# Supplementary material for: Afrotropical flea beetle genera: a key to their identification, updated catalogue and biogeographical analysis (Coleoptera, Chrysomelidae, Galerucinae, Alticini)
Source: Zookeys. 2012 Dec 20;(253):1–158. doi: 10.3897/zookeys.253.3414 (PMC3560840; doi:10.3897/zookeys.253.3414)
Supplement: XML Treatment for Afrorestia [file zookeys.253.3414-treatment4.xml]

<!DOCTYPE tp:taxon-treatment
  PUBLIC "-//TaxonX//DTD Taxonomic Treatment Publishing DTD v0 20100105//EN" "tax-treatment-NSO.dtd">
<tp:taxon-treatment xmlns:tp="http://www.plazi.org/taxpub"><tp:treatment-meta><mixed-citation publication-type="journal"><person-group><name><surname>Biondi</surname><given-names>Maurizio</given-names></name><name><surname>D’Alessandro</surname><given-names>Paola</given-names></name></person-group><article-title>Afrotropical flea beetle genera: a key to their identification, updated catalogue and biogeographical analysis (Coleoptera, Chrysomelidae, Galerucinae, Alticini)</article-title><source>Zookeys</source><day>20</day><month>12</month><year>2012</year><volume>2012</volume><issue>253</issue><fpage>1</fpage><lpage>158</lpage><pub-id pub-id-type="doi">10.3897/zookeys.253.3414</pub-id></mixed-citation></tp:treatment-meta><tp:nomenclature><tp:taxon-name>
                        <tp:taxon-name-part taxon-name-part-type="genus">Afrorestia</tp:taxon-name-part>
                    <object-id xmlns:xlink="http://www.w3.org/1999/xlink" xlink:type="simple">http://species-id.net/wiki/Afrorestia</object-id>
								</tp:taxon-name><tp:taxon-authority>Bechyné, 1959b</tp:taxon-authority><xref ref-type="fig" rid="F2">Figs 5</xref><xref ref-type="fig" rid="F15">119</xref><xref ref-type="fig" rid="F42">281</xref></tp:nomenclature><tp:treatment-sec sec-type="References"><title>References.</title><p><xref ref-type="bibr" rid="B34">Bechyné 1959b</xref>: 232; <xref ref-type="bibr" rid="B59">Biondi and D’Alessandro 2010a</xref>: 403.</p></tp:treatment-sec><tp:treatment-sec sec-type="Type species"><title>Type species.</title><p><italic><tp:taxon-name>Crepidodera laeviuscula</tp:taxon-name></italic> Csiki in <xref ref-type="bibr" rid="B151">Heikertinger and Csiki 1940</xref>, 1940: 297 (West Africa), by original designation.</p></tp:treatment-sec><tp:treatment-sec sec-type="Distribution"><title>Distribution.</title><p>Burundi, Democratic Republic of the Congo, Ethiopia, Madagascar, Republic of South Africa, Rwanda, Tanzania, Uganda, and Zimbabwe (<xref ref-type="fig" rid="F42">Fig. 281</xref>).</p></tp:treatment-sec><tp:treatment-sec sec-type="Ecology"><title>Ecology.</title><p>Some species of this genus have been collected from plants in the family <tp:taxon-name>Apiaceae</tp:taxon-name> in South Africa (personal data).</p></tp:treatment-sec><tp:treatment-sec sec-type="Notes"><title>Notes.</title><p>About twenty described species. <italic><tp:taxon-name>Crepidodera betiokyensis</tp:taxon-name></italic> Bechyné (1954a: 46) from Madagascar, erroneously attributed to <italic><tp:taxon-name>Afrocrepis</tp:taxon-name></italic> Bechyné by <xref ref-type="bibr" rid="B39">Bechyné (1964</xref>: 152), was transferred to this genus (cf. <xref ref-type="bibr" rid="B224">Scherer 1962b</xref>: 57; <xref ref-type="bibr" rid="B59">Biondi and D’Alessandro 2010a</xref>: 403). <italic><tp:taxon-name>Crepidodera sjostedti</tp:taxon-name></italic> Weise (1910a: 221) from Kilimanjaro was incorrectly attributed to <italic><tp:taxon-name>Asiorestia</tp:taxon-name></italic> Jacobson, 1925 (a genus that does not occur in the Afrotropical region) by <xref ref-type="bibr" rid="B29">Bechyné (1957</xref>: 181). This species was transferred to <italic><tp:taxon-name>Afrorestia</tp:taxon-name></italic> Bechyné by <xref ref-type="bibr" rid="B59">Biondi and D’Alessandro (2010a</xref>: 403).<!--PageBreak--></p></tp:treatment-sec><tp:treatment-sec><!--Section generated to contain objects referenced in tp:taxon-treatment.--><fig id="F2" position="float" orientation="portrait"><label>Figures 2–10.</label><caption><p>Habitus. <bold>2</bold> <italic><tp:taxon-name>Abrarius cribrosus</tp:taxon-name></italic> Fairmaire <bold>3</bold> <italic><tp:taxon-name>Afroaltica subaptera</tp:taxon-name></italic> Biondi &amp; D’Alessandro <bold>4 </bold><italic><tp:taxon-name>Afrocrepis malvernensis</tp:taxon-name></italic> (Jacoby) <bold>5</bold> <italic><tp:taxon-name>Afrorestia peringueyi</tp:taxon-name></italic> (Jacoby) <bold>6</bold> <italic><tp:taxon-name>Alocypha bimaculata</tp:taxon-name></italic> (Jacoby) <bold>7</bold> <italic><tp:taxon-name>Altica madagascariensis</tp:taxon-name></italic> (Allard) <bold>8</bold> <italic><tp:taxon-name>Amphimela bryanti</tp:taxon-name></italic> (Csiki) <bold>9</bold> <italic><tp:taxon-name>Amphimela</tp:taxon-name></italic> (ex <italic><tp:taxon-name>Sphaerophysa</tp:taxon-name></italic> Baly) <italic>heikertingeri</italic> (Bechyné) <bold>10</bold> <italic><tp:taxon-name>Anaxerta castanea</tp:taxon-name></italic> Fairmaire.</p></caption><graphic xmlns:xlink="http://www.w3.org/1999/xlink" xlink:href="ZooKeys-253-001-g002.jpg" position="float" orientation="portrait" xlink:type="simple"/></fig><fig id="F15" position="float" orientation="portrait"><label>Figures 116–121.</label><caption><p>Morphological characters<bold>. 116</bold> <italic><tp:taxon-name>Afroaltica subaptera</tp:taxon-name></italic> Biondi &amp; D’Alessandro, prosternum <bold>117</bold> Ditto, meso- and metasternum (white arrow) <bold>118</bold> <italic><tp:taxon-name>Afrocrepis carinipennis</tp:taxon-name></italic> (Jacoby), pronotum and elytra in sublateral view <bold>119</bold> <italic><tp:taxon-name>Afrorestia jonesi</tp:taxon-name></italic> (Bryant), head in frontal view <bold>120</bold> <italic><tp:taxon-name>Alocypha bimaculata</tp:taxon-name></italic> (Jacoby), head and pronotum in dorsal view <bold>121</bold> <italic><tp:taxon-name>Altica nigrita</tp:taxon-name></italic> Laboissière, head and pronotum in dorsal view.</p></caption><graphic xmlns:xlink="http://www.w3.org/1999/xlink" xlink:href="ZooKeys-253-001-g015.jpg" position="float" orientation="portrait" xlink:type="simple"/></fig><fig id="F42" position="float" orientation="portrait"><label>Figures 278–283.</label><caption><p>Maps of distribution. <bold>278</bold> <italic><tp:taxon-name>Abrarius</tp:taxon-name></italic> Fairmaire <bold>279</bold> <italic><tp:taxon-name>Afroaltica</tp:taxon-name></italic> Biondi &amp; D’Alessandro <bold>280</bold> <italic><tp:taxon-name>Afrocrepis</tp:taxon-name></italic> Bechyné <bold>281</bold> <italic><tp:taxon-name>Afrorestia</tp:taxon-name></italic> Bechyné <bold>282</bold> <italic><tp:taxon-name>Alocypha</tp:taxon-name></italic> Weise <bold>283</bold> <italic><tp:taxon-name>Altica</tp:taxon-name></italic> Geoffroy.</p></caption><graphic xmlns:xlink="http://www.w3.org/1999/xlink" xlink:href="ZooKeys-253-001-g042.jpg" position="float" orientation="portrait" xlink:type="simple"/></fig></tp:treatment-sec><ref-list><ref id="B34"><mixed-citation xmlns:xlink="http://www.w3.org/1999/xlink" xlink:type="simple"><person-group><name name-style="western"><surname>Bechyné</surname><given-names>J</given-names></name></person-group> (<year>1959b</year>)<source> Coleoptera: Chrysomelidae II. South African Animal Life 6: 227−238.</source></mixed-citation></ref><ref id="B59"><mixed-citation xmlns:xlink="http://www.w3.org/1999/xlink" xlink:type="simple"><person-group><name name-style="western"><surname>Biondi</surname><given-names>M</given-names></name><name name-style="western"><surname>D’Alessandro</surname><given-names>P</given-names></name></person-group> (<year>2010a</year>)<article-title> Genus-group names of Afrotropical flea beetles (Coleoptera: Chrysomelidae: Alticinae): Annotated catalogue and biogeographical notes. Eur. J. Entomol.</article-title><volume>107</volume>: <fpage>401</fpage>-<lpage>424</lpage>.</mixed-citation></ref><ref id="B151"><mixed-citation xmlns:xlink="http://www.w3.org/1999/xlink" xlink:type="simple"><person-group><name name-style="western"><surname>Heikertinger</surname><given-names>F</given-names></name><name name-style="western"><surname>Csiki</surname><given-names>C</given-names></name></person-group> (<year>1940</year>)<source> Coleopterorum Catalogus auspiciis et auxilio W. Junk editus a S. Schenkling. Partes 160 et 169. Chrysomelidae: Halticinae, vol. 25. Uitgeverij Dr. Junk, Gravenhage, pp. 337−635.</source></mixed-citation></ref><ref id="B39"><mixed-citation xmlns:xlink="http://www.w3.org/1999/xlink" xlink:type="simple"><person-group><name name-style="western"><surname>Bechyné</surname><given-names>J</given-names></name></person-group> (<year>1964</year>)<source> Notizen zu den madagassischen Chrysomeloidea (Col. Phytophaga). Mitteilungen der Munchner Entomologische Gesellschaft 54: 68−161.</source></mixed-citation></ref><ref id="B224"><mixed-citation xmlns:xlink="http://www.w3.org/1999/xlink" xlink:type="simple"><person-group><name name-style="western"><surname>Scherer</surname><given-names>G</given-names></name></person-group> (<year>1962b</year>)<source> Alticinae (Coleoptera, Phytophaga) Fam. Chrysomelidae. Exploration du Parc National de la Garamba. Mission H. De Saeger (1949−1952). Institut Parcs Nationaux du Congo et du Rwanda (Bruxelles) 31: 3−86.</source></mixed-citation></ref><ref id="B29"><mixed-citation xmlns:xlink="http://www.w3.org/1999/xlink" xlink:type="simple"><person-group><name name-style="western"><surname>Bechyné</surname><given-names>J</given-names></name></person-group> (<year>1957</year>)<source> Die von Dr. Christa Lindemann und Nina Pavlitzki in Tanganjika gesammelten Alticiden (Col. Phytophaga). Veröffentlichungen der Zoologischen Staatssammlung München 4: 151−182.</source></mixed-citation></ref></ref-list></tp:taxon-treatment>
