# Supplementary material for: Afrotropical flea beetle genera: a key to their identification, updated catalogue and biogeographical analysis (Coleoptera, Chrysomelidae, Galerucinae, Alticini)
Source: Zookeys. 2012 Dec 20;(253):1–158. doi: 10.3897/zookeys.253.3414 (PMC3560840; doi:10.3897/zookeys.253.3414)
Supplement: XML Treatment for Alocypha [file zookeys.253.3414-treatment5.xml]

<!DOCTYPE tp:taxon-treatment
  PUBLIC "-//TaxonX//DTD Taxonomic Treatment Publishing DTD v0 20100105//EN" "tax-treatment-NSO.dtd">
<tp:taxon-treatment xmlns:tp="http://www.plazi.org/taxpub"><tp:treatment-meta><mixed-citation publication-type="journal"><person-group><name><surname>Biondi</surname><given-names>Maurizio</given-names></name><name><surname>D’Alessandro</surname><given-names>Paola</given-names></name></person-group><article-title>Afrotropical flea beetle genera: a key to their identification, updated catalogue and biogeographical analysis (Coleoptera, Chrysomelidae, Galerucinae, Alticini)</article-title><source>Zookeys</source><day>20</day><month>12</month><year>2012</year><volume>2012</volume><issue>253</issue><fpage>1</fpage><lpage>158</lpage><pub-id pub-id-type="doi">10.3897/zookeys.253.3414</pub-id></mixed-citation></tp:treatment-meta><tp:nomenclature><tp:taxon-name>
                        <tp:taxon-name-part taxon-name-part-type="genus">Alocypha</tp:taxon-name-part>
                    <object-id xmlns:xlink="http://www.w3.org/1999/xlink" xlink:type="simple">http://species-id.net/wiki/Alocypha</object-id>
								</tp:taxon-name><tp:taxon-authority>Weise, 1911</tp:taxon-authority><xref ref-type="fig" rid="F2">Figs 6</xref><xref ref-type="fig" rid="F15">120</xref><xref ref-type="fig" rid="F42">282</xref></tp:nomenclature><tp:treatment-sec sec-type="References"><title>References.</title><p><xref ref-type="bibr" rid="B256">Weise 1911</xref>: 170; <xref ref-type="bibr" rid="B59">Biondi and D’Alessandro 2010a</xref>: 403.</p></tp:treatment-sec><tp:treatment-sec sec-type="Type species"><title>Type species.</title><p><italic><tp:taxon-name>Alocypha litura</tp:taxon-name></italic> Weise, 1911: 171 (East Africa: Lindi) [(= <italic><tp:taxon-name>Aphthona bimaculata</tp:taxon-name></italic> Jacoby, 1903a: 11) (KwaZulu-Natal)], designation by monotypy.</p></tp:treatment-sec><tp:treatment-sec sec-type="Distribution"><title>Distribution.</title><p>Botswana, Malawi, Mozambique, Namibia, Republic of South Africa (KwaZulu-Natal), Tanzania and Zambia (<xref ref-type="fig" rid="F42">Fig. 282</xref>).</p></tp:treatment-sec><tp:treatment-sec sec-type="Ecology"><title>Ecology.</title><p><italic><tp:taxon-name>Alocypha bimaculata</tp:taxon-name></italic> is a harmful pest of Sesame (<italic><tp:taxon-name>Sesamum indicum</tp:taxon-name></italic> L.) (<tp:taxon-name>Pedaliaceae</tp:taxon-name>) crops, particularly in Tanzania (<xref ref-type="bibr" rid="B209">Mponda et al. 1997</xref>).</p></tp:treatment-sec><tp:treatment-sec sec-type="Notes"><title>Notes.</title><p>Only one species is known.</p></tp:treatment-sec><tp:treatment-sec><!--Section generated to contain objects referenced in tp:taxon-treatment.--><fig id="F2" position="float" orientation="portrait"><label>Figures 2–10.</label><caption><p>Habitus. <bold>2</bold> <italic><tp:taxon-name>Abrarius cribrosus</tp:taxon-name></italic> Fairmaire <bold>3</bold> <italic><tp:taxon-name>Afroaltica subaptera</tp:taxon-name></italic> Biondi &amp; D’Alessandro <bold>4 </bold><italic><tp:taxon-name>Afrocrepis malvernensis</tp:taxon-name></italic> (Jacoby) <bold>5</bold> <italic><tp:taxon-name>Afrorestia peringueyi</tp:taxon-name></italic> (Jacoby) <bold>6</bold> <italic><tp:taxon-name>Alocypha bimaculata</tp:taxon-name></italic> (Jacoby) <bold>7</bold> <italic><tp:taxon-name>Altica madagascariensis</tp:taxon-name></italic> (Allard) <bold>8</bold> <italic><tp:taxon-name>Amphimela bryanti</tp:taxon-name></italic> (Csiki) <bold>9</bold> <italic><tp:taxon-name>Amphimela</tp:taxon-name></italic> (ex <italic><tp:taxon-name>Sphaerophysa</tp:taxon-name></italic> Baly) <italic>heikertingeri</italic> (Bechyné) <bold>10</bold> <italic><tp:taxon-name>Anaxerta castanea</tp:taxon-name></italic> Fairmaire.</p></caption><graphic xmlns:xlink="http://www.w3.org/1999/xlink" xlink:href="ZooKeys-253-001-g002.jpg" position="float" orientation="portrait" xlink:type="simple"/></fig><fig id="F15" position="float" orientation="portrait"><label>Figures 116–121.</label><caption><p>Morphological characters<bold>. 116</bold> <italic><tp:taxon-name>Afroaltica subaptera</tp:taxon-name></italic> Biondi &amp; D’Alessandro, prosternum <bold>117</bold> Ditto, meso- and metasternum (white arrow) <bold>118</bold> <italic><tp:taxon-name>Afrocrepis carinipennis</tp:taxon-name></italic> (Jacoby), pronotum and elytra in sublateral view <bold>119</bold> <italic><tp:taxon-name>Afrorestia jonesi</tp:taxon-name></italic> (Bryant), head in frontal view <bold>120</bold> <italic><tp:taxon-name>Alocypha bimaculata</tp:taxon-name></italic> (Jacoby), head and pronotum in dorsal view <bold>121</bold> <italic><tp:taxon-name>Altica nigrita</tp:taxon-name></italic> Laboissière, head and pronotum in dorsal view.</p></caption><graphic xmlns:xlink="http://www.w3.org/1999/xlink" xlink:href="ZooKeys-253-001-g015.jpg" position="float" orientation="portrait" xlink:type="simple"/></fig><fig id="F42" position="float" orientation="portrait"><label>Figures 278–283.</label><caption><p>Maps of distribution. <bold>278</bold> <italic><tp:taxon-name>Abrarius</tp:taxon-name></italic> Fairmaire <bold>279</bold> <italic><tp:taxon-name>Afroaltica</tp:taxon-name></italic> Biondi &amp; D’Alessandro <bold>280</bold> <italic><tp:taxon-name>Afrocrepis</tp:taxon-name></italic> Bechyné <bold>281</bold> <italic><tp:taxon-name>Afrorestia</tp:taxon-name></italic> Bechyné <bold>282</bold> <italic><tp:taxon-name>Alocypha</tp:taxon-name></italic> Weise <bold>283</bold> <italic><tp:taxon-name>Altica</tp:taxon-name></italic> Geoffroy.</p></caption><graphic xmlns:xlink="http://www.w3.org/1999/xlink" xlink:href="ZooKeys-253-001-g042.jpg" position="float" orientation="portrait" xlink:type="simple"/></fig></tp:treatment-sec><ref-list><ref id="B256"><mixed-citation xmlns:xlink="http://www.w3.org/1999/xlink" xlink:type="simple"><person-group><name name-style="western"><surname>Weise</surname><given-names>J</given-names></name></person-group> (<year>1911</year>)<source> Neue Chrysomeliden. Annales de la Société Entomologique de Belgique 55: 166−175.</source></mixed-citation></ref><ref id="B59"><mixed-citation xmlns:xlink="http://www.w3.org/1999/xlink" xlink:type="simple"><person-group><name name-style="western"><surname>Biondi</surname><given-names>M</given-names></name><name name-style="western"><surname>D’Alessandro</surname><given-names>P</given-names></name></person-group> (<year>2010a</year>)<article-title> Genus-group names of Afrotropical flea beetles (Coleoptera: Chrysomelidae: Alticinae): Annotated catalogue and biogeographical notes. Eur. J. Entomol.</article-title><volume>107</volume>: <fpage>401</fpage>-<lpage>424</lpage>.</mixed-citation></ref><ref id="B209"><mixed-citation xmlns:xlink="http://www.w3.org/1999/xlink" xlink:type="simple"><person-group><name name-style="western"><surname>Mponda</surname><given-names>OKK</given-names></name><name name-style="western"><surname>Gibbon</surname><given-names>D</given-names></name><name name-style="western"><surname>Arthur</surname><given-names>E</given-names></name><name name-style="western"><surname>Morse</surname><given-names>S</given-names></name></person-group> (<year>1997</year>)<source> Involving farmers in the design of a low-input control programme for sesame flea beetles in Southern Tanzania. Experimental Agriculture 33: 313−320. </source>doi: <ext-link ext-link-type="uri" xlink:href="http://dx.doi.org/10.1017/S0014479797003116" xlink:type="simple">10.1017/S0014479797003116</ext-link></mixed-citation></ref></ref-list></tp:taxon-treatment>
