# Supplementary material for: Afrotropical flea beetle genera: a key to their identification, updated catalogue and biogeographical analysis (Coleoptera, Chrysomelidae, Galerucinae, Alticini)
Source: Zookeys. 2012 Dec 20;(253):1–158. doi: 10.3897/zookeys.253.3414 (PMC3560840; doi:10.3897/zookeys.253.3414)
Supplement: XML Treatment for Altica [file zookeys.253.3414-treatment6.xml]

<!DOCTYPE tp:taxon-treatment
  PUBLIC "-//TaxonX//DTD Taxonomic Treatment Publishing DTD v0 20100105//EN" "tax-treatment-NSO.dtd">
<tp:taxon-treatment xmlns:tp="http://www.plazi.org/taxpub"><tp:treatment-meta><mixed-citation publication-type="journal"><person-group><name><surname>Biondi</surname><given-names>Maurizio</given-names></name><name><surname>D’Alessandro</surname><given-names>Paola</given-names></name></person-group><article-title>Afrotropical flea beetle genera: a key to their identification, updated catalogue and biogeographical analysis (Coleoptera, Chrysomelidae, Galerucinae, Alticini)</article-title><source>Zookeys</source><day>20</day><month>12</month><year>2012</year><volume>2012</volume><issue>253</issue><fpage>1</fpage><lpage>158</lpage><pub-id pub-id-type="doi">10.3897/zookeys.253.3414</pub-id></mixed-citation></tp:treatment-meta><tp:nomenclature><tp:taxon-name>
                        <tp:taxon-name-part taxon-name-part-type="genus">Altica</tp:taxon-name-part>
                    <object-id xmlns:xlink="http://www.w3.org/1999/xlink" xlink:type="simple">http://species-id.net/wiki/Altica</object-id>
								</tp:taxon-name><tp:taxon-authority>Geoffroy, 1762</tp:taxon-authority><xref ref-type="fig" rid="F2">Figs 7</xref><xref ref-type="fig" rid="F15">121</xref><xref ref-type="fig" rid="F42">283</xref><tp:nomenclature-citation-list><tp:nomenclature-citation><tp:taxon-name>=Haltica</tp:taxon-name><comment> Illiger, 1801 (unjustified emendation)</comment></tp:nomenclature-citation><tp:nomenclature-citation><tp:taxon-name>=Graptodera</tp:taxon-name><comment> Chevrolat, 1836 (synonymized by <xref ref-type="bibr" rid="B245">Weise 1888</xref>)</comment></tp:nomenclature-citation></tp:nomenclature-citation-list></tp:nomenclature><tp:treatment-sec sec-type="References"><title>References.</title><p><xref ref-type="bibr" rid="B137">Geoffroy 1762</xref>: 244; <xref ref-type="bibr" rid="B154">Illiger 1801</xref>: 138; <xref ref-type="bibr" rid="B87">Chevrolat 1836</xref>: 388; <xref ref-type="bibr" rid="B245">Weise 1888</xref>: 825; <xref ref-type="bibr" rid="B3">Allard 1889a</xref>: 43 (as <italic><tp:taxon-name>Graptodera</tp:taxon-name></italic>); <xref ref-type="bibr" rid="B22">Bechyné 1954a</xref>: 43; <xref ref-type="bibr" rid="B24">1955a</xref>: 209; <xref ref-type="bibr" rid="B38">1960b</xref>: 77; <xref ref-type="bibr" rid="B99">Döberl 2008</xref>: 35; <xref ref-type="bibr" rid="B59">Biondi and D’Alessandro 2010a</xref>: 403.</p></tp:treatment-sec><tp:treatment-sec sec-type="Type species"><title>Type species.</title><p><italic><tp:taxon-name>Altica</tp:taxon-name></italic>: <italic><tp:taxon-name>Chrysomela oleracea</tp:taxon-name></italic> Linnaeus, 1758: 372 (Europe), by subsequent designation by <xref ref-type="bibr" rid="B192">Latreille (1810</xref>: 432); <italic><tp:taxon-name>Graptodera</tp:taxon-name></italic>: <italic><tp:taxon-name>Chrysomela oleracea</tp:taxon-name></italic> Linnaeus, 1758: 372 (Europe), by subsequent designation by <xref ref-type="bibr" rid="B91">Chevrolat (1845</xref>: 307).</p></tp:treatment-sec><tp:treatment-sec sec-type="Distribution"><title>Distribution.</title><p>All zoogeographical regions (<xref ref-type="fig" rid="F42">Fig. 283</xref>).</p></tp:treatment-sec><tp:treatment-sec sec-type="Ecology"><title>Ecology.</title><p>Polyphagous. This genus has been found associated with herbaceous plants, shrubs and trees belonging to several plant families (cf. <xref ref-type="bibr" rid="B175">Jolivet and Hawkeswood 1995</xref>).</p></tp:treatment-sec><tp:treatment-sec sec-type="Notes"><title>Notes.</title><p>About fifty species are known from Madagascar and Sub-Saharan Africa.</p></tp:treatment-sec><tp:treatment-sec><!--Section generated to contain objects referenced in tp:taxon-treatment.--><fig id="F2" position="float" orientation="portrait"><label>Figures 2–10.</label><caption><p>Habitus. <bold>2</bold> <italic><tp:taxon-name>Abrarius cribrosus</tp:taxon-name></italic> Fairmaire <bold>3</bold> <italic><tp:taxon-name>Afroaltica subaptera</tp:taxon-name></italic> Biondi &amp; D’Alessandro <bold>4 </bold><italic><tp:taxon-name>Afrocrepis malvernensis</tp:taxon-name></italic> (Jacoby) <bold>5</bold> <italic><tp:taxon-name>Afrorestia peringueyi</tp:taxon-name></italic> (Jacoby) <bold>6</bold> <italic><tp:taxon-name>Alocypha bimaculata</tp:taxon-name></italic> (Jacoby) <bold>7</bold> <italic><tp:taxon-name>Altica madagascariensis</tp:taxon-name></italic> (Allard) <bold>8</bold> <italic><tp:taxon-name>Amphimela bryanti</tp:taxon-name></italic> (Csiki) <bold>9</bold> <italic><tp:taxon-name>Amphimela</tp:taxon-name></italic> (ex <italic><tp:taxon-name>Sphaerophysa</tp:taxon-name></italic> Baly) <italic>heikertingeri</italic> (Bechyné) <bold>10</bold> <italic><tp:taxon-name>Anaxerta castanea</tp:taxon-name></italic> Fairmaire.</p></caption><graphic xmlns:xlink="http://www.w3.org/1999/xlink" xlink:href="ZooKeys-253-001-g002.jpg" position="float" orientation="portrait" xlink:type="simple"/></fig><fig id="F15" position="float" orientation="portrait"><label>Figures 116–121.</label><caption><p>Morphological characters<bold>. 116</bold> <italic><tp:taxon-name>Afroaltica subaptera</tp:taxon-name></italic> Biondi &amp; D’Alessandro, prosternum <bold>117</bold> Ditto, meso- and metasternum (white arrow) <bold>118</bold> <italic><tp:taxon-name>Afrocrepis carinipennis</tp:taxon-name></italic> (Jacoby), pronotum and elytra in sublateral view <bold>119</bold> <italic><tp:taxon-name>Afrorestia jonesi</tp:taxon-name></italic> (Bryant), head in frontal view <bold>120</bold> <italic><tp:taxon-name>Alocypha bimaculata</tp:taxon-name></italic> (Jacoby), head and pronotum in dorsal view <bold>121</bold> <italic><tp:taxon-name>Altica nigrita</tp:taxon-name></italic> Laboissière, head and pronotum in dorsal view.</p></caption><graphic xmlns:xlink="http://www.w3.org/1999/xlink" xlink:href="ZooKeys-253-001-g015.jpg" position="float" orientation="portrait" xlink:type="simple"/></fig><fig id="F42" position="float" orientation="portrait"><label>Figures 278–283.</label><caption><p>Maps of distribution. <bold>278</bold> <italic><tp:taxon-name>Abrarius</tp:taxon-name></italic> Fairmaire <bold>279</bold> <italic><tp:taxon-name>Afroaltica</tp:taxon-name></italic> Biondi &amp; D’Alessandro <bold>280</bold> <italic><tp:taxon-name>Afrocrepis</tp:taxon-name></italic> Bechyné <bold>281</bold> <italic><tp:taxon-name>Afrorestia</tp:taxon-name></italic> Bechyné <bold>282</bold> <italic><tp:taxon-name>Alocypha</tp:taxon-name></italic> Weise <bold>283</bold> <italic><tp:taxon-name>Altica</tp:taxon-name></italic> Geoffroy.</p></caption><graphic xmlns:xlink="http://www.w3.org/1999/xlink" xlink:href="ZooKeys-253-001-g042.jpg" position="float" orientation="portrait" xlink:type="simple"/></fig></tp:treatment-sec><ref-list><ref id="B245"><mixed-citation xmlns:xlink="http://www.w3.org/1999/xlink" xlink:type="simple"><person-group><name name-style="western"><surname>Weise</surname><given-names>J</given-names></name></person-group> (<year>1888</year>)<source> In: Erichson WF (Ed) Naturgeschichte der Insecten Deutschlands. Erste Abtheilung. Coleoptera. Sechster Band, Fünfter Lieferung, Bogen 49−60. Nicolaische Verlags Buchhandlung, Berlin, 769−960.</source></mixed-citation></ref><ref id="B137"><mixed-citation xmlns:xlink="http://www.w3.org/1999/xlink" xlink:type="simple"><person-group><name name-style="western"><surname>Geoffroy</surname><given-names>EL</given-names></name></person-group> (<year>1762</year>)<source> Histoire abregée des insects qui se trouvent aux environs de Paris, dans laquelle ces animaux sont ranges suivant un ordre métodique. Vol. 1. Durand, Paris, xxviii + 523 pp., 10 pls.</source></mixed-citation></ref><ref id="B154"><mixed-citation xmlns:xlink="http://www.w3.org/1999/xlink" xlink:type="simple"><person-group><name name-style="western"><surname>Illiger</surname><given-names>JCW</given-names></name></person-group> (<year>1801</year>)<source> Namen der Insekten-Gattungen, ihr Genitiv, ihr Grammatisches Geschlecht, ihr Silbenmass, ihre Herleitung; zugleich mit den deutschen Benennungen. Magazin Insekten 1: 125−155.</source></mixed-citation></ref><ref id="B87"><mixed-citation xmlns:xlink="http://www.w3.org/1999/xlink" xlink:type="simple"><person-group><name name-style="western"><surname>Chevrolat</surname><given-names>LAA</given-names></name></person-group> (<year>1836</year>)<source> In: Dejean PFMA (Ed) Catalogue des Coléoptères de la collection de M. le Comte Dejean. Deuxième édition, revue, corrigée et augmentée, livr. 5. Librairie Méquignon-Marvis Père et Fils, Paris, pp. 361–442.</source></mixed-citation></ref><ref id="B3"><mixed-citation xmlns:xlink="http://www.w3.org/1999/xlink" xlink:type="simple"><person-group><name name-style="western"><surname>Allard</surname><given-names>E</given-names></name></person-group> (<year>1889a</year>)<source> Diagnoses de Coléoptères nouveaux. Le Naturaliste (série 2) 47: 43.</source></mixed-citation></ref><ref id="B22"><mixed-citation xmlns:xlink="http://www.w3.org/1999/xlink" xlink:type="simple"><person-group><name name-style="western"><surname>Bechyné</surname><given-names>J</given-names></name></person-group> (<year>1954a</year>)<source> Notes sur les Chrysomeloidea de Madagascar (Col. Phytophaga). Rev. Fr. Entomol. 21: 41−47.</source></mixed-citation></ref><ref id="B24"><mixed-citation xmlns:xlink="http://www.w3.org/1999/xlink" xlink:type="simple"><person-group><name name-style="western"><surname>Bechyné</surname><given-names>J</given-names></name></person-group> (<year>1955a</year>)<source> Contributions a l’etude de la faune entomologique du Ruanda Urundi (Mission P. Basilewsky, 1953) (pars Alticinae). Annales du Musée Royal du Congo Belge, Zoologie 40: 204−230.</source></mixed-citation></ref><ref id="B38"><mixed-citation xmlns:xlink="http://www.w3.org/1999/xlink" xlink:type="simple"><person-group><name name-style="western"><surname>Bechyné</surname><given-names>J</given-names></name></person-group> (<year>1960b</year>)<source> Alticidae (Coleoptera, Phytophaga). Exploration du Parc National de l’Upemba. Mission G.F. de Witte. Institut Parcs Nationaux du Congo Belge (Bruxelles) 59: 39−114.</source></mixed-citation></ref><ref id="B99"><mixed-citation xmlns:xlink="http://www.w3.org/1999/xlink" xlink:type="simple"><person-group><name name-style="western"><surname>Döberl</surname><given-names>M</given-names></name></person-group> (<year>2008</year>)<source> Über die Typen einiger afrikanischer Arten der Gattung <italic>Altica</italic> Geoffroy, 1762 (Coleoptera: Chrysomelidae: Alticinae). Acta Coleopterologica 24: 35−39.</source></mixed-citation></ref><ref id="B59"><mixed-citation xmlns:xlink="http://www.w3.org/1999/xlink" xlink:type="simple"><person-group><name name-style="western"><surname>Biondi</surname><given-names>M</given-names></name><name name-style="western"><surname>D’Alessandro</surname><given-names>P</given-names></name></person-group> (<year>2010a</year>)<article-title> Genus-group names of Afrotropical flea beetles (Coleoptera: Chrysomelidae: Alticinae): Annotated catalogue and biogeographical notes. Eur. J. Entomol.</article-title><volume>107</volume>: <fpage>401</fpage>-<lpage>424</lpage>.</mixed-citation></ref><ref id="B192"><mixed-citation xmlns:xlink="http://www.w3.org/1999/xlink" xlink:type="simple"><person-group><name name-style="western"><surname>Latreille</surname><given-names>PA</given-names></name></person-group> (<year>1810</year>)<source> Considérations générales sur l’ordre naturel des animaux composant les classes des Crustacés, des Arachnides, et des Insectes.</source><publisher-name>Avec un tableau méthodique de leurs genres, disposés en familles. F. Schoell</publisher-name>, <publisher-loc>Paris</publisher-loc>, <lpage>444</lpage> pp.</mixed-citation></ref><ref id="B91"><mixed-citation xmlns:xlink="http://www.w3.org/1999/xlink" xlink:type="simple"><person-group><name name-style="western"><surname>Chevrolat</surname><given-names>LAA</given-names></name></person-group> (<year>1845</year>)<source> In: d’Orbigny CD (Ed) Dictionnaire universel d’histoire naturelle, Vol. 6.</source><publisher-name>C. Renard</publisher-name>, <publisher-loc>Paris</publisher-loc>, <lpage>792</lpage> pp.</mixed-citation></ref><ref id="B175"><mixed-citation xmlns:xlink="http://www.w3.org/1999/xlink" xlink:type="simple"><person-group><name name-style="western"><surname>Jolivet</surname><given-names>P</given-names></name><name name-style="western"><surname>Hawkeswood</surname><given-names>TJ</given-names></name></person-group> (<year>1995</year>)<source> Host-plants of Chrysomelidae of the World.</source><publisher-name>An essay about the relationships between the leaf-beetles and their food-plants. Backhuys Publishers</publisher-name>, <publisher-loc>Leiden</publisher-loc>, <lpage>281</lpage> pp.</mixed-citation></ref></ref-list></tp:taxon-treatment>
