# Supplementary material for: Afrotropical flea beetle genera: a key to their identification, updated catalogue and biogeographical analysis (Coleoptera, Chrysomelidae, Galerucinae, Alticini)
Source: Zookeys. 2012 Dec 20;(253):1–158. doi: 10.3897/zookeys.253.3414 (PMC3560840; doi:10.3897/zookeys.253.3414)
Supplement: XML Treatment for Amphimela [file zookeys.253.3414-treatment7.xml]

<!DOCTYPE tp:taxon-treatment
  PUBLIC "-//TaxonX//DTD Taxonomic Treatment Publishing DTD v0 20100105//EN" "tax-treatment-NSO.dtd">
<tp:taxon-treatment xmlns:tp="http://www.plazi.org/taxpub"><tp:treatment-meta><mixed-citation publication-type="journal"><person-group><name><surname>Biondi</surname><given-names>Maurizio</given-names></name><name><surname>D’Alessandro</surname><given-names>Paola</given-names></name></person-group><article-title>Afrotropical flea beetle genera: a key to their identification, updated catalogue and biogeographical analysis (Coleoptera, Chrysomelidae, Galerucinae, Alticini)</article-title><source>Zookeys</source><day>20</day><month>12</month><year>2012</year><volume>2012</volume><issue>253</issue><fpage>1</fpage><lpage>158</lpage><pub-id pub-id-type="doi">10.3897/zookeys.253.3414</pub-id></mixed-citation></tp:treatment-meta><tp:nomenclature><tp:taxon-name>
                        <tp:taxon-name-part taxon-name-part-type="genus">Amphimela</tp:taxon-name-part>
                    <object-id xmlns:xlink="http://www.w3.org/1999/xlink" xlink:type="simple">http://species-id.net/wiki/Amphimela</object-id>
								</tp:taxon-name><tp:taxon-authority>Chapuis, 1875</tp:taxon-authority><xref ref-type="fig" rid="F2">Figs 8, 9</xref><xref ref-type="fig" rid="F16">122</xref><xref ref-type="fig" rid="F43">284</xref><tp:nomenclature-citation-list><tp:nomenclature-citation><tp:taxon-name>=Cercyonia</tp:taxon-name><comment> Weise, 1901 (synonymized by <xref ref-type="bibr" rid="B222">Scherer 1961</xref>)</comment></tp:nomenclature-citation><tp:nomenclature-citation><tp:taxon-name>=Diboloides</tp:taxon-name><comment> Jacoby, 1897 (synonymized by <xref ref-type="bibr" rid="B222">Scherer 1961</xref>)</comment></tp:nomenclature-citation><tp:nomenclature-citation><tp:taxon-name>=Dibolosoma</tp:taxon-name><comment> Jacoby, 1897 (synonymized by <xref ref-type="bibr" rid="B59">Biondi and D’Alessandro 2010a</xref>)</comment></tp:nomenclature-citation><tp:nomenclature-citation><tp:taxon-name>=Halticella</tp:taxon-name><comment> Jacoby, 1899b (name preoccupied by <italic><tp:taxon-name>Halticella</tp:taxon-name></italic><xref ref-type="bibr" rid="B239">Stephens 1829</xref>: 36, <tp:taxon-name>Hymenoptera</tp:taxon-name>, <tp:taxon-name>Chalcidoidea</tp:taxon-name>)</comment></tp:nomenclature-citation><tp:nomenclature-citation><tp:taxon-name>=Halticorthaea</tp:taxon-name><comment> Csiki in <xref ref-type="bibr" rid="B151">Heikertinger and Csiki 1940</xref> (new name for <italic><tp:taxon-name>Halticella</tp:taxon-name></italic> Jacoby, 1899; synonymized by <xref ref-type="bibr" rid="B222">Scherer 1961</xref>)</comment></tp:nomenclature-citation><tp:nomenclature-citation><tp:taxon-name>=Halticova</tp:taxon-name><comment> Fairmaire, 1898 (synonymized by <xref ref-type="bibr" rid="B59">Biondi and D’Alessandro 2010a</xref>)</comment></tp:nomenclature-citation><tp:nomenclature-citation><tp:taxon-name>=Sphaerophysa</tp:taxon-name><comment> Baly, 1876 syn. n.</comment></tp:nomenclature-citation></tp:nomenclature-citation-list></tp:nomenclature><tp:treatment-sec sec-type="References"><title>References.</title><p><xref ref-type="bibr" rid="B84">Chapuis 1875</xref>: 34; <xref ref-type="bibr" rid="B7">Baly 1875</xref>: 27; <xref ref-type="bibr" rid="B9">1876b</xref>: 582; <xref ref-type="bibr" rid="B165">Jacoby 1897</xref>: 553, 559; <xref ref-type="bibr" rid="B167">1899b</xref>: 357; <xref ref-type="bibr" rid="B121">Fairmaire 1898</xref>: 428; <xref ref-type="bibr" rid="B248">Weise 1901</xref>: 303; <xref ref-type="bibr" rid="B200">Maulik 1929</xref>: 307 (as <italic><tp:taxon-name>Diboloides</tp:taxon-name></italic>); Csiki in <xref ref-type="bibr" rid="B151">Heikertinger and Csiki 1940</xref>: 418; <xref ref-type="bibr" rid="B32">Bechyné 1958c</xref>: 10; <xref ref-type="bibr" rid="B222">Scherer 1961</xref>: 252; <xref ref-type="bibr" rid="B59">Biondi and D’Alessandro 2010a</xref>: 403.</p></tp:treatment-sec><tp:treatment-sec sec-type="Type species"><title>Type species.</title><p><italic><tp:taxon-name>Amphimela</tp:taxon-name></italic>: <italic><tp:taxon-name>Amphimela mouhoti</tp:taxon-name></italic> Chapuis, 1875: 36 (Indonesia), designation by monotypy; <italic><tp:taxon-name>Cercyonia</tp:taxon-name></italic>: <italic><tp:taxon-name>Cercyonia variabilis</tp:taxon-name></italic> Weise, 1901: 303 (Tanzania: Bagamojo, Kunow), designation by monotypy; <italic><tp:taxon-name>Diboloides</tp:taxon-name></italic>: <italic><tp:taxon-name>Diboloides bicolor</tp:taxon-name></italic> Jacoby, 1897: 553 (Mashonaland), designation by monotypy; <italic><tp:taxon-name>Dibolosoma</tp:taxon-name></italic>: <italic><tp:taxon-name>Dibolosoma quadripustulatum</tp:taxon-name></italic> Jacoby, 1897: 560 (Madagascar: Diego-Suarez), designation by monotypy; <italic><tp:taxon-name>Halticella</tp:taxon-name></italic>: <italic><tp:taxon-name>Halticella flavopustulata</tp:taxon-name></italic> Jacoby, 1899b: 357 (Natal, Frere), designation by monotypy; <italic><tp:taxon-name>Halticova</tp:taxon-name></italic>: <italic><tp:taxon-name>Halticova rufoguttata</tp:taxon-name></italic> Fairmaire, 1898: 428 (Madagascar), designation by monotypy;<italic> Sphaerophysa</italic>: <italic><tp:taxon-name>Sphaerophysa clavicornis</tp:taxon-name></italic> Baly, 1876b: 582 (Madagascar), designation by monotypy.</p></tp:treatment-sec><tp:treatment-sec sec-type="Distribution"><title>Distribution.</title><p>Afrotropical (including Madagascar), Australian, Eastern Palaearctic and Oriental regions (<xref ref-type="fig" rid="F43">Fig. 284</xref>).</p></tp:treatment-sec><tp:treatment-sec sec-type="Ecology"><title>Ecology.</title><p><italic><tp:taxon-name>Amphimela bryanti</tp:taxon-name></italic> (Csiki in <xref ref-type="bibr" rid="B151">Heikertinger and Csiki 1940</xref>) on <italic><tp:taxon-name>Bersama</tp:taxon-name></italic> sp. (<tp:taxon-name>Melianthaceae</tp:taxon-name>) in Uganda (<xref ref-type="bibr" rid="B75">Bryant 1936</xref>, as <italic><tp:taxon-name>Cercyonia quadrinotata</tp:taxon-name></italic> <xref ref-type="bibr" rid="B75">Bryant 1936</xref>: 218); <italic><tp:taxon-name>Amphimela citri</tp:taxon-name></italic> (Bryant 1922: 474) cited as a harmful pest of citrus in West Africa (<xref ref-type="bibr" rid="B70">Bryant 1922a</xref>).</p></tp:treatment-sec><tp:treatment-sec sec-type="Notes"><title>Notes.</title><p>About thirty-five species have been described in the Afrotropical region. <xref ref-type="bibr" rid="B39">Bechyné (1964</xref>: 161) established the synonymy between <italic><tp:taxon-name>Dibolosoma quadripustulatum</tp:taxon-name></italic> Jacoby, 1897 [as <italic>4-punctata</italic> (sic!)] and <italic><tp:taxon-name>Halticova rufoguttata</tp:taxon-name></italic> Fairmaire, 1898; while <xref ref-type="bibr" rid="B255">Weise (1910b</xref>: 496) established the synonymy between <italic><tp:taxon-name>Sphaerophysa</tp:taxon-name></italic> Baly and <italic><tp:taxon-name>Dibolosoma</tp:taxon-name></italic> Jacoby. Moreover, there are no important diagnostic characters distinguishing <italic><tp:taxon-name>Sphaerophysa</tp:taxon-name></italic> from <italic><tp:taxon-name>Amphimela</tp:taxon-name></italic>, this latter characterized by a wide variability in the Afrotropical region. Therefore, the following new synonymy is proposed: <italic><tp:taxon-name>Amphimela</tp:taxon-name></italic> Chapuis, 1875 = <italic><tp:taxon-name>Sphaerophysa</tp:taxon-name></italic> Baly, 1876b syn. n. Material examined: <italic><tp:taxon-name>Sphaerophysa clavicornis</tp:taxon-name></italic> Baly (det. J. Bechyné), “Madagascar, Tananarive”, 2 specimens (NMPC).<!--PageBreak--></p></tp:treatment-sec><tp:treatment-sec><!--Section generated to contain objects referenced in tp:taxon-treatment.--><fig id="F2" position="float" orientation="portrait"><label>Figures 2–10.</label><caption><p>Habitus. <bold>2</bold> <italic><tp:taxon-name>Abrarius cribrosus</tp:taxon-name></italic> Fairmaire <bold>3</bold> <italic><tp:taxon-name>Afroaltica subaptera</tp:taxon-name></italic> Biondi &amp; D’Alessandro <bold>4 </bold><italic><tp:taxon-name>Afrocrepis malvernensis</tp:taxon-name></italic> (Jacoby) <bold>5</bold> <italic><tp:taxon-name>Afrorestia peringueyi</tp:taxon-name></italic> (Jacoby) <bold>6</bold> <italic><tp:taxon-name>Alocypha bimaculata</tp:taxon-name></italic> (Jacoby) <bold>7</bold> <italic><tp:taxon-name>Altica madagascariensis</tp:taxon-name></italic> (Allard) <bold>8</bold> <italic><tp:taxon-name>Amphimela bryanti</tp:taxon-name></italic> (Csiki) <bold>9</bold> <italic><tp:taxon-name>Amphimela</tp:taxon-name></italic> (ex <italic><tp:taxon-name>Sphaerophysa</tp:taxon-name></italic> Baly) <italic>heikertingeri</italic> (Bechyné) <bold>10</bold> <italic><tp:taxon-name>Anaxerta castanea</tp:taxon-name></italic> Fairmaire.</p></caption><graphic xmlns:xlink="http://www.w3.org/1999/xlink" xlink:href="ZooKeys-253-001-g002.jpg" position="float" orientation="portrait" xlink:type="simple"/></fig><fig id="F16" position="float" orientation="portrait"><label>Figures 122–127.</label><caption><p>Morphological characters. <bold>122</bold> <italic><tp:taxon-name>Amphimela citri</tp:taxon-name></italic> (Bryant), head in frontal view <bold>123 </bold><italic><tp:taxon-name>Angulaphthona latipennis</tp:taxon-name></italic> (Pic), head and pronotum in dorsal view <bold>124</bold> Ditto, head in frontal view <bold>125</bold> Ditto, elytra in dorsal view <bold>126</bold> <italic><tp:taxon-name>Antanemora ghesquierei</tp:taxon-name></italic> (Bechyné), head and pronotum in dorsal view <bold>127</bold> Ditto, head in frontal view.</p></caption><graphic xmlns:xlink="http://www.w3.org/1999/xlink" xlink:href="ZooKeys-253-001-g016.jpg" position="float" orientation="portrait" xlink:type="simple"/></fig><fig id="F43" position="float" orientation="portrait"><label>Figures 284–289.</label><caption><p>Maps of distribution. <bold>284</bold> <italic><tp:taxon-name>Amphimela</tp:taxon-name></italic> Chapuis <bold>285</bold> <italic><tp:taxon-name>Anaxerta</tp:taxon-name></italic> Fairmaire <bold>286</bold> <italic><tp:taxon-name>Angulaphthona</tp:taxon-name></italic> Bechyné <bold>287</bold> <italic><tp:taxon-name>Antanemora</tp:taxon-name></italic> Bechyné <bold>288</bold> <italic><tp:taxon-name>Aphthona</tp:taxon-name></italic> Chevrolat <bold>289</bold> <italic><tp:taxon-name>Argopistes</tp:taxon-name></italic> Motschulsky.</p></caption><graphic xmlns:xlink="http://www.w3.org/1999/xlink" xlink:href="ZooKeys-253-001-g043.jpg" position="float" orientation="portrait" xlink:type="simple"/></fig></tp:treatment-sec><ref-list><ref id="B222"><mixed-citation xmlns:xlink="http://www.w3.org/1999/xlink" xlink:type="simple"><person-group><name name-style="western"><surname>Scherer</surname><given-names>G</given-names></name></person-group> (<year>1961</year>)<source> Bestimmungsschlussel der Alticinen-Genera Afrikas. Entomologische Arbeiten aus dem Museum Georg Frey 12: 251−288.</source></mixed-citation></ref><ref id="B59"><mixed-citation xmlns:xlink="http://www.w3.org/1999/xlink" xlink:type="simple"><person-group><name name-style="western"><surname>Biondi</surname><given-names>M</given-names></name><name name-style="western"><surname>D’Alessandro</surname><given-names>P</given-names></name></person-group> (<year>2010a</year>)<article-title> Genus-group names of Afrotropical flea beetles (Coleoptera: Chrysomelidae: Alticinae): Annotated catalogue and biogeographical notes. Eur. J. Entomol.</article-title><volume>107</volume>: <fpage>401</fpage>-<lpage>424</lpage>.</mixed-citation></ref><ref id="B239"><mixed-citation xmlns:xlink="http://www.w3.org/1999/xlink" xlink:type="simple"><person-group><name name-style="western"><surname>Stephens</surname><given-names>JF</given-names></name></person-group> (<year>1829</year>)<source> The nomenclature of British insects.</source><publisher-name>A compendious list of such species as are contained in the Systematic Catalogue of British insects, and of those discovered subsequently to its publication; forming a guide to their classification. Baldwin &amp; Craddock</publisher-name>, <publisher-loc>London</publisher-loc>, <lpage>68</lpage> pp.doi: <ext-link ext-link-type="uri" xlink:href="http://dx.doi.org/10.5962/bhl.title.51800" xlink:type="simple">10.5962/bhl.title.51800</ext-link></mixed-citation></ref><ref id="B151"><mixed-citation xmlns:xlink="http://www.w3.org/1999/xlink" xlink:type="simple"><person-group><name name-style="western"><surname>Heikertinger</surname><given-names>F</given-names></name><name name-style="western"><surname>Csiki</surname><given-names>C</given-names></name></person-group> (<year>1940</year>)<source> Coleopterorum Catalogus auspiciis et auxilio W. Junk editus a S. Schenkling. Partes 160 et 169. Chrysomelidae: Halticinae, vol. 25. Uitgeverij Dr. Junk, Gravenhage, pp. 337−635.</source></mixed-citation></ref><ref id="B84"><mixed-citation xmlns:xlink="http://www.w3.org/1999/xlink" xlink:type="simple"><person-group><name name-style="western"><surname>Chapuis</surname><given-names>F</given-names></name></person-group> (<year>1875</year>)<source> In: Lacordaire T (Ed) Histoire naturelle des insectes. Genera des Coléoptères. Vol. 11, Famille des Phytophages. Libraire Encyclopédique de Roret, Paris, 420 pp., 11 pls.</source></mixed-citation></ref><ref id="B7"><mixed-citation xmlns:xlink="http://www.w3.org/1999/xlink" xlink:type="simple"><person-group><name name-style="western"><surname>Baly</surname><given-names>JS</given-names></name></person-group> (<year>1875</year>)<source> Descriptions of new genera and species of Phytophaga. Transactions of the Entomological Society of London 1875: 23−31.</source></mixed-citation></ref><ref id="B9"><mixed-citation xmlns:xlink="http://www.w3.org/1999/xlink" xlink:type="simple"><person-group><name name-style="western"><surname>Baly</surname><given-names>JS</given-names></name></person-group> (<year>1876b</year>)<source> Descriptions of new genus and of new species of Halticinae. Transactions of the Entomological Society of London 1876: 581−602.</source></mixed-citation></ref><ref id="B165"><mixed-citation xmlns:xlink="http://www.w3.org/1999/xlink" xlink:type="simple"><person-group><name name-style="western"><surname>Jacoby</surname><given-names>M</given-names></name></person-group> (<year>1897</year>)<source> Further contributions to the knowledge of the phytophagous Coleoptera of Africa, including Madagascar. Proceedings of the Royal Entomological Society of London 1897: 527−577.</source></mixed-citation></ref><ref id="B167"><mixed-citation xmlns:xlink="http://www.w3.org/1999/xlink" xlink:type="simple"><person-group><name name-style="western"><surname>Jacoby</surname><given-names>M</given-names></name></person-group> (<year>1899b</year>)<source> Additions to the knowledge of the phytophagous Coleoptera of Africa. Part II. Proceedings of the Royal Entomological Society of London 1899: 339−380.</source></mixed-citation></ref><ref id="B121"><mixed-citation xmlns:xlink="http://www.w3.org/1999/xlink" xlink:type="simple"><person-group><name name-style="western"><surname>Fairmaire</surname><given-names>L</given-names></name></person-group> (<year>1898</year>)<source> Materiaux pour la faune coleopterique de la region malgache. 5ª note. Annales de la Société Entomologique de Belgique 42: 390−439.</source></mixed-citation></ref><ref id="B248"><mixed-citation xmlns:xlink="http://www.w3.org/1999/xlink" xlink:type="simple"><person-group><name name-style="western"><surname>Weise</surname><given-names>J</given-names></name></person-group> (<year>1901</year>)<source> Einige neue afrikanische Chrysomeliden. Deutsche Entomologische Zeitschrift 2: 301−310.</source></mixed-citation></ref><ref id="B200"><mixed-citation xmlns:xlink="http://www.w3.org/1999/xlink" xlink:type="simple"><person-group><name name-style="western"><surname>Maulik</surname><given-names>S</given-names></name></person-group> (<year>1929</year>)<source> On the structure of the hind femur in halticine beetles. Proceedings of the Royal Entomological Society of London 1929: 305−308.</source></mixed-citation></ref><ref id="B32"><mixed-citation xmlns:xlink="http://www.w3.org/1999/xlink" xlink:type="simple"><person-group><name name-style="western"><surname>Bechyné</surname><given-names>J</given-names></name></person-group> (<year>1958c</year>)<article-title> Notes sur les Alticides de Madagascar (Col. Phytophaga).</article-title><source>Bulletin Mensuel de la Société Linnéenne de Lyon </source><volume>27</volume>: <fpage>193</fpage>-<lpage>196</lpage>.</mixed-citation></ref><ref id="B75"><mixed-citation xmlns:xlink="http://www.w3.org/1999/xlink" xlink:type="simple"><person-group><name name-style="western"><surname>Bryant</surname><given-names>GE</given-names></name></person-group> (<year>1936</year>)<source> Some new injurious Phytophaga from British East Africa (Col.). Proceedings of the Royal Entomological Society of London (series B) 5: 217−219</source></mixed-citation></ref><ref id="B70"><mixed-citation xmlns:xlink="http://www.w3.org/1999/xlink" xlink:type="simple"><person-group><name name-style="western"><surname>Bryant</surname><given-names>GE</given-names></name></person-group> (<year>1922a</year>)<source> Some new injurious Phytophaga from Africa. Bull. Entomol. Res. 12: 473−475. </source>doi: <ext-link ext-link-type="uri" xlink:href="http://dx.doi.org/10.1017/S0007485300045144" xlink:type="simple">10.1017/S0007485300045144</ext-link></mixed-citation></ref><ref id="B39"><mixed-citation xmlns:xlink="http://www.w3.org/1999/xlink" xlink:type="simple"><person-group><name name-style="western"><surname>Bechyné</surname><given-names>J</given-names></name></person-group> (<year>1964</year>)<source> Notizen zu den madagassischen Chrysomeloidea (Col. Phytophaga). Mitteilungen der Munchner Entomologische Gesellschaft 54: 68−161.</source></mixed-citation></ref><ref id="B255"><mixed-citation xmlns:xlink="http://www.w3.org/1999/xlink" xlink:type="simple"><person-group><name name-style="western"><surname>Weise</surname><given-names>J</given-names></name></person-group> (<year>1910b</year>)<source> Chrysomelidae von Madagaskar, den Comoren und den Inseln Ostafrikas. In: Voeltzkow A (Ed) Reise in Ostafrika in den Jahren 1903−1905, Band II, Heft 5. E. Schweizerbartsche Verlagsbuchhandlungen, Nägele &amp; Dr. Sproesser, Stuttgart, 419−506.</source></mixed-citation></ref></ref-list></tp:taxon-treatment>
