# Supplementary material for: Afrotropical flea beetle genera: a key to their identification, updated catalogue and biogeographical analysis (Coleoptera, Chrysomelidae, Galerucinae, Alticini)
Source: Zookeys. 2012 Dec 20;(253):1–158. doi: 10.3897/zookeys.253.3414 (PMC3560840; doi:10.3897/zookeys.253.3414)
Supplement: XML Treatment for Angulaphthona [file zookeys.253.3414-treatment9.xml]

<!DOCTYPE tp:taxon-treatment
  PUBLIC "-//TaxonX//DTD Taxonomic Treatment Publishing DTD v0 20100105//EN" "tax-treatment-NSO.dtd">
<tp:taxon-treatment xmlns:tp="http://www.plazi.org/taxpub"><tp:treatment-meta><mixed-citation publication-type="journal"><person-group><name><surname>Biondi</surname><given-names>Maurizio</given-names></name><name><surname>D’Alessandro</surname><given-names>Paola</given-names></name></person-group><article-title>Afrotropical flea beetle genera: a key to their identification, updated catalogue and biogeographical analysis (Coleoptera, Chrysomelidae, Galerucinae, Alticini)</article-title><source>Zookeys</source><day>20</day><month>12</month><year>2012</year><volume>2012</volume><issue>253</issue><fpage>1</fpage><lpage>158</lpage><pub-id pub-id-type="doi">10.3897/zookeys.253.3414</pub-id></mixed-citation></tp:treatment-meta><tp:nomenclature><tp:taxon-name>
                        <tp:taxon-name-part taxon-name-part-type="genus">Angulaphthona</tp:taxon-name-part>
                    <object-id xmlns:xlink="http://www.w3.org/1999/xlink" xlink:type="simple">http://species-id.net/wiki/Angulaphthona</object-id>
								</tp:taxon-name><tp:taxon-authority>Bechyné, 1960b</tp:taxon-authority><xref ref-type="fig" rid="F3">Figs 11</xref><xref ref-type="fig" rid="F16">123–125</xref><xref ref-type="fig" rid="F43">286</xref></tp:nomenclature><tp:treatment-sec sec-type="References"><title>References.</title><p><xref ref-type="bibr" rid="B38">Bechyné 1960b</xref>: 74; <xref ref-type="bibr" rid="B230">Scherer 1978</xref>: 265; <xref ref-type="bibr" rid="B144">Gruev 1981</xref>: 55; <xref ref-type="bibr" rid="B203">Medvedev 1996</xref>: 261.</p></tp:treatment-sec><tp:treatment-sec sec-type="Type species"><title>Type species.</title><p><italic><tp:taxon-name>Aphthona heteromorpha</tp:taxon-name></italic> Bechyné, 1955c: 62 (Madagascar: Bas Mangoky), by original designation.</p></tp:treatment-sec><tp:treatment-sec sec-type="Distribution"><title>Distribution.</title><p>Egypt, Tchad, Sudan, Somaliland, Sierra Leone, Nigeria, Democratic Republic of Congo, Uganda, Zambia (!) [50 km W Kasama (BAQ)], Malawi (!) [Dedza (BAQ)], Mozambique, Republic of South Africa (!) [KwaZulu-Natal: Durban (SANC)], Madagascar, and Arabian Peninsula (Saudi Arabia and North Yemen) (<xref ref-type="fig" rid="F43">Fig. 286</xref>).</p></tp:treatment-sec><tp:treatment-sec sec-type="Ecology"><title>Ecology.</title><p><italic><tp:taxon-name>Angulaphthona heteromorpha</tp:taxon-name></italic> collected on cotton plants, <italic><tp:taxon-name>Gossypium</tp:taxon-name></italic> sp. (<tp:taxon-name>Malvaceae</tp:taxon-name>) (<xref ref-type="bibr" rid="B26">Bechyné 1955c</xref>, as <italic><tp:taxon-name>Aphthona</tp:taxon-name></italic>).</p></tp:treatment-sec><tp:treatment-sec sec-type="Notes"><title>Notes.</title><p>Five species are known from the Afrotropical region.</p></tp:treatment-sec><tp:treatment-sec><!--Section generated to contain objects referenced in tp:taxon-treatment.--><fig id="F3" position="float" orientation="portrait"><label>Figures 11–19.</label><caption><p>Habitus <bold>.11</bold> <italic><tp:taxon-name>Angulaphthona heteromorpha</tp:taxon-name></italic> (Bechyné) <bold>12</bold> <italic><tp:taxon-name>Antanemora ghesquierei</tp:taxon-name></italic> (Bechyné) <bold>13</bold> <italic><tp:taxon-name>Aphthona senegalensis</tp:taxon-name></italic> Jacoby <bold>14</bold> <italic><tp:taxon-name>Aphthona</tp:taxon-name></italic> (ex <italic><tp:taxon-name>Ethiopia</tp:taxon-name></italic> Scherer) <italic>tricolor</italic> (Scherer) <bold>15</bold> <italic><tp:taxon-name>Argopistes sexvittatus</tp:taxon-name></italic> Bryant <bold>16</bold> <italic><tp:taxon-name>Argopistoides africanus</tp:taxon-name></italic> (Bryant) <bold>17</bold> <italic><tp:taxon-name>Bangalaltica antennalis</tp:taxon-name></italic> Bechyné 18. <italic><tp:taxon-name>Bechuana nigripes</tp:taxon-name></italic> Scherer <bold>19</bold> <italic><tp:taxon-name>Bechynella pallens</tp:taxon-name></italic> (Bechyné).</p></caption><graphic xmlns:xlink="http://www.w3.org/1999/xlink" xlink:href="ZooKeys-253-001-g003.jpg" position="float" orientation="portrait" xlink:type="simple"/></fig><fig id="F16" position="float" orientation="portrait"><label>Figures 122–127.</label><caption><p>Morphological characters. <bold>122</bold> <italic><tp:taxon-name>Amphimela citri</tp:taxon-name></italic> (Bryant), head in frontal view <bold>123 </bold><italic><tp:taxon-name>Angulaphthona latipennis</tp:taxon-name></italic> (Pic), head and pronotum in dorsal view <bold>124</bold> Ditto, head in frontal view <bold>125</bold> Ditto, elytra in dorsal view <bold>126</bold> <italic><tp:taxon-name>Antanemora ghesquierei</tp:taxon-name></italic> (Bechyné), head and pronotum in dorsal view <bold>127</bold> Ditto, head in frontal view.</p></caption><graphic xmlns:xlink="http://www.w3.org/1999/xlink" xlink:href="ZooKeys-253-001-g016.jpg" position="float" orientation="portrait" xlink:type="simple"/></fig><fig id="F43" position="float" orientation="portrait"><label>Figures 284–289.</label><caption><p>Maps of distribution. <bold>284</bold> <italic><tp:taxon-name>Amphimela</tp:taxon-name></italic> Chapuis <bold>285</bold> <italic><tp:taxon-name>Anaxerta</tp:taxon-name></italic> Fairmaire <bold>286</bold> <italic><tp:taxon-name>Angulaphthona</tp:taxon-name></italic> Bechyné <bold>287</bold> <italic><tp:taxon-name>Antanemora</tp:taxon-name></italic> Bechyné <bold>288</bold> <italic><tp:taxon-name>Aphthona</tp:taxon-name></italic> Chevrolat <bold>289</bold> <italic><tp:taxon-name>Argopistes</tp:taxon-name></italic> Motschulsky.</p></caption><graphic xmlns:xlink="http://www.w3.org/1999/xlink" xlink:href="ZooKeys-253-001-g043.jpg" position="float" orientation="portrait" xlink:type="simple"/></fig></tp:treatment-sec><ref-list><ref id="B38"><mixed-citation xmlns:xlink="http://www.w3.org/1999/xlink" xlink:type="simple"><person-group><name name-style="western"><surname>Bechyné</surname><given-names>J</given-names></name></person-group> (<year>1960b</year>)<source> Alticidae (Coleoptera, Phytophaga). Exploration du Parc National de l’Upemba. Mission G.F. de Witte. Institut Parcs Nationaux du Congo Belge (Bruxelles) 59: 39−114.</source></mixed-citation></ref><ref id="B230"><mixed-citation xmlns:xlink="http://www.w3.org/1999/xlink" xlink:type="simple"><person-group><name name-style="western"><surname>Scherer</surname><given-names>G</given-names></name></person-group> (<year>1978</year>)<source> Missione 1965 del professor Giuseppe Scortecci nello Yemen (Arabia meridionale). Coleoptera Chrysomelidae: Alticinae. Atti della Società Italiana di Scienze naturali e del Museo Civico di Storia naturale di Milano 119: 264−266.</source></mixed-citation></ref><ref id="B144"><mixed-citation xmlns:xlink="http://www.w3.org/1999/xlink" xlink:type="simple"><person-group><name name-style="western"><surname>Gruev</surname><given-names>B</given-names></name></person-group> (<year>1981</year>)<article-title> Bemerkungen über die Arten der Gattung <italic>Angulaphthona</italic> Bechyné, 1960, mit Beschreibung einer neuen Art aus Jemen (JAR) (Coleoptera, Chrysomelidae, Alticinae).</article-title><source>Reichenbachia </source><volume>19</volume> (<issue>10</issue>): <fpage>55</fpage>-<lpage>58</lpage>.</mixed-citation></ref><ref id="B203"><mixed-citation xmlns:xlink="http://www.w3.org/1999/xlink" xlink:type="simple"><person-group><name name-style="western"><surname>Medvedev</surname><given-names>LN</given-names></name></person-group> (<year>1996</year>)<source> The Chrysomelidae of Arabia. Fauna of Saudi Arabia 15: 215−263.</source></mixed-citation></ref><ref id="B26"><mixed-citation xmlns:xlink="http://www.w3.org/1999/xlink" xlink:type="simple"><person-group><name name-style="western"><surname>Bechyné</surname><given-names>J</given-names></name></person-group> (<year>1955c</year>)<source> Description de deux nouveaux Alticides de Madagascar (Col. Phytophaga). Le Naturaliste Malgache 7: 61−62.</source></mixed-citation></ref></ref-list></tp:taxon-treatment>
