# Supplementary material for: Afrotropical flea beetle genera: a key to their identification, updated catalogue and biogeographical analysis (Coleoptera, Chrysomelidae, Galerucinae, Alticini)
Source: Zookeys. 2012 Dec 20;(253):1–158. doi: 10.3897/zookeys.253.3414 (PMC3560840; doi:10.3897/zookeys.253.3414)
Supplement: XML Treatment for Antanemora [file zookeys.253.3414-treatment10.xml]

<!DOCTYPE tp:taxon-treatment
  PUBLIC "-//TaxonX//DTD Taxonomic Treatment Publishing DTD v0 20100105//EN" "tax-treatment-NSO.dtd">
<tp:taxon-treatment xmlns:tp="http://www.plazi.org/taxpub"><tp:treatment-meta><mixed-citation publication-type="journal"><person-group><name><surname>Biondi</surname><given-names>Maurizio</given-names></name><name><surname>D’Alessandro</surname><given-names>Paola</given-names></name></person-group><article-title>Afrotropical flea beetle genera: a key to their identification, updated catalogue and biogeographical analysis (Coleoptera, Chrysomelidae, Galerucinae, Alticini)</article-title><source>Zookeys</source><day>20</day><month>12</month><year>2012</year><volume>2012</volume><issue>253</issue><fpage>1</fpage><lpage>158</lpage><pub-id pub-id-type="doi">10.3897/zookeys.253.3414</pub-id></mixed-citation></tp:treatment-meta><tp:nomenclature><tp:taxon-name>
                        <tp:taxon-name-part taxon-name-part-type="genus">Antanemora</tp:taxon-name-part>
                    <object-id xmlns:xlink="http://www.w3.org/1999/xlink" xlink:type="simple">http://species-id.net/wiki/Antanemora</object-id>
								</tp:taxon-name><tp:taxon-authority>Bechyné, 1964</tp:taxon-authority><xref ref-type="fig" rid="F3">Figs 12</xref><xref ref-type="fig" rid="F16">126–127</xref><xref ref-type="fig" rid="F43">287</xref><tp:nomenclature-citation-list><tp:nomenclature-citation><tp:taxon-name>Lactica</tp:taxon-name><comment> Erichson, 1847 (pars)</comment></tp:nomenclature-citation></tp:nomenclature-citation-list></tp:nomenclature><tp:treatment-sec sec-type="References"><title>References.</title><p><xref ref-type="bibr" rid="B20">Bechyné 1950</xref>: 220 (as <italic><tp:taxon-name>Lactica</tp:taxon-name></italic>); 1964: 145; <xref ref-type="bibr" rid="B41">Bechyné and Bechyné 1975</xref>: 26; <xref ref-type="bibr" rid="B59">Biondi and D’Alessandro 2010a</xref>: 403.</p></tp:treatment-sec><tp:treatment-sec sec-type="Type species"><title>Type species</title><p><bold>.</bold><italic><tp:taxon-name>Lactica carbonaria</tp:taxon-name></italic> Bechyné, 1948a: 7 (Madagascar: Environs de Rogez; Ankazoabo), by original designation.</p></tp:treatment-sec><tp:treatment-sec sec-type="Distribution"><title>Distribution.</title><p>Madagascar (<xref ref-type="fig" rid="F43">Fig. 287</xref>).</p></tp:treatment-sec><tp:treatment-sec sec-type="Ecology"><title>Ecology.</title><p>No information.</p></tp:treatment-sec><tp:treatment-sec sec-type="Notes"><title>Notes.</title><p>There are about twenty known species (personal data).</p></tp:treatment-sec><tp:treatment-sec><!--Section generated to contain objects referenced in tp:taxon-treatment.--><fig id="F3" position="float" orientation="portrait"><label>Figures 11–19.</label><caption><p>Habitus <bold>.11</bold> <italic><tp:taxon-name>Angulaphthona heteromorpha</tp:taxon-name></italic> (Bechyné) <bold>12</bold> <italic><tp:taxon-name>Antanemora ghesquierei</tp:taxon-name></italic> (Bechyné) <bold>13</bold> <italic><tp:taxon-name>Aphthona senegalensis</tp:taxon-name></italic> Jacoby <bold>14</bold> <italic><tp:taxon-name>Aphthona</tp:taxon-name></italic> (ex <italic><tp:taxon-name>Ethiopia</tp:taxon-name></italic> Scherer) <italic>tricolor</italic> (Scherer) <bold>15</bold> <italic><tp:taxon-name>Argopistes sexvittatus</tp:taxon-name></italic> Bryant <bold>16</bold> <italic><tp:taxon-name>Argopistoides africanus</tp:taxon-name></italic> (Bryant) <bold>17</bold> <italic><tp:taxon-name>Bangalaltica antennalis</tp:taxon-name></italic> Bechyné 18. <italic><tp:taxon-name>Bechuana nigripes</tp:taxon-name></italic> Scherer <bold>19</bold> <italic><tp:taxon-name>Bechynella pallens</tp:taxon-name></italic> (Bechyné).</p></caption><graphic xmlns:xlink="http://www.w3.org/1999/xlink" xlink:href="ZooKeys-253-001-g003.jpg" position="float" orientation="portrait" xlink:type="simple"/></fig><fig id="F16" position="float" orientation="portrait"><label>Figures 122–127.</label><caption><p>Morphological characters. <bold>122</bold> <italic><tp:taxon-name>Amphimela citri</tp:taxon-name></italic> (Bryant), head in frontal view <bold>123 </bold><italic><tp:taxon-name>Angulaphthona latipennis</tp:taxon-name></italic> (Pic), head and pronotum in dorsal view <bold>124</bold> Ditto, head in frontal view <bold>125</bold> Ditto, elytra in dorsal view <bold>126</bold> <italic><tp:taxon-name>Antanemora ghesquierei</tp:taxon-name></italic> (Bechyné), head and pronotum in dorsal view <bold>127</bold> Ditto, head in frontal view.</p></caption><graphic xmlns:xlink="http://www.w3.org/1999/xlink" xlink:href="ZooKeys-253-001-g016.jpg" position="float" orientation="portrait" xlink:type="simple"/></fig><fig id="F43" position="float" orientation="portrait"><label>Figures 284–289.</label><caption><p>Maps of distribution. <bold>284</bold> <italic><tp:taxon-name>Amphimela</tp:taxon-name></italic> Chapuis <bold>285</bold> <italic><tp:taxon-name>Anaxerta</tp:taxon-name></italic> Fairmaire <bold>286</bold> <italic><tp:taxon-name>Angulaphthona</tp:taxon-name></italic> Bechyné <bold>287</bold> <italic><tp:taxon-name>Antanemora</tp:taxon-name></italic> Bechyné <bold>288</bold> <italic><tp:taxon-name>Aphthona</tp:taxon-name></italic> Chevrolat <bold>289</bold> <italic><tp:taxon-name>Argopistes</tp:taxon-name></italic> Motschulsky.</p></caption><graphic xmlns:xlink="http://www.w3.org/1999/xlink" xlink:href="ZooKeys-253-001-g043.jpg" position="float" orientation="portrait" xlink:type="simple"/></fig></tp:treatment-sec><ref-list><ref id="B20"><mixed-citation xmlns:xlink="http://www.w3.org/1999/xlink" xlink:type="simple"><person-group><name name-style="western"><surname>Bechyné</surname><given-names>J</given-names></name></person-group> (<year>1950</year>)<source> Tableau analytique des <italic>Lactica</italic> de Madagascar (Col. Phytophaga, Alticidae). Bulletin Mensuel de la Société Linnéenne de Lyon 19: 220−224.</source></mixed-citation></ref><ref id="B41"><mixed-citation xmlns:xlink="http://www.w3.org/1999/xlink" xlink:type="simple"><person-group><name name-style="western"><surname>Bechyné</surname><given-names>J</given-names></name><name name-style="western"><surname>Springlova</surname><given-names>de Bechyné B</given-names></name></person-group> (<year>1975</year>)<source> Notas sobre la serie filetica de <italic>Monomacra</italic> y sus formas convergentes (Col. Phytophaga, Alticidae). Revista de la Facultad de-Agronomia, Universidad Central de Venezuela, Maracay 8: 25−140.</source></mixed-citation></ref><ref id="B59"><mixed-citation xmlns:xlink="http://www.w3.org/1999/xlink" xlink:type="simple"><person-group><name name-style="western"><surname>Biondi</surname><given-names>M</given-names></name><name name-style="western"><surname>D’Alessandro</surname><given-names>P</given-names></name></person-group> (<year>2010a</year>)<article-title> Genus-group names of Afrotropical flea beetles (Coleoptera: Chrysomelidae: Alticinae): Annotated catalogue and biogeographical notes. Eur. J. Entomol.</article-title><volume>107</volume>: <fpage>401</fpage>-<lpage>424</lpage>.</mixed-citation></ref></ref-list></tp:taxon-treatment>
