# Supplementary material for: Afrotropical flea beetle genera: a key to their identification, updated catalogue and biogeographical analysis (Coleoptera, Chrysomelidae, Galerucinae, Alticini)
Source: Zookeys. 2012 Dec 20;(253):1–158. doi: 10.3897/zookeys.253.3414 (PMC3560840; doi:10.3897/zookeys.253.3414)
Supplement: XML Treatment for Aphthona [file zookeys.253.3414-treatment11.xml]

<!DOCTYPE tp:taxon-treatment
  PUBLIC "-//TaxonX//DTD Taxonomic Treatment Publishing DTD v0 20100105//EN" "tax-treatment-NSO.dtd">
<tp:taxon-treatment xmlns:tp="http://www.plazi.org/taxpub"><tp:treatment-meta><mixed-citation publication-type="journal"><person-group><name><surname>Biondi</surname><given-names>Maurizio</given-names></name><name><surname>D’Alessandro</surname><given-names>Paola</given-names></name></person-group><article-title>Afrotropical flea beetle genera: a key to their identification, updated catalogue and biogeographical analysis (Coleoptera, Chrysomelidae, Galerucinae, Alticini)</article-title><source>Zookeys</source><day>20</day><month>12</month><year>2012</year><volume>2012</volume><issue>253</issue><fpage>1</fpage><lpage>158</lpage><pub-id pub-id-type="doi">10.3897/zookeys.253.3414</pub-id></mixed-citation></tp:treatment-meta><tp:nomenclature><tp:taxon-name>
                        <tp:taxon-name-part taxon-name-part-type="genus">Aphthona</tp:taxon-name-part>
                    <object-id xmlns:xlink="http://www.w3.org/1999/xlink" xlink:type="simple">http://species-id.net/wiki/Aphthona</object-id>
								</tp:taxon-name><tp:taxon-authority>Chevrolat, 1836</tp:taxon-authority><xref ref-type="fig" rid="F3">Figs 13, 14</xref><xref ref-type="fig" rid="F17">128–129</xref><xref ref-type="fig" rid="F43">288</xref><tp:nomenclature-citation-list><tp:nomenclature-citation><tp:taxon-name>=Ethiopia</tp:taxon-name><comment> Scherer, 1972 syn. n.</comment></tp:nomenclature-citation><tp:nomenclature-citation><tp:taxon-name>=Pseudeugonotes</tp:taxon-name><comment> Jacoby, 1899 (synonymized by <xref ref-type="bibr" rid="B59">Biondi and D’Alessandro 2010a</xref>)</comment></tp:nomenclature-citation></tp:nomenclature-citation-list></tp:nomenclature><tp:treatment-sec sec-type="References"><title>References.</title><p><xref ref-type="bibr" rid="B87">Chevrolat 1836</xref>: 391; <xref ref-type="bibr" rid="B166">Jacoby 1899a</xref>: 531; <xref ref-type="bibr" rid="B26">Bechyné 1955c</xref>: 62; <xref ref-type="bibr" rid="B38">1960b</xref>: 67, 74; <xref ref-type="bibr" rid="B228">Scherer 1972</xref>: 7; 1978: 265 (as <italic><tp:taxon-name>Ethiopia</tp:taxon-name></italic>); <xref ref-type="bibr" rid="B59">Biondi and D’Alessandro 2010a</xref>: 404, 407 (as <italic><tp:taxon-name>Ethiopia</tp:taxon-name></italic>).</p></tp:treatment-sec><tp:treatment-sec sec-type="Type species"><title>Type species.</title><p><italic><tp:taxon-name>Aphthona</tp:taxon-name></italic>: <italic><tp:taxon-name>Altica cyparissiae</tp:taxon-name></italic> Koch, 1803: 80 (Europe), by subsequent designation by <xref ref-type="bibr" rid="B93">Chûjô (1937</xref>: 119); <italic><tp:taxon-name>Ethiopia</tp:taxon-name></italic>: <italic><tp:taxon-name>Ethiopia tricolor</tp:taxon-name></italic> Scherer, 1972: 7 (Ethiopia: Agheresalam), by original designation; <italic><tp:taxon-name>Pseudeugonotes</tp:taxon-name></italic>: <italic><tp:taxon-name>Pseudeugonotes vannutellii</tp:taxon-name></italic> Jacoby, 1899a: 531 (Ethiopia: Sancurar-Amarr Burgi), designation by monotypy.</p></tp:treatment-sec><tp:treatment-sec sec-type="Distribution"><title>Distribution.</title><p>Afrotropical (including Madagascar), Australian, Nearctic, Oriental and Palaearctic regions (<xref ref-type="fig" rid="F43">Fig. 288</xref>). All the species from the Neotropical region described as <italic><tp:taxon-name>Aphthona</tp:taxon-name></italic> should be attributed to different genera (cf. <xref ref-type="bibr" rid="B186">Konstantinov and Vandenberg 1996</xref>; <xref ref-type="bibr" rid="B180">Konstantinov 1998</xref>).</p></tp:treatment-sec><tp:treatment-sec sec-type="Ecology"><title>Ecology.</title><p>Genus mainly associated with <tp:taxon-name>Euphorbiaceae</tp:taxon-name>, but also with <tp:taxon-name>Geraniaceae</tp:taxon-name>, <tp:taxon-name>Cistaceae</tp:taxon-name>, <tp:taxon-name>Rosaceae</tp:taxon-name>, <tp:taxon-name>Linaceae</tp:taxon-name>, <tp:taxon-name>Iridaceae</tp:taxon-name>, <tp:taxon-name>Malvaceae</tp:taxon-name> and <tp:taxon-name>Lythraceae</tp:taxon-name> (cf. <xref ref-type="bibr" rid="B26">Bechyné 1955c</xref>; <xref ref-type="bibr" rid="B175">Jolivet and Hawkeswood 1995</xref>).</p></tp:treatment-sec><tp:treatment-sec sec-type="Notes"><title>Notes.</title><p>About one hundred species are described from Madagascar and Sub-Saharan Africa. There are no important diagnostic characters distinguishing <italic><tp:taxon-name>Ethiopia</tp:taxon-name></italic> Scherer from <italic><tp:taxon-name>Aphthona</tp:taxon-name></italic>. Therefore, the following new synonymy is proposed: <italic><tp:taxon-name>Aphthona</tp:taxon-name></italic> Chevrolat, 1836 = <italic><tp:taxon-name>Ethiopia</tp:taxon-name></italic> Scherer, 1972 syn. n. Type material examined: <italic><tp:taxon-name>Ethiopia tricolor</tp:taxon-name></italic> Scherer, holotype ♂ and paratype ♀, “Ethiopia, Agheresalam, 7.6.1963, Linnavuori” (MZHF).</p></tp:treatment-sec><tp:treatment-sec><!--Section generated to contain objects referenced in tp:taxon-treatment.--><fig id="F3" position="float" orientation="portrait"><label>Figures 11–19.</label><caption><p>Habitus <bold>.11</bold> <italic><tp:taxon-name>Angulaphthona heteromorpha</tp:taxon-name></italic> (Bechyné) <bold>12</bold> <italic><tp:taxon-name>Antanemora ghesquierei</tp:taxon-name></italic> (Bechyné) <bold>13</bold> <italic><tp:taxon-name>Aphthona senegalensis</tp:taxon-name></italic> Jacoby <bold>14</bold> <italic><tp:taxon-name>Aphthona</tp:taxon-name></italic> (ex <italic><tp:taxon-name>Ethiopia</tp:taxon-name></italic> Scherer) <italic>tricolor</italic> (Scherer) <bold>15</bold> <italic><tp:taxon-name>Argopistes sexvittatus</tp:taxon-name></italic> Bryant <bold>16</bold> <italic><tp:taxon-name>Argopistoides africanus</tp:taxon-name></italic> (Bryant) <bold>17</bold> <italic><tp:taxon-name>Bangalaltica antennalis</tp:taxon-name></italic> Bechyné 18. <italic><tp:taxon-name>Bechuana nigripes</tp:taxon-name></italic> Scherer <bold>19</bold> <italic><tp:taxon-name>Bechynella pallens</tp:taxon-name></italic> (Bechyné).</p></caption><graphic xmlns:xlink="http://www.w3.org/1999/xlink" xlink:href="ZooKeys-253-001-g003.jpg" position="float" orientation="portrait" xlink:type="simple"/></fig><fig id="F17" position="float" orientation="portrait"><label>Figures 128–133.</label><caption><p>Morphological characters. <bold>128</bold> <italic><tp:taxon-name>Aphthona braunsi</tp:taxon-name></italic> (Jacoby), head and pronotum in dorsal view <bold>129</bold> Ditto, elytra in dorsal view <bold>130</bold> <italic><tp:taxon-name>Argopistes silvestrii</tp:taxon-name></italic> Weise, head in frontal view <bold>131 </bold>Ditto, ventral parts <bold>132</bold> <italic><tp:taxon-name>Argopistes sexvittatus</tp:taxon-name></italic> Bryant, apical part of hind tibia <bold>133</bold> <italic><tp:taxon-name>Argopistoides africanus</tp:taxon-name></italic> (Bryant), sublateral sulci on pronotum.</p></caption><graphic xmlns:xlink="http://www.w3.org/1999/xlink" xlink:href="ZooKeys-253-001-g017.jpg" position="float" orientation="portrait" xlink:type="simple"/></fig><fig id="F43" position="float" orientation="portrait"><label>Figures 284–289.</label><caption><p>Maps of distribution. <bold>284</bold> <italic><tp:taxon-name>Amphimela</tp:taxon-name></italic> Chapuis <bold>285</bold> <italic><tp:taxon-name>Anaxerta</tp:taxon-name></italic> Fairmaire <bold>286</bold> <italic><tp:taxon-name>Angulaphthona</tp:taxon-name></italic> Bechyné <bold>287</bold> <italic><tp:taxon-name>Antanemora</tp:taxon-name></italic> Bechyné <bold>288</bold> <italic><tp:taxon-name>Aphthona</tp:taxon-name></italic> Chevrolat <bold>289</bold> <italic><tp:taxon-name>Argopistes</tp:taxon-name></italic> Motschulsky.</p></caption><graphic xmlns:xlink="http://www.w3.org/1999/xlink" xlink:href="ZooKeys-253-001-g043.jpg" position="float" orientation="portrait" xlink:type="simple"/></fig></tp:treatment-sec><ref-list><ref id="B59"><mixed-citation xmlns:xlink="http://www.w3.org/1999/xlink" xlink:type="simple"><person-group><name name-style="western"><surname>Biondi</surname><given-names>M</given-names></name><name name-style="western"><surname>D’Alessandro</surname><given-names>P</given-names></name></person-group> (<year>2010a</year>)<article-title> Genus-group names of Afrotropical flea beetles (Coleoptera: Chrysomelidae: Alticinae): Annotated catalogue and biogeographical notes. Eur. J. Entomol.</article-title><volume>107</volume>: <fpage>401</fpage>-<lpage>424</lpage>.</mixed-citation></ref><ref id="B87"><mixed-citation xmlns:xlink="http://www.w3.org/1999/xlink" xlink:type="simple"><person-group><name name-style="western"><surname>Chevrolat</surname><given-names>LAA</given-names></name></person-group> (<year>1836</year>)<source> In: Dejean PFMA (Ed) Catalogue des Coléoptères de la collection de M. le Comte Dejean. Deuxième édition, revue, corrigée et augmentée, livr. 5. Librairie Méquignon-Marvis Père et Fils, Paris, pp. 361–442.</source></mixed-citation></ref><ref id="B166"><mixed-citation xmlns:xlink="http://www.w3.org/1999/xlink" xlink:type="simple"><person-group><name name-style="western"><surname>Jacoby</surname><given-names>M</given-names></name></person-group> (<year>1899a</year>)<source> Some new genera and species of phytophagous Coleoptera Collected during Captain Bottego’s last expedition. Annali del Museo Civico di Storia Naturale di Genova (serie 2<sup>a</sup>) 19: 521−535.</source></mixed-citation></ref><ref id="B26"><mixed-citation xmlns:xlink="http://www.w3.org/1999/xlink" xlink:type="simple"><person-group><name name-style="western"><surname>Bechyné</surname><given-names>J</given-names></name></person-group> (<year>1955c</year>)<source> Description de deux nouveaux Alticides de Madagascar (Col. Phytophaga). Le Naturaliste Malgache 7: 61−62.</source></mixed-citation></ref><ref id="B38"><mixed-citation xmlns:xlink="http://www.w3.org/1999/xlink" xlink:type="simple"><person-group><name name-style="western"><surname>Bechyné</surname><given-names>J</given-names></name></person-group> (<year>1960b</year>)<source> Alticidae (Coleoptera, Phytophaga). Exploration du Parc National de l’Upemba. Mission G.F. de Witte. Institut Parcs Nationaux du Congo Belge (Bruxelles) 59: 39−114.</source></mixed-citation></ref><ref id="B228"><mixed-citation xmlns:xlink="http://www.w3.org/1999/xlink" xlink:type="simple"><person-group><name name-style="western"><surname>Scherer</surname><given-names>G</given-names></name></person-group> (<year>1972</year>)<source> Coleoptera aus Nordostafrica. Chrysomelidae: Alticinae. Notulae Entomologicae 52 :1−17.</source></mixed-citation></ref><ref id="B93"><mixed-citation xmlns:xlink="http://www.w3.org/1999/xlink" xlink:type="simple"><person-group><name name-style="western"><surname>Chûjô</surname><given-names>M</given-names></name></person-group> (<year>1937</year>)<source> Studies on the Chrysomelidae in the Japanese Empire (VIII), subfamily Halticinae (7−10). Transactions of the Natural History Society of Formosa 162: 52−58; 164: 113–128.</source></mixed-citation></ref><ref id="B186"><mixed-citation xmlns:xlink="http://www.w3.org/1999/xlink" xlink:type="simple"><person-group><name name-style="western"><surname>Konstantinov</surname><given-names>AS</given-names></name><name name-style="western"><surname>Vanderberg</surname><given-names>NJ</given-names></name></person-group> (<year>1996</year>)<article-title> Handbook of Palearctic Flea Beetle (Coleoptera: Chrysomelidae: Alticinae).</article-title><source>Contribution on Entomology </source><volume>1</volume>: <fpage>237</fpage>-<lpage>439</lpage>.</mixed-citation></ref><ref id="B180"><mixed-citation xmlns:xlink="http://www.w3.org/1999/xlink" xlink:type="simple"><person-group><name name-style="western"><surname>Konstantinov</surname><given-names>AS</given-names></name></person-group> (<year>1998</year>)<source> Revision of the Palearctic species of <italic>Aphthona</italic> Chevrolat and cladistic classification of the Aphthonini (Coleoptera: Chrysomelidae: Alticinae). Memoirs on Entomology 11: 1−429.</source></mixed-citation></ref><ref id="B175"><mixed-citation xmlns:xlink="http://www.w3.org/1999/xlink" xlink:type="simple"><person-group><name name-style="western"><surname>Jolivet</surname><given-names>P</given-names></name><name name-style="western"><surname>Hawkeswood</surname><given-names>TJ</given-names></name></person-group> (<year>1995</year>)<source> Host-plants of Chrysomelidae of the World.</source><publisher-name>An essay about the relationships between the leaf-beetles and their food-plants. Backhuys Publishers</publisher-name>, <publisher-loc>Leiden</publisher-loc>, <lpage>281</lpage> pp.</mixed-citation></ref></ref-list></tp:taxon-treatment>
