# Supplementary material for: Afrotropical flea beetle genera: a key to their identification, updated catalogue and biogeographical analysis (Coleoptera, Chrysomelidae, Galerucinae, Alticini)
Source: Zookeys. 2012 Dec 20;(253):1–158. doi: 10.3897/zookeys.253.3414 (PMC3560840; doi:10.3897/zookeys.253.3414)
Supplement: XML Treatment for Argopistoides [file zookeys.253.3414-treatment13.xml]

<!DOCTYPE tp:taxon-treatment
  PUBLIC "-//TaxonX//DTD Taxonomic Treatment Publishing DTD v0 20100105//EN" "tax-treatment-NSO.dtd">
<tp:taxon-treatment xmlns:tp="http://www.plazi.org/taxpub"><tp:treatment-meta><mixed-citation publication-type="journal"><person-group><name><surname>Biondi</surname><given-names>Maurizio</given-names></name><name><surname>D’Alessandro</surname><given-names>Paola</given-names></name></person-group><article-title>Afrotropical flea beetle genera: a key to their identification, updated catalogue and biogeographical analysis (Coleoptera, Chrysomelidae, Galerucinae, Alticini)</article-title><source>Zookeys</source><day>20</day><month>12</month><year>2012</year><volume>2012</volume><issue>253</issue><fpage>1</fpage><lpage>158</lpage><pub-id pub-id-type="doi">10.3897/zookeys.253.3414</pub-id></mixed-citation></tp:treatment-meta><tp:nomenclature><tp:taxon-name>
                        <tp:taxon-name-part taxon-name-part-type="genus">Argopistoides</tp:taxon-name-part>
                    <object-id xmlns:xlink="http://www.w3.org/1999/xlink" xlink:type="simple">http://species-id.net/wiki/Argopistoides</object-id>
								</tp:taxon-name><tp:taxon-authority>Jacoby, 1892b</tp:taxon-authority><xref ref-type="fig" rid="F3">Figs 16</xref><xref ref-type="fig" rid="F17">133</xref><xref ref-type="fig" rid="F44">290</xref><tp:nomenclature-citation-list><tp:nomenclature-citation><tp:taxon-name>=Torodera</tp:taxon-name><comment> Weise, 1902a (synonymized by <xref ref-type="bibr" rid="B206">Medvedev 2009</xref>)</comment></tp:nomenclature-citation></tp:nomenclature-citation-list></tp:nomenclature><tp:treatment-sec sec-type="References"><title>References.</title><p><xref ref-type="bibr" rid="B162">Jacoby 1892b</xref>: 932; <xref ref-type="bibr" rid="B249">Weise 1902a</xref>: 163; <xref ref-type="bibr" rid="B233">Scherer 1987</xref>: 67 (as <italic><tp:taxon-name>Torodera</tp:taxon-name></italic>); <xref ref-type="bibr" rid="B43">Biondi 1994</xref> (as <italic><tp:taxon-name>Torodera</tp:taxon-name></italic>): 437; <xref ref-type="bibr" rid="B206">Medvedev 2009</xref>: 40; <xref ref-type="bibr" rid="B59">Biondi and D’Alessandro 2010a</xref>: 404 (as <italic><tp:taxon-name>Torodera</tp:taxon-name></italic>).</p></tp:treatment-sec><tp:treatment-sec sec-type="Type species"><title>Type species.</title><p><italic><tp:taxon-name>Argopistoides septempunctata</tp:taxon-name></italic> Jacoby, 1892b: 932 [Burma (=Myanmar): Carin Chebà], designation by monotypy; <italic><tp:taxon-name>Torodera</tp:taxon-name></italic>: <italic><tp:taxon-name>Torodera octomaculata</tp:taxon-name></italic> Weise, 1902a: 164 (Kwai), by subsequent designation by Scherer (1987:67).</p></tp:treatment-sec><tp:treatment-sec sec-type="Distribution"><title>Distribution.</title><p>Republic of the Congo, Democratic Republic of the Congo, Guinea, Kenya, Rwanda (!) [Nyungwe National Park, Kamiranzovu (BAQ)], Republic of South Africa (KwaZulu-Natal), Sierra Leone, Sudan, Tanzania, Uganda, Zimbabwe, and Oriental region (<xref ref-type="fig" rid="F44">Fig. 290</xref>).</p></tp:treatment-sec><tp:treatment-sec sec-type="Ecology"><title>Ecology.</title><p>Genus reported from <tp:taxon-name>Poaceae</tp:taxon-name> (also known as <tp:taxon-name>Gramineae</tp:taxon-name>) (<italic><tp:taxon-name>Oryza</tp:taxon-name></italic>) in Kenya [cf. <xref ref-type="bibr" rid="B175">Jolivet and Hawkeswood 1995</xref> (as <italic><tp:taxon-name>Torodera</tp:taxon-name></italic>)].</p></tp:treatment-sec><tp:treatment-sec sec-type="Notes"><title>Notes.</title><p>The Afrotropical region has four described species.</p></tp:treatment-sec><tp:treatment-sec><!--Section generated to contain objects referenced in tp:taxon-treatment.--><fig id="F3" position="float" orientation="portrait"><label>Figures 11–19.</label><caption><p>Habitus <bold>.11</bold> <italic><tp:taxon-name>Angulaphthona heteromorpha</tp:taxon-name></italic> (Bechyné) <bold>12</bold> <italic><tp:taxon-name>Antanemora ghesquierei</tp:taxon-name></italic> (Bechyné) <bold>13</bold> <italic><tp:taxon-name>Aphthona senegalensis</tp:taxon-name></italic> Jacoby <bold>14</bold> <italic><tp:taxon-name>Aphthona</tp:taxon-name></italic> (ex <italic><tp:taxon-name>Ethiopia</tp:taxon-name></italic> Scherer) <italic>tricolor</italic> (Scherer) <bold>15</bold> <italic><tp:taxon-name>Argopistes sexvittatus</tp:taxon-name></italic> Bryant <bold>16</bold> <italic><tp:taxon-name>Argopistoides africanus</tp:taxon-name></italic> (Bryant) <bold>17</bold> <italic><tp:taxon-name>Bangalaltica antennalis</tp:taxon-name></italic> Bechyné 18. <italic><tp:taxon-name>Bechuana nigripes</tp:taxon-name></italic> Scherer <bold>19</bold> <italic><tp:taxon-name>Bechynella pallens</tp:taxon-name></italic> (Bechyné).</p></caption><graphic xmlns:xlink="http://www.w3.org/1999/xlink" xlink:href="ZooKeys-253-001-g003.jpg" position="float" orientation="portrait" xlink:type="simple"/></fig><fig id="F17" position="float" orientation="portrait"><label>Figures 128–133.</label><caption><p>Morphological characters. <bold>128</bold> <italic><tp:taxon-name>Aphthona braunsi</tp:taxon-name></italic> (Jacoby), head and pronotum in dorsal view <bold>129</bold> Ditto, elytra in dorsal view <bold>130</bold> <italic><tp:taxon-name>Argopistes silvestrii</tp:taxon-name></italic> Weise, head in frontal view <bold>131 </bold>Ditto, ventral parts <bold>132</bold> <italic><tp:taxon-name>Argopistes sexvittatus</tp:taxon-name></italic> Bryant, apical part of hind tibia <bold>133</bold> <italic><tp:taxon-name>Argopistoides africanus</tp:taxon-name></italic> (Bryant), sublateral sulci on pronotum.</p></caption><graphic xmlns:xlink="http://www.w3.org/1999/xlink" xlink:href="ZooKeys-253-001-g017.jpg" position="float" orientation="portrait" xlink:type="simple"/></fig><fig id="F44" position="float" orientation="portrait"><label>Figures 290–295.</label><caption><p>Maps of distribution. <bold>290</bold> <italic><tp:taxon-name>Argopistoides</tp:taxon-name></italic> Jacoby <bold>291</bold> <italic><tp:taxon-name>Bangalaltica</tp:taxon-name></italic> Bechyné <bold>292</bold> <italic><tp:taxon-name>Bechuana</tp:taxon-name></italic> Scherer <bold>293</bold> <italic><tp:taxon-name>Bechynella</tp:taxon-name></italic> Biondi &amp; D’Alessandro <bold>294</bold> <italic><tp:taxon-name>Bezdekaltica</tp:taxon-name></italic> Döberl <bold>295</bold> <italic><tp:taxon-name>Bikasha</tp:taxon-name></italic> Maulik.</p></caption><graphic xmlns:xlink="http://www.w3.org/1999/xlink" xlink:href="ZooKeys-253-001-g044.jpg" position="float" orientation="portrait" xlink:type="simple"/></fig></tp:treatment-sec><ref-list><ref id="B206"><mixed-citation xmlns:xlink="http://www.w3.org/1999/xlink" xlink:type="simple"><person-group><name name-style="western"><surname>Medvedev</surname><given-names>L</given-names></name></person-group> (<year>2009</year>)<source> Alticinae of Indochina.</source><publisher-name>KMK Scientific Press</publisher-name>, <publisher-loc>Moscow</publisher-loc>, <lpage>224</lpage> pp.</mixed-citation></ref><ref id="B162"><mixed-citation xmlns:xlink="http://www.w3.org/1999/xlink" xlink:type="simple"><person-group><name name-style="western"><surname>Jacoby</surname><given-names>M</given-names></name></person-group> (<year>1892b</year>)<source> Viaggio di Leonardo Fea in Birmania e regioni vicine. LI. Description of the new genera and species of the phytophagous Coleoptera. Annali del Museo Civico di Storia Naturale di Genova (serie 2<sup>a</sup>) 12: 869−999.</source></mixed-citation></ref><ref id="B249"><mixed-citation xmlns:xlink="http://www.w3.org/1999/xlink" xlink:type="simple"><person-group><name name-style="western"><surname>Weise</surname><given-names>J</given-names></name></person-group> (<year>1902a</year>)<source> Afrikanische Chrysomeliden. Archiv für Naturgeschichte 68: 119−174.</source></mixed-citation></ref><ref id="B233"><mixed-citation xmlns:xlink="http://www.w3.org/1999/xlink" xlink:type="simple"><person-group><name name-style="western"><surname>Scherer</surname><given-names>G</given-names></name></person-group> (<year>1987</year>)<source> The Genus <italic>Torodera</italic> Weise (Coleoptera - Chrysomelidae - Alticinae). Entomologische Arbeiten aus dem Museum Georg Frey 35−36: 67−71.</source></mixed-citation></ref><ref id="B43"><mixed-citation xmlns:xlink="http://www.w3.org/1999/xlink" xlink:type="simple"><person-group><name name-style="western"><surname>Biondi</surname><given-names>M</given-names></name></person-group> (<year>1994</year>)<source> Contributo alla conoscenza dei Chrysomelidae Alticinae (Coleoptera) della Sierra Leone. 1a. Nota. Quaderni dell’Accademia Nazionale dei Lincei 267: 423−438.</source></mixed-citation></ref><ref id="B59"><mixed-citation xmlns:xlink="http://www.w3.org/1999/xlink" xlink:type="simple"><person-group><name name-style="western"><surname>Biondi</surname><given-names>M</given-names></name><name name-style="western"><surname>D’Alessandro</surname><given-names>P</given-names></name></person-group> (<year>2010a</year>)<article-title> Genus-group names of Afrotropical flea beetles (Coleoptera: Chrysomelidae: Alticinae): Annotated catalogue and biogeographical notes. Eur. J. Entomol.</article-title><volume>107</volume>: <fpage>401</fpage>-<lpage>424</lpage>.</mixed-citation></ref><ref id="B175"><mixed-citation xmlns:xlink="http://www.w3.org/1999/xlink" xlink:type="simple"><person-group><name name-style="western"><surname>Jolivet</surname><given-names>P</given-names></name><name name-style="western"><surname>Hawkeswood</surname><given-names>TJ</given-names></name></person-group> (<year>1995</year>)<source> Host-plants of Chrysomelidae of the World.</source><publisher-name>An essay about the relationships between the leaf-beetles and their food-plants. Backhuys Publishers</publisher-name>, <publisher-loc>Leiden</publisher-loc>, <lpage>281</lpage> pp.</mixed-citation></ref></ref-list></tp:taxon-treatment>
