# Supplementary material for: Afrotropical flea beetle genera: a key to their identification, updated catalogue and biogeographical analysis (Coleoptera, Chrysomelidae, Galerucinae, Alticini)
Source: Zookeys. 2012 Dec 20;(253):1–158. doi: 10.3897/zookeys.253.3414 (PMC3560840; doi:10.3897/zookeys.253.3414)
Supplement: XML Treatment for Bechuana [file zookeys.253.3414-treatment15.xml]

<!DOCTYPE tp:taxon-treatment
  PUBLIC "-//TaxonX//DTD Taxonomic Treatment Publishing DTD v0 20100105//EN" "tax-treatment-NSO.dtd">
<tp:taxon-treatment xmlns:tp="http://www.plazi.org/taxpub"><tp:treatment-meta><mixed-citation publication-type="journal"><person-group><name><surname>Biondi</surname><given-names>Maurizio</given-names></name><name><surname>D’Alessandro</surname><given-names>Paola</given-names></name></person-group><article-title>Afrotropical flea beetle genera: a key to their identification, updated catalogue and biogeographical analysis (Coleoptera, Chrysomelidae, Galerucinae, Alticini)</article-title><source>Zookeys</source><day>20</day><month>12</month><year>2012</year><volume>2012</volume><issue>253</issue><fpage>1</fpage><lpage>158</lpage><pub-id pub-id-type="doi">10.3897/zookeys.253.3414</pub-id></mixed-citation></tp:treatment-meta><tp:nomenclature><tp:taxon-name>
                        <tp:taxon-name-part taxon-name-part-type="genus">Bechuana</tp:taxon-name-part>
                    <object-id xmlns:xlink="http://www.w3.org/1999/xlink" xlink:type="simple">http://species-id.net/wiki/Bechuana</object-id>
								</tp:taxon-name><tp:taxon-authority>Scherer, 1970</tp:taxon-authority><xref ref-type="fig" rid="F3">Figs 18</xref><xref ref-type="fig" rid="F18">135</xref><xref ref-type="fig" rid="F44">292</xref></tp:nomenclature><tp:treatment-sec sec-type="References"><title>References.</title><p><xref ref-type="bibr" rid="B227">Scherer 1970</xref>: 301; <xref ref-type="bibr" rid="B59">Biondi and D’Alessandro 2010a</xref>: 404.</p></tp:treatment-sec><tp:treatment-sec sec-type="Type species"><title>Type species.</title><p><italic><tp:taxon-name>Bechuana nigripes</tp:taxon-name></italic> Scherer, 1970: 302 (Free State: Boshof; North-West Province: Vryburg), by original designation.</p></tp:treatment-sec><tp:treatment-sec sec-type="Distribution"><title>Distribution.</title><p>Republic of South Africa (Eastern Cape Province, Free State, Gauteng, KwaZulu-Natal, North-West Province and Western Cape Provinces) (<xref ref-type="fig" rid="F44">Fig. 292</xref>).</p></tp:treatment-sec><tp:treatment-sec sec-type="Ecology"><title>Ecology.</title><p>No information.</p></tp:treatment-sec><tp:treatment-sec sec-type="Notes"><title>Notes.</title><p>There are two known species. <italic><tp:taxon-name>Ochrosis natalensis</tp:taxon-name></italic> Jacoby (1906: 17) was attributed to this genus by <xref ref-type="bibr" rid="B59">Biondi and D’Alessandro (2010a)</xref>.<!--PageBreak--></p></tp:treatment-sec><tp:treatment-sec><!--Section generated to contain objects referenced in tp:taxon-treatment.--><fig id="F3" position="float" orientation="portrait"><label>Figures 11–19.</label><caption><p>Habitus <bold>.11</bold> <italic><tp:taxon-name>Angulaphthona heteromorpha</tp:taxon-name></italic> (Bechyné) <bold>12</bold> <italic><tp:taxon-name>Antanemora ghesquierei</tp:taxon-name></italic> (Bechyné) <bold>13</bold> <italic><tp:taxon-name>Aphthona senegalensis</tp:taxon-name></italic> Jacoby <bold>14</bold> <italic><tp:taxon-name>Aphthona</tp:taxon-name></italic> (ex <italic><tp:taxon-name>Ethiopia</tp:taxon-name></italic> Scherer) <italic>tricolor</italic> (Scherer) <bold>15</bold> <italic><tp:taxon-name>Argopistes sexvittatus</tp:taxon-name></italic> Bryant <bold>16</bold> <italic><tp:taxon-name>Argopistoides africanus</tp:taxon-name></italic> (Bryant) <bold>17</bold> <italic><tp:taxon-name>Bangalaltica antennalis</tp:taxon-name></italic> Bechyné 18. <italic><tp:taxon-name>Bechuana nigripes</tp:taxon-name></italic> Scherer <bold>19</bold> <italic><tp:taxon-name>Bechynella pallens</tp:taxon-name></italic> (Bechyné).</p></caption><graphic xmlns:xlink="http://www.w3.org/1999/xlink" xlink:href="ZooKeys-253-001-g003.jpg" position="float" orientation="portrait" xlink:type="simple"/></fig><fig id="F18" position="float" orientation="portrait"><label>Figures 134–139.</label><caption><p>Morphological characters. <bold>134</bold> <italic><tp:taxon-name>Bangalaltica antennalis</tp:taxon-name></italic> Bechyné, head and right antenna in dorsal view <bold>135</bold> <italic><tp:taxon-name>Bechuana nigripes</tp:taxon-name></italic> Scherer, sublateral depression on pronotum <bold>136</bold> <italic><tp:taxon-name>Bechynella pallens</tp:taxon-name></italic> (Bechyné), head in frontal view <bold>137</bold> Ditto, hind tibia and metatarsus <bold>138</bold> <italic><tp:taxon-name>Bezdekaltica socotrana</tp:taxon-name></italic> Döberl, elytra in dorsal view <bold>139</bold> <italic><tp:taxon-name>Bikasha fortipunctata</tp:taxon-name></italic> Maulik, head in frontal view.</p></caption><graphic xmlns:xlink="http://www.w3.org/1999/xlink" xlink:href="ZooKeys-253-001-g018.jpg" position="float" orientation="portrait" xlink:type="simple"/></fig><fig id="F44" position="float" orientation="portrait"><label>Figures 290–295.</label><caption><p>Maps of distribution. <bold>290</bold> <italic><tp:taxon-name>Argopistoides</tp:taxon-name></italic> Jacoby <bold>291</bold> <italic><tp:taxon-name>Bangalaltica</tp:taxon-name></italic> Bechyné <bold>292</bold> <italic><tp:taxon-name>Bechuana</tp:taxon-name></italic> Scherer <bold>293</bold> <italic><tp:taxon-name>Bechynella</tp:taxon-name></italic> Biondi &amp; D’Alessandro <bold>294</bold> <italic><tp:taxon-name>Bezdekaltica</tp:taxon-name></italic> Döberl <bold>295</bold> <italic><tp:taxon-name>Bikasha</tp:taxon-name></italic> Maulik.</p></caption><graphic xmlns:xlink="http://www.w3.org/1999/xlink" xlink:href="ZooKeys-253-001-g044.jpg" position="float" orientation="portrait" xlink:type="simple"/></fig></tp:treatment-sec><ref-list><ref id="B227"><mixed-citation xmlns:xlink="http://www.w3.org/1999/xlink" xlink:type="simple"><person-group><name name-style="western"><surname>Scherer</surname><given-names>G</given-names></name></person-group> (<year>1970</year>)<source> Beitrag zur Kenntnis der Alticinae Afrikas (Coleoptera - Chrysomelidae - Alticinae). Entomologische Arbeiten aus dem Museum Georg Frey 21: 298−304.</source></mixed-citation></ref><ref id="B59"><mixed-citation xmlns:xlink="http://www.w3.org/1999/xlink" xlink:type="simple"><person-group><name name-style="western"><surname>Biondi</surname><given-names>M</given-names></name><name name-style="western"><surname>D’Alessandro</surname><given-names>P</given-names></name></person-group> (<year>2010a</year>)<article-title> Genus-group names of Afrotropical flea beetles (Coleoptera: Chrysomelidae: Alticinae): Annotated catalogue and biogeographical notes. Eur. J. Entomol.</article-title><volume>107</volume>: <fpage>401</fpage>-<lpage>424</lpage>.</mixed-citation></ref></ref-list></tp:taxon-treatment>
