# Supplementary material for: Afrotropical flea beetle genera: a key to their identification, updated catalogue and biogeographical analysis (Coleoptera, Chrysomelidae, Galerucinae, Alticini)
Source: Zookeys. 2012 Dec 20;(253):1–158. doi: 10.3897/zookeys.253.3414 (PMC3560840; doi:10.3897/zookeys.253.3414)
Supplement: XML Treatment for Bezdekaltica [file zookeys.253.3414-treatment17.xml]

<!DOCTYPE tp:taxon-treatment
  PUBLIC "-//TaxonX//DTD Taxonomic Treatment Publishing DTD v0 20100105//EN" "tax-treatment-NSO.dtd">
<tp:taxon-treatment xmlns:tp="http://www.plazi.org/taxpub"><tp:treatment-meta><mixed-citation publication-type="journal"><person-group><name><surname>Biondi</surname><given-names>Maurizio</given-names></name><name><surname>D’Alessandro</surname><given-names>Paola</given-names></name></person-group><article-title>Afrotropical flea beetle genera: a key to their identification, updated catalogue and biogeographical analysis (Coleoptera, Chrysomelidae, Galerucinae, Alticini)</article-title><source>Zookeys</source><day>20</day><month>12</month><year>2012</year><volume>2012</volume><issue>253</issue><fpage>1</fpage><lpage>158</lpage><pub-id pub-id-type="doi">10.3897/zookeys.253.3414</pub-id></mixed-citation></tp:treatment-meta><tp:nomenclature><tp:taxon-name>
                        <tp:taxon-name-part taxon-name-part-type="genus">Bezdekaltica</tp:taxon-name-part>
                    <object-id xmlns:xlink="http://www.w3.org/1999/xlink" xlink:type="simple">http://species-id.net/wiki/Bezdekaltica</object-id>
								</tp:taxon-name><tp:taxon-authority>Döberl, 2012</tp:taxon-authority><xref ref-type="fig" rid="F4">Figs 20</xref><xref ref-type="fig" rid="F18">138</xref><xref ref-type="fig" rid="F44">294</xref></tp:nomenclature><tp:treatment-sec sec-type="References"><title>References.</title><p><xref ref-type="bibr" rid="B101">Döberl 2012</xref>: 434.</p></tp:treatment-sec><tp:treatment-sec sec-type="Type species"><title>Type species.</title><p><italic><tp:taxon-name>Bezdekaltica socotrana</tp:taxon-name></italic>Döberl, 2012: 435 (Socotra Island), by original designation.</p></tp:treatment-sec><tp:treatment-sec sec-type="Distribution"><title>Distribution.</title><p>Yemen (Socotra Island) (<xref ref-type="fig" rid="F44">Fig. 294</xref>).</p></tp:treatment-sec><tp:treatment-sec sec-type="Ecology"><title>Ecology.</title><p>Collected in November in <italic><tp:taxon-name>Dracaena</tp:taxon-name></italic> (<tp:taxon-name>Dracenaceae</tp:taxon-name>) Forest.</p></tp:treatment-sec><tp:treatment-sec sec-type="Notes"><title>Notes.</title><p>Only one species has been described.</p></tp:treatment-sec><tp:treatment-sec><!--Section generated to contain objects referenced in tp:taxon-treatment.--><fig id="F4" position="float" orientation="portrait"><label>Figures 20–28.</label><caption><p>Habitus. <bold>20</bold> <italic><tp:taxon-name>Bezdekaltica socotrana</tp:taxon-name></italic> Döberl <bold>21</bold> <italic><tp:taxon-name>Bikasha tenuipunctata</tp:taxon-name></italic> Maulik <bold>22</bold> <italic><tp:taxon-name>Biodontocnema brunnea</tp:taxon-name></italic> Biondi <bold>23</bold> <italic><tp:taxon-name>Blepharida ornata</tp:taxon-name></italic> Baly <bold>24</bold> <italic><tp:taxon-name>Buphonella nigroviolacea</tp:taxon-name></italic> (Allard) (genus transferred to Galerucini) <bold>25</bold> <italic><tp:taxon-name>Carcharodis rugiceps</tp:taxon-name></italic> (Baly). <bold>26</bold> <italic><tp:taxon-name>Celisaltica ruwenzorica</tp:taxon-name></italic> Biondi <bold>27</bold> <italic><tp:taxon-name>Chabria bezanozana</tp:taxon-name></italic> Biondi &amp; D’Alessandro <bold>28</bold> <italic><tp:taxon-name>Chaetocnema purpurea</tp:taxon-name></italic> Jacoby.</p></caption><graphic xmlns:xlink="http://www.w3.org/1999/xlink" xlink:href="ZooKeys-253-001-g004.jpg" position="float" orientation="portrait" xlink:type="simple"/></fig><fig id="F18" position="float" orientation="portrait"><label>Figures 134–139.</label><caption><p>Morphological characters. <bold>134</bold> <italic><tp:taxon-name>Bangalaltica antennalis</tp:taxon-name></italic> Bechyné, head and right antenna in dorsal view <bold>135</bold> <italic><tp:taxon-name>Bechuana nigripes</tp:taxon-name></italic> Scherer, sublateral depression on pronotum <bold>136</bold> <italic><tp:taxon-name>Bechynella pallens</tp:taxon-name></italic> (Bechyné), head in frontal view <bold>137</bold> Ditto, hind tibia and metatarsus <bold>138</bold> <italic><tp:taxon-name>Bezdekaltica socotrana</tp:taxon-name></italic> Döberl, elytra in dorsal view <bold>139</bold> <italic><tp:taxon-name>Bikasha fortipunctata</tp:taxon-name></italic> Maulik, head in frontal view.</p></caption><graphic xmlns:xlink="http://www.w3.org/1999/xlink" xlink:href="ZooKeys-253-001-g018.jpg" position="float" orientation="portrait" xlink:type="simple"/></fig><fig id="F44" position="float" orientation="portrait"><label>Figures 290–295.</label><caption><p>Maps of distribution. <bold>290</bold> <italic><tp:taxon-name>Argopistoides</tp:taxon-name></italic> Jacoby <bold>291</bold> <italic><tp:taxon-name>Bangalaltica</tp:taxon-name></italic> Bechyné <bold>292</bold> <italic><tp:taxon-name>Bechuana</tp:taxon-name></italic> Scherer <bold>293</bold> <italic><tp:taxon-name>Bechynella</tp:taxon-name></italic> Biondi &amp; D’Alessandro <bold>294</bold> <italic><tp:taxon-name>Bezdekaltica</tp:taxon-name></italic> Döberl <bold>295</bold> <italic><tp:taxon-name>Bikasha</tp:taxon-name></italic> Maulik.</p></caption><graphic xmlns:xlink="http://www.w3.org/1999/xlink" xlink:href="ZooKeys-253-001-g044.jpg" position="float" orientation="portrait" xlink:type="simple"/></fig></tp:treatment-sec><ref-list><ref id="B101"><mixed-citation xmlns:xlink="http://www.w3.org/1999/xlink" xlink:type="simple"><person-group><name name-style="western"><surname>Döberl</surname><given-names>M</given-names></name></person-group> (<year>2012</year>)<source> Alticinae (Coleoptera: Chrysomelidae) of Socotra Island. In: Hájek J, Bezděk J (Eds) Insect biodiversity of Socotra Archipelago. Acta Entomologica Musei Nationalis Pragae 52 (Supplementum 2): 429–447.</source></mixed-citation></ref></ref-list></tp:taxon-treatment>
