# Supplementary material for: Afrotropical flea beetle genera: a key to their identification, updated catalogue and biogeographical analysis (Coleoptera, Chrysomelidae, Galerucinae, Alticini)
Source: Zookeys. 2012 Dec 20;(253):1–158. doi: 10.3897/zookeys.253.3414 (PMC3560840; doi:10.3897/zookeys.253.3414)
Supplement: XML Treatment for Bikasha [file zookeys.253.3414-treatment18.xml]

<!DOCTYPE tp:taxon-treatment
  PUBLIC "-//TaxonX//DTD Taxonomic Treatment Publishing DTD v0 20100105//EN" "tax-treatment-NSO.dtd">
<tp:taxon-treatment xmlns:tp="http://www.plazi.org/taxpub"><tp:treatment-meta><mixed-citation publication-type="journal"><person-group><name><surname>Biondi</surname><given-names>Maurizio</given-names></name><name><surname>D’Alessandro</surname><given-names>Paola</given-names></name></person-group><article-title>Afrotropical flea beetle genera: a key to their identification, updated catalogue and biogeographical analysis (Coleoptera, Chrysomelidae, Galerucinae, Alticini)</article-title><source>Zookeys</source><day>20</day><month>12</month><year>2012</year><volume>2012</volume><issue>253</issue><fpage>1</fpage><lpage>158</lpage><pub-id pub-id-type="doi">10.3897/zookeys.253.3414</pub-id></mixed-citation></tp:treatment-meta><tp:nomenclature><tp:taxon-name>
                        <tp:taxon-name-part taxon-name-part-type="genus">Bikasha</tp:taxon-name-part>
                    <object-id xmlns:xlink="http://www.w3.org/1999/xlink" xlink:type="simple">http://species-id.net/wiki/Bikasha</object-id>
								</tp:taxon-name><tp:taxon-authority>Maulik, 1931</tp:taxon-authority><xref ref-type="fig" rid="F4">Figs 21</xref><xref ref-type="fig" rid="F18">139</xref><xref ref-type="fig" rid="F19">–140</xref><xref ref-type="fig" rid="F44">295</xref></tp:nomenclature><tp:treatment-sec sec-type="References"><title>References.</title><p><xref ref-type="bibr" rid="B201">Maulik 1931</xref>: 256; <xref ref-type="bibr" rid="B185">Konstantinov and Prathapan 2008</xref>: 387; <xref ref-type="bibr" rid="B59">Biondi and D’Alessandro 2010a</xref>: 404.</p></tp:treatment-sec><tp:treatment-sec sec-type="Type species"><title>Type species.</title><p><italic><tp:taxon-name>Bikasha tenuipunctata</tp:taxon-name></italic> Maulik, 1931: 257 (Seychelles), by original designation.</p></tp:treatment-sec><tp:treatment-sec sec-type="Distribution"><title>Distribution.</title><p>Burundi (!) [Kibira National Park (BAQ)], Democratic Republic of the Congo (!) [Kivu, Mbingi (BAQ)], Kenya (!) [Mt. Kenya (BAQ); Kikuyu (BAQ)], Madagascar (!) [NW of Ranomafana (ZMHB); Andasibe (BAQ)], Malawi (!) [Dedza (BAQ)], Republic of South Africa (!) (KwaZulu-Natal, 17 km NE of Empangeni <!--PageBreak-->(MZLU)], Rwanda (!) [Nyungwe National Park, Pindura (BAQ)]; Seychelles, Sierra Leone (!) [Bumbuna (BAQ); S of Freetown (MZLU)], Eastern Palaearctic and Oriental regions (<xref ref-type="fig" rid="F44">Fig. 295</xref>).</p></tp:treatment-sec><tp:treatment-sec sec-type="Ecology"><title>Ecology.</title><p>In Seychelles, <italic><tp:taxon-name>Bikasha tenuipunctata</tp:taxon-name></italic> Maulik and <italic><tp:taxon-name>Bikasha fortipunctata</tp:taxon-name></italic> Maulik (1931: 258) were collected in forest, and <italic><tp:taxon-name>Bikasha minor</tp:taxon-name></italic> Maulik (1931: 259) in wet coastal meadows.</p></tp:treatment-sec><tp:treatment-sec sec-type="Notes"><title>Notes.</title><p>About ten species are known from the Afrotropical region (personal data).</p></tp:treatment-sec><tp:treatment-sec><!--Section generated to contain objects referenced in tp:taxon-treatment.--><fig id="F4" position="float" orientation="portrait"><label>Figures 20–28.</label><caption><p>Habitus. <bold>20</bold> <italic><tp:taxon-name>Bezdekaltica socotrana</tp:taxon-name></italic> Döberl <bold>21</bold> <italic><tp:taxon-name>Bikasha tenuipunctata</tp:taxon-name></italic> Maulik <bold>22</bold> <italic><tp:taxon-name>Biodontocnema brunnea</tp:taxon-name></italic> Biondi <bold>23</bold> <italic><tp:taxon-name>Blepharida ornata</tp:taxon-name></italic> Baly <bold>24</bold> <italic><tp:taxon-name>Buphonella nigroviolacea</tp:taxon-name></italic> (Allard) (genus transferred to Galerucini) <bold>25</bold> <italic><tp:taxon-name>Carcharodis rugiceps</tp:taxon-name></italic> (Baly). <bold>26</bold> <italic><tp:taxon-name>Celisaltica ruwenzorica</tp:taxon-name></italic> Biondi <bold>27</bold> <italic><tp:taxon-name>Chabria bezanozana</tp:taxon-name></italic> Biondi &amp; D’Alessandro <bold>28</bold> <italic><tp:taxon-name>Chaetocnema purpurea</tp:taxon-name></italic> Jacoby.</p></caption><graphic xmlns:xlink="http://www.w3.org/1999/xlink" xlink:href="ZooKeys-253-001-g004.jpg" position="float" orientation="portrait" xlink:type="simple"/></fig><fig id="F18" position="float" orientation="portrait"><label>Figures 134–139.</label><caption><p>Morphological characters. <bold>134</bold> <italic><tp:taxon-name>Bangalaltica antennalis</tp:taxon-name></italic> Bechyné, head and right antenna in dorsal view <bold>135</bold> <italic><tp:taxon-name>Bechuana nigripes</tp:taxon-name></italic> Scherer, sublateral depression on pronotum <bold>136</bold> <italic><tp:taxon-name>Bechynella pallens</tp:taxon-name></italic> (Bechyné), head in frontal view <bold>137</bold> Ditto, hind tibia and metatarsus <bold>138</bold> <italic><tp:taxon-name>Bezdekaltica socotrana</tp:taxon-name></italic> Döberl, elytra in dorsal view <bold>139</bold> <italic><tp:taxon-name>Bikasha fortipunctata</tp:taxon-name></italic> Maulik, head in frontal view.</p></caption><graphic xmlns:xlink="http://www.w3.org/1999/xlink" xlink:href="ZooKeys-253-001-g018.jpg" position="float" orientation="portrait" xlink:type="simple"/></fig><fig id="F19" position="float" orientation="portrait"><label>Figures 140–145.</label><caption><p>Morphological characters. <bold>140</bold> <italic><tp:taxon-name>Bikasha fortipunctata</tp:taxon-name></italic> Maulik, hind leg and elytra in lateral view <bold>141</bold> <italic><tp:taxon-name>Biodontocnema brunnea</tp:taxon-name></italic> Biondi, head in frontal view <bold>142</bold> Ditto, distal half of hind tibia and metatarsus <bold>143</bold> Ditto, hind tibial socket <bold>144</bold> Ditto, dentiform process (white arrow) in inner apical side of hind tibiae <bold>145</bold> Ditto, ventral parts.</p></caption><graphic xmlns:xlink="http://www.w3.org/1999/xlink" xlink:href="ZooKeys-253-001-g019.jpg" position="float" orientation="portrait" xlink:type="simple"/></fig><fig id="F44" position="float" orientation="portrait"><label>Figures 290–295.</label><caption><p>Maps of distribution. <bold>290</bold> <italic><tp:taxon-name>Argopistoides</tp:taxon-name></italic> Jacoby <bold>291</bold> <italic><tp:taxon-name>Bangalaltica</tp:taxon-name></italic> Bechyné <bold>292</bold> <italic><tp:taxon-name>Bechuana</tp:taxon-name></italic> Scherer <bold>293</bold> <italic><tp:taxon-name>Bechynella</tp:taxon-name></italic> Biondi &amp; D’Alessandro <bold>294</bold> <italic><tp:taxon-name>Bezdekaltica</tp:taxon-name></italic> Döberl <bold>295</bold> <italic><tp:taxon-name>Bikasha</tp:taxon-name></italic> Maulik.</p></caption><graphic xmlns:xlink="http://www.w3.org/1999/xlink" xlink:href="ZooKeys-253-001-g044.jpg" position="float" orientation="portrait" xlink:type="simple"/></fig></tp:treatment-sec><ref-list><ref id="B201"><mixed-citation xmlns:xlink="http://www.w3.org/1999/xlink" xlink:type="simple"><person-group><name name-style="western"><surname>Maulik</surname><given-names>S</given-names></name></person-group> (<year>1931</year>)<source> Coleoptera, Chrysomelidae, Eumolpinae, Galerucinae and Halticinae. Percy Sladen Trust Expedition,1905. Transactions of the Linnean Society of London (series 2), Zoology 19: 241−260.</source></mixed-citation></ref><ref id="B185"><mixed-citation xmlns:xlink="http://www.w3.org/1999/xlink" xlink:type="simple"><person-group><name name-style="western"><surname>Konstantinov</surname><given-names>AS</given-names></name><name name-style="western"><surname>Prathapan</surname><given-names>KD</given-names></name></person-group> (<year>2008</year>)<source> New generic synonyms in the Oriental flea beetles (Coleoptera: Chrysomelidae). Coleopt. Bull. 62: 381−418. </source>doi: <ext-link ext-link-type="uri" xlink:href="http://dx.doi.org/10.1649/1089.1" xlink:type="simple">10.1649/1089.1</ext-link></mixed-citation></ref><ref id="B59"><mixed-citation xmlns:xlink="http://www.w3.org/1999/xlink" xlink:type="simple"><person-group><name name-style="western"><surname>Biondi</surname><given-names>M</given-names></name><name name-style="western"><surname>D’Alessandro</surname><given-names>P</given-names></name></person-group> (<year>2010a</year>)<article-title> Genus-group names of Afrotropical flea beetles (Coleoptera: Chrysomelidae: Alticinae): Annotated catalogue and biogeographical notes. Eur. J. Entomol.</article-title><volume>107</volume>: <fpage>401</fpage>-<lpage>424</lpage>.</mixed-citation></ref></ref-list></tp:taxon-treatment>
