# Supplementary material for: Afrotropical flea beetle genera: a key to their identification, updated catalogue and biogeographical analysis (Coleoptera, Chrysomelidae, Galerucinae, Alticini)
Source: Zookeys. 2012 Dec 20;(253):1–158. doi: 10.3897/zookeys.253.3414 (PMC3560840; doi:10.3897/zookeys.253.3414)
Supplement: XML Treatment for Biodontocnema [file zookeys.253.3414-treatment19.xml]

<!DOCTYPE tp:taxon-treatment
  PUBLIC "-//TaxonX//DTD Taxonomic Treatment Publishing DTD v0 20100105//EN" "tax-treatment-NSO.dtd">
<tp:taxon-treatment xmlns:tp="http://www.plazi.org/taxpub"><tp:treatment-meta><mixed-citation publication-type="journal"><person-group><name><surname>Biondi</surname><given-names>Maurizio</given-names></name><name><surname>D’Alessandro</surname><given-names>Paola</given-names></name></person-group><article-title>Afrotropical flea beetle genera: a key to their identification, updated catalogue and biogeographical analysis (Coleoptera, Chrysomelidae, Galerucinae, Alticini)</article-title><source>Zookeys</source><day>20</day><month>12</month><year>2012</year><volume>2012</volume><issue>253</issue><fpage>1</fpage><lpage>158</lpage><pub-id pub-id-type="doi">10.3897/zookeys.253.3414</pub-id></mixed-citation></tp:treatment-meta><tp:nomenclature><tp:taxon-name>
                        <tp:taxon-name-part taxon-name-part-type="genus">Biodontocnema</tp:taxon-name-part>
                    <object-id xmlns:xlink="http://www.w3.org/1999/xlink" xlink:type="simple">http://species-id.net/wiki/Biodontocnema</object-id>
								</tp:taxon-name><tp:taxon-authority>Biondi, 2000 stat. prom.</tp:taxon-authority><xref ref-type="fig" rid="F4">Figs 22</xref><xref ref-type="fig" rid="F19">141–145</xref><xref ref-type="fig" rid="F45">296</xref></tp:nomenclature><tp:treatment-sec sec-type="References"><title>References.</title><p><xref ref-type="bibr" rid="B47">Biondi 2000</xref>: 347; <xref ref-type="bibr" rid="B51">2002b</xref>: 356; <xref ref-type="bibr" rid="B59">Biondi and D’Alessandro 2010a</xref>: 404; <xref ref-type="bibr" rid="B182">Konstantinov et al. 2011</xref>: 19.</p></tp:treatment-sec><tp:treatment-sec sec-type="Type species"><title>Type species.</title><p><italic><tp:taxon-name>Biodontocnema brunnea</tp:taxon-name></italic> Biondi, 2000: 348 (Namibia, Kaross), designation by monotypy.</p></tp:treatment-sec><tp:treatment-sec sec-type="Distribution"><title>Distribution.</title><p>Namibia (<xref ref-type="fig" rid="F45">Fig. 296</xref>).</p></tp:treatment-sec><tp:treatment-sec sec-type="Ecology"><title>Ecology.</title><p><italic><tp:taxon-name>Biodontocnema brunnea</tp:taxon-name></italic> is the only species in this genus, and it is associated with moist habitats (<xref ref-type="bibr" rid="B47">Biondi 2000</xref>).</p></tp:treatment-sec><tp:treatment-sec sec-type="Notes"><title>Notes.</title><p>One species has been described. This genus was erroneously synonymized with <italic><tp:taxon-name>Chaetocnema</tp:taxon-name></italic> Stephens by <xref ref-type="bibr" rid="B182">Konstantinov et al. (2011)</xref>. These authors did not examine material of <italic><tp:taxon-name>Biodontocnema</tp:taxon-name></italic> and based their synonymy only on the examination of some photos and figures. <italic><tp:taxon-name>Chaetocnema schlaeflii</tp:taxon-name></italic> (<xref ref-type="bibr" rid="B241">Stierlin 1866</xref>: 31) and <italic><tp:taxon-name>Chaetocnema major</tp:taxon-name></italic> (<xref ref-type="bibr" rid="B174">Jacquelin du Val 1852</xref>: 717), display an apparently bidentate dorsal tibial margin, which differs from the bidentate dorsal tibial margin of <italic><tp:taxon-name>Biodontocnema</tp:taxon-name></italic> (<xref ref-type="fig" rid="F19">Fig. 144</xref>). These two species are easily distinguishable from this Namibian genus by having: hind tibial socket narrow with no dentiform inner margin [hind tibial socket wide with dentiform inner margin in <italic><tp:taxon-name>Biodontocnema</tp:taxon-name></italic> (<xref ref-type="fig" rid="F19">Figs 142–143</xref>)]; ratio of metasternal width/metasternal length ≤ 2.50 [&gt; 2.50 in <italic><tp:taxon-name>Biodontocnema</tp:taxon-name></italic> (<xref ref-type="fig" rid="F19">Fig. 145</xref>)]; first metatarsomere not laterally compressed [laterally compressed in <italic><tp:taxon-name>Biodontocnema</tp:taxon-name></italic> (<xref ref-type="fig" rid="F19">Fig. 142</xref>)]; antennomeres 6–10 distinctly longer than wide [antennomeres 6–10 about as long as wide in <italic><tp:taxon-name>Biodontocnema</tp:taxon-name></italic> (<xref ref-type="fig" rid="F4">Figs 22</xref>)]; distinctly larger size (LB &gt; 3.00 mm) ( LB &lt; 2.5 mm in <italic><tp:taxon-name>Biodontocnema</tp:taxon-name></italic>); longer antennae that reach at least the middle of the elytra [antennae shorter reaching only base of elytra in <italic><tp:taxon-name>Biodontocnema</tp:taxon-name></italic> (<xref ref-type="fig" rid="F4">Fig. 22</xref>)]; Moreover, <italic><tp:taxon-name>Biodontocnema</tp:taxon-name></italic> is phylogenetically more closely related to <italic><tp:taxon-name>Carcharodis</tp:taxon-name></italic> Weise than to <italic><tp:taxon-name>Chaetocnema</tp:taxon-name></italic> (<xref ref-type="bibr" rid="B51">Biondi 2002b</xref>). On the basis of these considerations, we regard <italic><tp:taxon-name>Biodontocnema</tp:taxon-name></italic> Biondi, 2000 as a valid genus.<!--PageBreak--></p></tp:treatment-sec><tp:treatment-sec><!--Section generated to contain objects referenced in tp:taxon-treatment.--><fig id="F4" position="float" orientation="portrait"><label>Figures 20–28.</label><caption><p>Habitus. <bold>20</bold> <italic><tp:taxon-name>Bezdekaltica socotrana</tp:taxon-name></italic> Döberl <bold>21</bold> <italic><tp:taxon-name>Bikasha tenuipunctata</tp:taxon-name></italic> Maulik <bold>22</bold> <italic><tp:taxon-name>Biodontocnema brunnea</tp:taxon-name></italic> Biondi <bold>23</bold> <italic><tp:taxon-name>Blepharida ornata</tp:taxon-name></italic> Baly <bold>24</bold> <italic><tp:taxon-name>Buphonella nigroviolacea</tp:taxon-name></italic> (Allard) (genus transferred to Galerucini) <bold>25</bold> <italic><tp:taxon-name>Carcharodis rugiceps</tp:taxon-name></italic> (Baly). <bold>26</bold> <italic><tp:taxon-name>Celisaltica ruwenzorica</tp:taxon-name></italic> Biondi <bold>27</bold> <italic><tp:taxon-name>Chabria bezanozana</tp:taxon-name></italic> Biondi &amp; D’Alessandro <bold>28</bold> <italic><tp:taxon-name>Chaetocnema purpurea</tp:taxon-name></italic> Jacoby.</p></caption><graphic xmlns:xlink="http://www.w3.org/1999/xlink" xlink:href="ZooKeys-253-001-g004.jpg" position="float" orientation="portrait" xlink:type="simple"/></fig><fig id="F19" position="float" orientation="portrait"><label>Figures 140–145.</label><caption><p>Morphological characters. <bold>140</bold> <italic><tp:taxon-name>Bikasha fortipunctata</tp:taxon-name></italic> Maulik, hind leg and elytra in lateral view <bold>141</bold> <italic><tp:taxon-name>Biodontocnema brunnea</tp:taxon-name></italic> Biondi, head in frontal view <bold>142</bold> Ditto, distal half of hind tibia and metatarsus <bold>143</bold> Ditto, hind tibial socket <bold>144</bold> Ditto, dentiform process (white arrow) in inner apical side of hind tibiae <bold>145</bold> Ditto, ventral parts.</p></caption><graphic xmlns:xlink="http://www.w3.org/1999/xlink" xlink:href="ZooKeys-253-001-g019.jpg" position="float" orientation="portrait" xlink:type="simple"/></fig><fig id="F45" position="float" orientation="portrait"><label>Figures 296–301.</label><caption><p>Maps of distribution. <bold>296</bold> <italic><tp:taxon-name>Biodontocnema</tp:taxon-name></italic> Biondi <bold>297</bold> <italic><tp:taxon-name>Blepharida</tp:taxon-name></italic> Chevrolat <bold>298 </bold><italic><tp:taxon-name>Carcharodis</tp:taxon-name></italic> Weise <bold>299</bold> <italic><tp:taxon-name>Celisaltica</tp:taxon-name></italic> Biondi <bold>300</bold> <italic><tp:taxon-name>Chabria</tp:taxon-name></italic> Jacoby <bold>301</bold> <italic><tp:taxon-name>Chaetocnema</tp:taxon-name></italic> Stephens.</p></caption><graphic xmlns:xlink="http://www.w3.org/1999/xlink" xlink:href="ZooKeys-253-001-g045.jpg" position="float" orientation="portrait" xlink:type="simple"/></fig></tp:treatment-sec><ref-list><ref id="B47"><mixed-citation xmlns:xlink="http://www.w3.org/1999/xlink" xlink:type="simple"><person-group><name name-style="western"><surname>Biondi</surname><given-names>M</given-names></name></person-group> (<year>2000</year>)<source><italic>Biodontocnema brunnea</italic> n.gen. and n.sp. from South Africa (Coleoptera: Chrysomelidae: Alticinae). Coleopt. Bull. 54: 347−350. </source>doi: <ext-link ext-link-type="uri" xlink:href="http://dx.doi.org/10.1649/0010-065X(2000)054[0347:BBNGAN]2.0.CO;2" xlink:type="simple">10.1649/0010-065X(2000)054[0347:BBNGAN]2.0.CO;2</ext-link></mixed-citation></ref><ref id="B51"><mixed-citation xmlns:xlink="http://www.w3.org/1999/xlink" xlink:type="simple"><person-group><name name-style="western"><surname>Biondi</surname><given-names>M</given-names></name></person-group> (<year>2002b</year>)<article-title> Comparative analysis of <italic>Chaetocnema</italic> Stephens and its kindred genera, with description of a new genus from the Indian Ocean (Seychelles) (Coleoptera, Chrysomelidae, Alticinae).</article-title><source>Italian Journal of Zoology </source><volume>69</volume>: <fpage>355</fpage>-<lpage>366</lpage>. doi: <ext-link ext-link-type="uri" xlink:href="http://dx.doi.org/10.1080/11250000209356481" xlink:type="simple">10.1080/11250000209356481</ext-link></mixed-citation></ref><ref id="B59"><mixed-citation xmlns:xlink="http://www.w3.org/1999/xlink" xlink:type="simple"><person-group><name name-style="western"><surname>Biondi</surname><given-names>M</given-names></name><name name-style="western"><surname>D’Alessandro</surname><given-names>P</given-names></name></person-group> (<year>2010a</year>)<article-title> Genus-group names of Afrotropical flea beetles (Coleoptera: Chrysomelidae: Alticinae): Annotated catalogue and biogeographical notes. Eur. J. Entomol.</article-title><volume>107</volume>: <fpage>401</fpage>-<lpage>424</lpage>.</mixed-citation></ref><ref id="B182"><mixed-citation xmlns:xlink="http://www.w3.org/1999/xlink" xlink:type="simple"><person-group><name name-style="western"><surname>Konstantinov</surname><given-names>AS</given-names></name><name name-style="western"><surname>Baselga</surname><given-names>A</given-names></name><name name-style="western"><surname>Grebennikov</surname><given-names>VV</given-names></name><name name-style="western"><surname>Prena</surname><given-names>J</given-names></name><name name-style="western"><surname>Lingafelter</surname><given-names>SW</given-names></name></person-group> (<year>2011</year>)<source> Revision of the Palearctic <italic>Chaetocnema</italic> species (Coleoptera: Chrysomelidae: Galerucinae: Alticini).</source><publisher-name>Pensoft</publisher-name>, <publisher-loc>Sofia-Moscow</publisher-loc>, <lpage>363</lpage> pp.</mixed-citation></ref><ref id="B241"><mixed-citation xmlns:xlink="http://www.w3.org/1999/xlink" xlink:type="simple"><person-group><name name-style="western"><surname>Stierlin</surname><given-names>G</given-names></name></person-group> (<year>1866</year>)<source> Coleopterologisches. Mittheilungen der Schweizer Entomologischen Gesellschaft 1866–1868: 30–32.</source></mixed-citation></ref><ref id="B174"><mixed-citation xmlns:xlink="http://www.w3.org/1999/xlink" xlink:type="simple"><person-group><name name-style="western"><surname>Jacquelin du Val</surname><given-names>PNC</given-names></name></person-group> (<year>1852</year>)<article-title> Description de deux genres nouveaux et de plusieurs espèces nouvelles de Coléoptères propaes a la faune francaise.</article-title><source>Annales de la Société Entomologique de France </source><volume>10</volume>: <fpage>695</fpage>-<lpage>718</lpage>.</mixed-citation></ref></ref-list></tp:taxon-treatment>
