# Supplementary material for: Afrotropical flea beetle genera: a key to their identification, updated catalogue and biogeographical analysis (Coleoptera, Chrysomelidae, Galerucinae, Alticini)
Source: Zookeys. 2012 Dec 20;(253):1–158. doi: 10.3897/zookeys.253.3414 (PMC3560840; doi:10.3897/zookeys.253.3414)
Supplement: XML Treatment for Blepharida [file zookeys.253.3414-treatment20.xml]

<!DOCTYPE tp:taxon-treatment
  PUBLIC "-//TaxonX//DTD Taxonomic Treatment Publishing DTD v0 20100105//EN" "tax-treatment-NSO.dtd">
<tp:taxon-treatment xmlns:tp="http://www.plazi.org/taxpub"><tp:treatment-meta><mixed-citation publication-type="journal"><person-group><name><surname>Biondi</surname><given-names>Maurizio</given-names></name><name><surname>D’Alessandro</surname><given-names>Paola</given-names></name></person-group><article-title>Afrotropical flea beetle genera: a key to their identification, updated catalogue and biogeographical analysis (Coleoptera, Chrysomelidae, Galerucinae, Alticini)</article-title><source>Zookeys</source><day>20</day><month>12</month><year>2012</year><volume>2012</volume><issue>253</issue><fpage>1</fpage><lpage>158</lpage><pub-id pub-id-type="doi">10.3897/zookeys.253.3414</pub-id></mixed-citation></tp:treatment-meta><tp:nomenclature><tp:taxon-name>
                        <tp:taxon-name-part taxon-name-part-type="genus">Blepharida</tp:taxon-name-part>
                    <object-id xmlns:xlink="http://www.w3.org/1999/xlink" xlink:type="simple">http://species-id.net/wiki/Blepharida</object-id>
								</tp:taxon-name><tp:taxon-authority>Chevrolat, 1836</tp:taxon-authority><xref ref-type="fig" rid="F4">Figs 23</xref><xref ref-type="fig" rid="F20">146–149</xref><xref ref-type="fig" rid="F45">297</xref><tp:nomenclature-citation-list><tp:nomenclature-citation><tp:taxon-name>= Blepharidella</tp:taxon-name><comment> Weise, 1910a (synonymized by <xref ref-type="bibr" rid="B222">Scherer 1961</xref>)</comment></tp:nomenclature-citation><tp:nomenclature-citation><tp:taxon-name>= Blepharidula</tp:taxon-name><comment> Weise, 1916 (an unnecessary new name for <italic><tp:taxon-name>Eutheca</tp:taxon-name></italic> Baly 1878)</comment></tp:nomenclature-citation><tp:nomenclature-citation><tp:taxon-name>= Calotheca</tp:taxon-name><comment> Heyden, 1887(new name for <italic><tp:taxon-name>Eutheca</tp:taxon-name></italic> Baly, 1878; synonymized by <xref ref-type="bibr" rid="B222">Scherer 1961</xref>)</comment></tp:nomenclature-citation><tp:nomenclature-citation><tp:taxon-name>= Eutheca</tp:taxon-name><comment> Baly, 1878c (name preoccupied by <italic><tp:taxon-name>Eutheca</tp:taxon-name></italic> Kiesenwetter in <xref ref-type="bibr" rid="B112">Erichson 1877</xref>: 155, <tp:taxon-name>Coleoptera</tp:taxon-name>: <tp:taxon-name>Anobiidae</tp:taxon-name>)</comment></tp:nomenclature-citation><tp:nomenclature-citation><tp:taxon-name>subgen. Blepharidina</tp:taxon-name><comment> Bechyné, 1968</comment></tp:nomenclature-citation></tp:nomenclature-citation-list></tp:nomenclature><tp:treatment-sec sec-type="References"><title>References.</title><p><xref ref-type="bibr" rid="B87">Chevrolat 1836</xref>: 394; <xref ref-type="bibr" rid="B13">Baly 1878c</xref>: 204; <xref ref-type="bibr" rid="B149">Heyden 1887</xref>: 98; <xref ref-type="bibr" rid="B107">Duvivier 1891</xref>: 242; <xref ref-type="bibr" rid="B254">Weise 1910a</xref>: 220; 1916: 39; <xref ref-type="bibr" rid="B191">Laboissière 1942</xref>: 95; <xref ref-type="bibr" rid="B80">Bryant 1944a</xref>: 129; <xref ref-type="bibr" rid="B222">Scherer 1961</xref>: 252; <xref ref-type="bibr" rid="B40">Bechyné 1968</xref>: 1725; <xref ref-type="bibr" rid="B130">Furth 1998</xref>: 12; <xref ref-type="bibr" rid="B131">Furth and Lee 2000</xref>: 26; <xref ref-type="bibr" rid="B15">Becerra 2004</xref>: 116; <xref ref-type="bibr" rid="B59">Biondi and D’Alessandro 2010a</xref>: 404.</p></tp:treatment-sec><tp:treatment-sec sec-type="Type species"><title>Type species.</title><p><italic><tp:taxon-name>Blepharida</tp:taxon-name></italic>: <italic><tp:taxon-name>Chrysomela rhois</tp:taxon-name></italic> Forster, 1771: 21 (North America), by subsequent designation by <xref ref-type="bibr" rid="B89">Chevrolat (1842</xref>: 606); <italic><tp:taxon-name>Blepharidella</tp:taxon-name></italic>: <italic><tp:taxon-name>Blepharidella sjostedti</tp:taxon-name></italic> Weise, 1910a: 219 (Kilimanjaro, Kibonoto), by subsequent designation by <xref ref-type="bibr" rid="B130">Furth (1998</xref>: 12); <italic><tp:taxon-name>Blepharidina</tp:taxon-name></italic>: <italic><tp:taxon-name>Blepharida guttulata</tp:taxon-name></italic> Baly, 1881: 52 (Angola), by original designation; <italic><tp:taxon-name>Eutheca</tp:taxon-name></italic>: <italic><tp:taxon-name>Eutheca haroldi</tp:taxon-name></italic> Baly, 1878c: 205 (Lake Nyassa), designation by monotypy.</p></tp:treatment-sec><tp:treatment-sec sec-type="Distribution"><title>Distribution.</title><p>Afrotropical (excluding Madagascar), Nearctic, Neotropical and Southern Palaearctic (Egypt, Israel, and Saudi Arabia) regions (<xref ref-type="fig" rid="F45">Fig. 297</xref>).</p></tp:treatment-sec><tp:treatment-sec sec-type="Ecology"><title>Ecology.</title><p>The Afrotropical species of <italic><tp:taxon-name>Blepharida</tp:taxon-name></italic> are generally associated with shrubs of <italic><tp:taxon-name>Rhus</tp:taxon-name></italic> (<tp:taxon-name>Anacardiaceae</tp:taxon-name>) (<xref ref-type="bibr" rid="B134">Furth and Young 1988</xref>: 496; <xref ref-type="bibr" rid="B216">Prathapan and Chaboo 2011</xref>: 97–105; personal data).</p></tp:treatment-sec><tp:treatment-sec sec-type="Notes"><title>Notes.</title><p>Sub-Saharan Africa has about thirty-five described species. Two species from Madagascar previously attributed to this genus, <italic><tp:taxon-name>Blepharida multiguttata</tp:taxon-name></italic> Duvivier (1891: 242) and <italic><tp:taxon-name>Blepharida insignis</tp:taxon-name></italic> Brancsik (1897: 130), are transferred to <italic><tp:taxon-name>Xanthophysca</tp:taxon-name></italic> Fairmaire. The nominotypical subgenus of <italic><tp:taxon-name>Blepharida</tp:taxon-name></italic> is mainly widespread in Nearctic and Neotropical regions, whereas the subgenus <italic><tp:taxon-name>Blepharidina</tp:taxon-name></italic> Bechyné is restricted to the Afrotropical region (<xref ref-type="bibr" rid="B130">Furth 1998</xref>).</p></tp:treatment-sec><tp:treatment-sec><!--Section generated to contain objects referenced in tp:taxon-treatment.--><fig id="F4" position="float" orientation="portrait"><label>Figures 20–28.</label><caption><p>Habitus. <bold>20</bold> <italic><tp:taxon-name>Bezdekaltica socotrana</tp:taxon-name></italic> Döberl <bold>21</bold> <italic><tp:taxon-name>Bikasha tenuipunctata</tp:taxon-name></italic> Maulik <bold>22</bold> <italic><tp:taxon-name>Biodontocnema brunnea</tp:taxon-name></italic> Biondi <bold>23</bold> <italic><tp:taxon-name>Blepharida ornata</tp:taxon-name></italic> Baly <bold>24</bold> <italic><tp:taxon-name>Buphonella nigroviolacea</tp:taxon-name></italic> (Allard) (genus transferred to Galerucini) <bold>25</bold> <italic><tp:taxon-name>Carcharodis rugiceps</tp:taxon-name></italic> (Baly). <bold>26</bold> <italic><tp:taxon-name>Celisaltica ruwenzorica</tp:taxon-name></italic> Biondi <bold>27</bold> <italic><tp:taxon-name>Chabria bezanozana</tp:taxon-name></italic> Biondi &amp; D’Alessandro <bold>28</bold> <italic><tp:taxon-name>Chaetocnema purpurea</tp:taxon-name></italic> Jacoby.</p></caption><graphic xmlns:xlink="http://www.w3.org/1999/xlink" xlink:href="ZooKeys-253-001-g004.jpg" position="float" orientation="portrait" xlink:type="simple"/></fig><fig id="F20" position="float" orientation="portrait"><label>Figures 146–151.</label><caption><p>Morphological characters. <bold>146</bold> <italic><tp:taxon-name>Blepharida intermedia</tp:taxon-name></italic> Jacoby, head and pronotum in dorsal view <bold>147</bold> <italic><tp:taxon-name>Blepharida reticulata</tp:taxon-name></italic> (Baly), head in frontal view <bold>148</bold> <italic><tp:taxon-name>Blepharida ugandae</tp:taxon-name></italic> Bryant, hind leg <bold>149</bold> <italic><tp:taxon-name>Blepharida geminata</tp:taxon-name></italic> Bryant, metatarsus <bold>150</bold> <italic><tp:taxon-name>Carcharodis malvernensis</tp:taxon-name></italic> Bechyné, head in frontal view <bold>151</bold> <italic><tp:taxon-name>Celisaltica ruwenzorica</tp:taxon-name></italic> Biondi, prosternum.</p></caption><graphic xmlns:xlink="http://www.w3.org/1999/xlink" xlink:href="ZooKeys-253-001-g020.jpg" position="float" orientation="portrait" xlink:type="simple"/></fig><fig id="F45" position="float" orientation="portrait"><label>Figures 296–301.</label><caption><p>Maps of distribution. <bold>296</bold> <italic><tp:taxon-name>Biodontocnema</tp:taxon-name></italic> Biondi <bold>297</bold> <italic><tp:taxon-name>Blepharida</tp:taxon-name></italic> Chevrolat <bold>298 </bold><italic><tp:taxon-name>Carcharodis</tp:taxon-name></italic> Weise <bold>299</bold> <italic><tp:taxon-name>Celisaltica</tp:taxon-name></italic> Biondi <bold>300</bold> <italic><tp:taxon-name>Chabria</tp:taxon-name></italic> Jacoby <bold>301</bold> <italic><tp:taxon-name>Chaetocnema</tp:taxon-name></italic> Stephens.</p></caption><graphic xmlns:xlink="http://www.w3.org/1999/xlink" xlink:href="ZooKeys-253-001-g045.jpg" position="float" orientation="portrait" xlink:type="simple"/></fig></tp:treatment-sec><ref-list><ref id="B222"><mixed-citation xmlns:xlink="http://www.w3.org/1999/xlink" xlink:type="simple"><person-group><name name-style="western"><surname>Scherer</surname><given-names>G</given-names></name></person-group> (<year>1961</year>)<source> Bestimmungsschlussel der Alticinen-Genera Afrikas. Entomologische Arbeiten aus dem Museum Georg Frey 12: 251−288.</source></mixed-citation></ref><ref id="B112"><mixed-citation xmlns:xlink="http://www.w3.org/1999/xlink" xlink:type="simple"><person-group><name name-style="western"><surname>Erichson</surname><given-names>WF</given-names></name></person-group> (<year>1877</year>)<source> Naturgeschichte der Insekten Deutschlands. Vol. 5.</source><publisher-name>Coleoptera. Nicolaische Verlags-Buchhandlung</publisher-name>, <publisher-loc>Berlin</publisher-loc>, <lpage>877</lpage> pp.</mixed-citation></ref><ref id="B87"><mixed-citation xmlns:xlink="http://www.w3.org/1999/xlink" xlink:type="simple"><person-group><name name-style="western"><surname>Chevrolat</surname><given-names>LAA</given-names></name></person-group> (<year>1836</year>)<source> In: Dejean PFMA (Ed) Catalogue des Coléoptères de la collection de M. le Comte Dejean. Deuxième édition, revue, corrigée et augmentée, livr. 5. Librairie Méquignon-Marvis Père et Fils, Paris, pp. 361–442.</source></mixed-citation></ref><ref id="B13"><mixed-citation xmlns:xlink="http://www.w3.org/1999/xlink" xlink:type="simple"><person-group><name name-style="western"><surname>Baly</surname><given-names>JS</given-names></name></person-group> (<year>1878c</year>)<source> Diagnoses of a new genus and some undescribed species of African Phytophaga. Entomol. Mon. Mag. 14: 204−206.</source></mixed-citation></ref><ref id="B149"><mixed-citation xmlns:xlink="http://www.w3.org/1999/xlink" xlink:type="simple"><person-group><name name-style="western"><surname>Heyden</surname><given-names>von L</given-names></name></person-group> (<year>1887</year>)<source> Kleine coleopterologische Mitteilungen. Wiener Entomologische Zeitung 6: 98.</source></mixed-citation></ref><ref id="B107"><mixed-citation xmlns:xlink="http://www.w3.org/1999/xlink" xlink:type="simple"><person-group><name name-style="western"><surname>Duvivier</surname><given-names>A</given-names></name></person-group> (<year>1891</year>)<source> Diagnoses de Phytophages madégasses. Annales de la Société Entomologique de Belgique 35: 238−245; 313−321; 423−424.</source></mixed-citation></ref><ref id="B254"><mixed-citation xmlns:xlink="http://www.w3.org/1999/xlink" xlink:type="simple"><person-group><name name-style="western"><surname>Weise</surname><given-names>J</given-names></name></person-group> (<year>1910a</year>)<source> Chrysomelidae und Coccinellidae. In Sjostedt Y. (ed): Ergebnisse der schwedischen Expedition nach Kilimandjaro. Vol. 7. P. Palmquists Aktiebolag, Stockholm, pp. 153−266.</source></mixed-citation></ref><ref id="B191"><mixed-citation xmlns:xlink="http://www.w3.org/1999/xlink" xlink:type="simple"><person-group><name name-style="western"><surname>Laboissière</surname><given-names>V</given-names></name></person-group> (<year>1942</year>)<source> Exploration du Parc National Albert. Mission G.F. De Witte (1933−1935). Halticinae (Coleoptera Phytophaga). Fam. Chrysomelidae. Institut des Parcs Nationaux du Congo Belge 39: 3−130.</source></mixed-citation></ref><ref id="B80"><mixed-citation xmlns:xlink="http://www.w3.org/1999/xlink" xlink:type="simple"><person-group><name name-style="western"><surname>Bryant</surname><given-names>GE</given-names></name></person-group> (<year>1944a</year>)<source> New species of <italic>Blepharida</italic> from Africa (Halticinae, Col.). Annals and Magazine of Natural History (eleventh series) 12: 129−137. </source>doi: <ext-link ext-link-type="uri" xlink:href="http://dx.doi.org/10.1080/00222934508527496" xlink:type="simple">10.1080/00222934508527496</ext-link></mixed-citation></ref><ref id="B40"><mixed-citation xmlns:xlink="http://www.w3.org/1999/xlink" xlink:type="simple"><person-group><name name-style="western"><surname>Bechyné</surname><given-names>J</given-names></name></person-group> (<year>1968</year>)<source> Contribution a la faune du Congo (Brazzaville). Mission A. Villiers et A. Descarpentries. LXXXI. Coleopteres Alticidae. Bulletin de L’institut Francais d’Afrique Noire (série A) 30: 1687−1728.</source></mixed-citation></ref><ref id="B130"><mixed-citation xmlns:xlink="http://www.w3.org/1999/xlink" xlink:type="simple"><person-group><name name-style="western"><surname>Furth</surname><given-names>DG</given-names></name></person-group> (<year>1998</year>)<source> New world <italic>Blepharida</italic> Chevrolat 1836 (Coleoptera: Chrysomelidae: Alticinae). Memoirs of the Entomological Society of Washington 21: 3−109.</source></mixed-citation></ref><ref id="B131"><mixed-citation xmlns:xlink="http://www.w3.org/1999/xlink" xlink:type="simple"><person-group><name name-style="western"><surname>Furth</surname><given-names>DG</given-names></name><name name-style="western"><surname>Lee</surname><given-names>JE</given-names></name></person-group> (<year>2000</year>)<source> Similarity of the <italic>Blepharida</italic>-group genera using larval and adult characters (Coleoptera: Chrysomelidae: Alticinae). J. N.Y. Entomol. Soc. 108: 26−51. </source>doi: <ext-link ext-link-type="uri" xlink:href="http://dx.doi.org/10.1664/0028-7199(2000)108[0026:SOTBGG]2.0.CO;2" xlink:type="simple">10.1664/0028-7199(2000)108[0026:SOTBGG]2.0.CO;2</ext-link></mixed-citation></ref><ref id="B15"><mixed-citation xmlns:xlink="http://www.w3.org/1999/xlink" xlink:type="simple"><person-group><name name-style="western"><surname>Becerra</surname><given-names>JX</given-names></name></person-group> (<year>2004</year>)<source> Molecular systematics of <italic>Blepharida</italic> beetles (Chrysomelidae: Alticinae) and relatives. Molecular Phylogenetics and Evolution 30: 107−117. </source>doi: <ext-link ext-link-type="uri" xlink:href="http://dx.doi.org/10.1016/S1055-7903(03)00158-1" xlink:type="simple">10.1016/S1055-7903(03)00158-1</ext-link></mixed-citation></ref><ref id="B59"><mixed-citation xmlns:xlink="http://www.w3.org/1999/xlink" xlink:type="simple"><person-group><name name-style="western"><surname>Biondi</surname><given-names>M</given-names></name><name name-style="western"><surname>D’Alessandro</surname><given-names>P</given-names></name></person-group> (<year>2010a</year>)<article-title> Genus-group names of Afrotropical flea beetles (Coleoptera: Chrysomelidae: Alticinae): Annotated catalogue and biogeographical notes. Eur. J. Entomol.</article-title><volume>107</volume>: <fpage>401</fpage>-<lpage>424</lpage>.</mixed-citation></ref><ref id="B89"><mixed-citation xmlns:xlink="http://www.w3.org/1999/xlink" xlink:type="simple"><person-group><name name-style="western"><surname>Chevrolat</surname><given-names>LAA</given-names></name></person-group> (<year>1842</year>)<source> In: d’Orbigny CD (Ed) Dictionnaire universel d’histoire naturelle, Vol. 2.</source><publisher-name>C. Renard</publisher-name>, <publisher-loc>Paris</publisher-loc>, <lpage>795</lpage> pp.</mixed-citation></ref><ref id="B134"><mixed-citation xmlns:xlink="http://www.w3.org/1999/xlink" xlink:type="simple"><person-group><name name-style="western"><surname>Furth</surname><given-names>DG</given-names></name><name name-style="western"><surname>Young</surname><given-names>DA</given-names></name></person-group> (<year>1988</year>)<source> Relationships of herbivore feeding and plant flavonoids (Coleoptera: Chrysomelidae and Anacardiaceae: <italic>Rhus</italic>). Oecologia 74: 496−500. </source>doi: <ext-link ext-link-type="uri" xlink:href="http://dx.doi.org/10.1007/BF00380045" xlink:type="simple">10.1007/BF00380045</ext-link></mixed-citation></ref><ref id="B216"><mixed-citation xmlns:xlink="http://www.w3.org/1999/xlink" xlink:type="simple"><person-group><name name-style="western"><surname>Prathapan</surname><given-names>KD</given-names></name><name name-style="western"><surname>Chaboo</surname><given-names>CS</given-names></name></person-group> (<year>2011</year>)<article-title> Biology of <italic>Blepharida</italic>-group flea beetles with first notes on natural history of <italic>Podontia congregata</italic> Baly, 1865 an endemic flea beetle from southern India (Coleoptera, Chrysomelidae, Galerucinae, Alticini).</article-title><source>ZooKeys </source><volume>157</volume>: <fpage>95</fpage>-<lpage>130</lpage>. doi: <ext-link ext-link-type="uri" xlink:href="http://dx.doi.org/10.3897/zookeys.157.1472" xlink:type="simple">10.3897/zookeys.157.1472</ext-link></mixed-citation></ref></ref-list></tp:taxon-treatment>
