# Supplementary material for: Afrotropical flea beetle genera: a key to their identification, updated catalogue and biogeographical analysis (Coleoptera, Chrysomelidae, Galerucinae, Alticini)
Source: Zookeys. 2012 Dec 20;(253):1–158. doi: 10.3897/zookeys.253.3414 (PMC3560840; doi:10.3897/zookeys.253.3414)
Supplement: XML Treatment for Carcharodis [file zookeys.253.3414-treatment21.xml]

<!DOCTYPE tp:taxon-treatment
  PUBLIC "-//TaxonX//DTD Taxonomic Treatment Publishing DTD v0 20100105//EN" "tax-treatment-NSO.dtd">
<tp:taxon-treatment xmlns:tp="http://www.plazi.org/taxpub"><tp:treatment-meta><mixed-citation publication-type="journal"><person-group><name><surname>Biondi</surname><given-names>Maurizio</given-names></name><name><surname>D’Alessandro</surname><given-names>Paola</given-names></name></person-group><article-title>Afrotropical flea beetle genera: a key to their identification, updated catalogue and biogeographical analysis (Coleoptera, Chrysomelidae, Galerucinae, Alticini)</article-title><source>Zookeys</source><day>20</day><month>12</month><year>2012</year><volume>2012</volume><issue>253</issue><fpage>1</fpage><lpage>158</lpage><pub-id pub-id-type="doi">10.3897/zookeys.253.3414</pub-id></mixed-citation></tp:treatment-meta><tp:nomenclature><tp:taxon-name>
                        <tp:taxon-name-part taxon-name-part-type="genus">Carcharodis</tp:taxon-name-part>
                    <object-id xmlns:xlink="http://www.w3.org/1999/xlink" xlink:type="simple">http://species-id.net/wiki/Carcharodis</object-id>
								</tp:taxon-name><tp:taxon-authority>Weise, 1910b</tp:taxon-authority><xref ref-type="fig" rid="F4">Figs 25</xref><xref ref-type="fig" rid="F20">150</xref><xref ref-type="fig" rid="F45">298</xref></tp:nomenclature><tp:treatment-sec sec-type="References"><title>References.</title><p><xref ref-type="bibr" rid="B255">Weise 1910b</xref>: 434; <xref ref-type="bibr" rid="B23">Bechyné 1954b</xref>: 683; <xref ref-type="bibr" rid="B51">Biondi 2002b</xref>: 356; <xref ref-type="bibr" rid="B59">Biondi and D’Alessandro 2010a</xref>: 405.</p></tp:treatment-sec><tp:treatment-sec sec-type="Type species"><title>Type species.</title><p><italic><tp:taxon-name>Chaetocnema rugiceps</tp:taxon-name></italic> Baly, 1877: 308 (Madagascar), by subsequent designation by <xref ref-type="bibr" rid="B23">Bechyné (1954b</xref>: 683).</p></tp:treatment-sec><tp:treatment-sec sec-type="Distribution"><title>Distribution.</title><p>Central and Southern Africa, and Madagascar (<xref ref-type="fig" rid="F45">Fig. 298</xref>).</p></tp:treatment-sec><tp:treatment-sec sec-type="Ecology"><title>Ecology.</title><p>Species of this genus live in moist habitats and are probably associated with plants of the family <tp:taxon-name>Cyperaceae</tp:taxon-name> (personal data).</p></tp:treatment-sec><tp:treatment-sec sec-type="Notes"><title>Notes.</title><p>There are seven known species.<!--PageBreak--></p></tp:treatment-sec><tp:treatment-sec><!--Section generated to contain objects referenced in tp:taxon-treatment.--><fig id="F4" position="float" orientation="portrait"><label>Figures 20–28.</label><caption><p>Habitus. <bold>20</bold> <italic><tp:taxon-name>Bezdekaltica socotrana</tp:taxon-name></italic> Döberl <bold>21</bold> <italic><tp:taxon-name>Bikasha tenuipunctata</tp:taxon-name></italic> Maulik <bold>22</bold> <italic><tp:taxon-name>Biodontocnema brunnea</tp:taxon-name></italic> Biondi <bold>23</bold> <italic><tp:taxon-name>Blepharida ornata</tp:taxon-name></italic> Baly <bold>24</bold> <italic><tp:taxon-name>Buphonella nigroviolacea</tp:taxon-name></italic> (Allard) (genus transferred to Galerucini) <bold>25</bold> <italic><tp:taxon-name>Carcharodis rugiceps</tp:taxon-name></italic> (Baly). <bold>26</bold> <italic><tp:taxon-name>Celisaltica ruwenzorica</tp:taxon-name></italic> Biondi <bold>27</bold> <italic><tp:taxon-name>Chabria bezanozana</tp:taxon-name></italic> Biondi &amp; D’Alessandro <bold>28</bold> <italic><tp:taxon-name>Chaetocnema purpurea</tp:taxon-name></italic> Jacoby.</p></caption><graphic xmlns:xlink="http://www.w3.org/1999/xlink" xlink:href="ZooKeys-253-001-g004.jpg" position="float" orientation="portrait" xlink:type="simple"/></fig><fig id="F20" position="float" orientation="portrait"><label>Figures 146–151.</label><caption><p>Morphological characters. <bold>146</bold> <italic><tp:taxon-name>Blepharida intermedia</tp:taxon-name></italic> Jacoby, head and pronotum in dorsal view <bold>147</bold> <italic><tp:taxon-name>Blepharida reticulata</tp:taxon-name></italic> (Baly), head in frontal view <bold>148</bold> <italic><tp:taxon-name>Blepharida ugandae</tp:taxon-name></italic> Bryant, hind leg <bold>149</bold> <italic><tp:taxon-name>Blepharida geminata</tp:taxon-name></italic> Bryant, metatarsus <bold>150</bold> <italic><tp:taxon-name>Carcharodis malvernensis</tp:taxon-name></italic> Bechyné, head in frontal view <bold>151</bold> <italic><tp:taxon-name>Celisaltica ruwenzorica</tp:taxon-name></italic> Biondi, prosternum.</p></caption><graphic xmlns:xlink="http://www.w3.org/1999/xlink" xlink:href="ZooKeys-253-001-g020.jpg" position="float" orientation="portrait" xlink:type="simple"/></fig><fig id="F45" position="float" orientation="portrait"><label>Figures 296–301.</label><caption><p>Maps of distribution. <bold>296</bold> <italic><tp:taxon-name>Biodontocnema</tp:taxon-name></italic> Biondi <bold>297</bold> <italic><tp:taxon-name>Blepharida</tp:taxon-name></italic> Chevrolat <bold>298 </bold><italic><tp:taxon-name>Carcharodis</tp:taxon-name></italic> Weise <bold>299</bold> <italic><tp:taxon-name>Celisaltica</tp:taxon-name></italic> Biondi <bold>300</bold> <italic><tp:taxon-name>Chabria</tp:taxon-name></italic> Jacoby <bold>301</bold> <italic><tp:taxon-name>Chaetocnema</tp:taxon-name></italic> Stephens.</p></caption><graphic xmlns:xlink="http://www.w3.org/1999/xlink" xlink:href="ZooKeys-253-001-g045.jpg" position="float" orientation="portrait" xlink:type="simple"/></fig></tp:treatment-sec><ref-list><ref id="B255"><mixed-citation xmlns:xlink="http://www.w3.org/1999/xlink" xlink:type="simple"><person-group><name name-style="western"><surname>Weise</surname><given-names>J</given-names></name></person-group> (<year>1910b</year>)<source> Chrysomelidae von Madagaskar, den Comoren und den Inseln Ostafrikas. In: Voeltzkow A (Ed) Reise in Ostafrika in den Jahren 1903−1905, Band II, Heft 5. E. Schweizerbartsche Verlagsbuchhandlungen, Nägele &amp; Dr. Sproesser, Stuttgart, 419−506.</source></mixed-citation></ref><ref id="B23"><mixed-citation xmlns:xlink="http://www.w3.org/1999/xlink" xlink:type="simple"><person-group><name name-style="western"><surname>Bechyné</surname><given-names>J</given-names></name></person-group> (<year>1954b</year>)<source> Reise des Herrn G. Frey in Süd-Afrika: Alticinae (Col. Phytoph.). Entomologische Arbeiten aus dem Museum Georg Frey 5: 675−685.</source></mixed-citation></ref><ref id="B51"><mixed-citation xmlns:xlink="http://www.w3.org/1999/xlink" xlink:type="simple"><person-group><name name-style="western"><surname>Biondi</surname><given-names>M</given-names></name></person-group> (<year>2002b</year>)<article-title> Comparative analysis of <italic>Chaetocnema</italic> Stephens and its kindred genera, with description of a new genus from the Indian Ocean (Seychelles) (Coleoptera, Chrysomelidae, Alticinae).</article-title><source>Italian Journal of Zoology </source><volume>69</volume>: <fpage>355</fpage>-<lpage>366</lpage>. doi: <ext-link ext-link-type="uri" xlink:href="http://dx.doi.org/10.1080/11250000209356481" xlink:type="simple">10.1080/11250000209356481</ext-link></mixed-citation></ref><ref id="B59"><mixed-citation xmlns:xlink="http://www.w3.org/1999/xlink" xlink:type="simple"><person-group><name name-style="western"><surname>Biondi</surname><given-names>M</given-names></name><name name-style="western"><surname>D’Alessandro</surname><given-names>P</given-names></name></person-group> (<year>2010a</year>)<article-title> Genus-group names of Afrotropical flea beetles (Coleoptera: Chrysomelidae: Alticinae): Annotated catalogue and biogeographical notes. Eur. J. Entomol.</article-title><volume>107</volume>: <fpage>401</fpage>-<lpage>424</lpage>.</mixed-citation></ref></ref-list></tp:taxon-treatment>
