# Supplementary material for: Afrotropical flea beetle genera: a key to their identification, updated catalogue and biogeographical analysis (Coleoptera, Chrysomelidae, Galerucinae, Alticini)
Source: Zookeys. 2012 Dec 20;(253):1–158. doi: 10.3897/zookeys.253.3414 (PMC3560840; doi:10.3897/zookeys.253.3414)
Supplement: XML Treatment for Celisaltica [file zookeys.253.3414-treatment22.xml]

<!DOCTYPE tp:taxon-treatment
  PUBLIC "-//TaxonX//DTD Taxonomic Treatment Publishing DTD v0 20100105//EN" "tax-treatment-NSO.dtd">
<tp:taxon-treatment xmlns:tp="http://www.plazi.org/taxpub"><tp:treatment-meta><mixed-citation publication-type="journal"><person-group><name><surname>Biondi</surname><given-names>Maurizio</given-names></name><name><surname>D’Alessandro</surname><given-names>Paola</given-names></name></person-group><article-title>Afrotropical flea beetle genera: a key to their identification, updated catalogue and biogeographical analysis (Coleoptera, Chrysomelidae, Galerucinae, Alticini)</article-title><source>Zookeys</source><day>20</day><month>12</month><year>2012</year><volume>2012</volume><issue>253</issue><fpage>1</fpage><lpage>158</lpage><pub-id pub-id-type="doi">10.3897/zookeys.253.3414</pub-id></mixed-citation></tp:treatment-meta><tp:nomenclature><tp:taxon-name>
                        <tp:taxon-name-part taxon-name-part-type="genus">Celisaltica</tp:taxon-name-part>
                    <object-id xmlns:xlink="http://www.w3.org/1999/xlink" xlink:type="simple">http://species-id.net/wiki/Celisaltica</object-id>
								</tp:taxon-name><tp:taxon-authority>Biondi, 2001a</tp:taxon-authority><xref ref-type="fig" rid="F4">Figs 26</xref><xref ref-type="fig" rid="F20">151</xref><xref ref-type="fig" rid="F21">–152</xref><xref ref-type="fig" rid="F45">299</xref></tp:nomenclature><tp:treatment-sec sec-type="References"><title>References.</title><p><xref ref-type="bibr" rid="B48">Biondi 2001a</xref>: 644; <xref ref-type="bibr" rid="B59">Biondi and D’Alessandro 2010a</xref>: 405.</p></tp:treatment-sec><tp:treatment-sec sec-type="Type species"><title>Type species.</title><p><italic><tp:taxon-name>Celisaltica ruwenzorica</tp:taxon-name></italic> Biondi, 2001a: 644 (Ruwenzori), by original designation.</p></tp:treatment-sec><tp:treatment-sec sec-type="Distribution"><title>Distribution.</title><p>Uganda (<xref ref-type="fig" rid="F45">Fig. 299</xref>).</p></tp:treatment-sec><tp:treatment-sec sec-type="Ecology"><title>Ecology.</title><p>This is the only species in this genus. It lives at high altitudes (3200–4000 m) on the Ruwenzori Massif, and is associated with the <italic><tp:taxon-name>Ericetum</tp:taxon-name></italic> (<tp:taxon-name>Ericaceae</tp:taxon-name>) plant community (<xref ref-type="bibr" rid="B48">Biondi 2001a</xref>).</p></tp:treatment-sec><tp:treatment-sec sec-type="Notes"><title>Notes.</title><p>One species.</p></tp:treatment-sec><tp:treatment-sec><!--Section generated to contain objects referenced in tp:taxon-treatment.--><fig id="F4" position="float" orientation="portrait"><label>Figures 20–28.</label><caption><p>Habitus. <bold>20</bold> <italic><tp:taxon-name>Bezdekaltica socotrana</tp:taxon-name></italic> Döberl <bold>21</bold> <italic><tp:taxon-name>Bikasha tenuipunctata</tp:taxon-name></italic> Maulik <bold>22</bold> <italic><tp:taxon-name>Biodontocnema brunnea</tp:taxon-name></italic> Biondi <bold>23</bold> <italic><tp:taxon-name>Blepharida ornata</tp:taxon-name></italic> Baly <bold>24</bold> <italic><tp:taxon-name>Buphonella nigroviolacea</tp:taxon-name></italic> (Allard) (genus transferred to Galerucini) <bold>25</bold> <italic><tp:taxon-name>Carcharodis rugiceps</tp:taxon-name></italic> (Baly). <bold>26</bold> <italic><tp:taxon-name>Celisaltica ruwenzorica</tp:taxon-name></italic> Biondi <bold>27</bold> <italic><tp:taxon-name>Chabria bezanozana</tp:taxon-name></italic> Biondi &amp; D’Alessandro <bold>28</bold> <italic><tp:taxon-name>Chaetocnema purpurea</tp:taxon-name></italic> Jacoby.</p></caption><graphic xmlns:xlink="http://www.w3.org/1999/xlink" xlink:href="ZooKeys-253-001-g004.jpg" position="float" orientation="portrait" xlink:type="simple"/></fig><fig id="F20" position="float" orientation="portrait"><label>Figures 146–151.</label><caption><p>Morphological characters. <bold>146</bold> <italic><tp:taxon-name>Blepharida intermedia</tp:taxon-name></italic> Jacoby, head and pronotum in dorsal view <bold>147</bold> <italic><tp:taxon-name>Blepharida reticulata</tp:taxon-name></italic> (Baly), head in frontal view <bold>148</bold> <italic><tp:taxon-name>Blepharida ugandae</tp:taxon-name></italic> Bryant, hind leg <bold>149</bold> <italic><tp:taxon-name>Blepharida geminata</tp:taxon-name></italic> Bryant, metatarsus <bold>150</bold> <italic><tp:taxon-name>Carcharodis malvernensis</tp:taxon-name></italic> Bechyné, head in frontal view <bold>151</bold> <italic><tp:taxon-name>Celisaltica ruwenzorica</tp:taxon-name></italic> Biondi, prosternum.</p></caption><graphic xmlns:xlink="http://www.w3.org/1999/xlink" xlink:href="ZooKeys-253-001-g020.jpg" position="float" orientation="portrait" xlink:type="simple"/></fig><fig id="F21" position="float" orientation="portrait"><label>Figures 152–157.</label><caption><p>Morphological characters. <bold>152</bold> <italic><tp:taxon-name>Celisaltica ruwenzorica</tp:taxon-name></italic> Biondi, metasternum and abdomen <bold>153</bold> <italic><tp:taxon-name>Chabria betsimisaraka</tp:taxon-name></italic> Biondi &amp; D’Alessandro, sublateral sulci on pronotum <bold>154</bold> <italic><tp:taxon-name>Chaetocnema sudafricana</tp:taxon-name></italic> Biondi &amp; D’Alessandro, ciliate dentate emargination of hind tibiae <bold>155</bold> <italic><tp:taxon-name>Chaillucola formicicornis</tp:taxon-name></italic> Bechyné, head and right antenna in dorsal view in male <bold>156</bold> <italic><tp:taxon-name>Chirodica similfulva</tp:taxon-name></italic> Biondi, buccal parts <bold>157</bold> <italic><tp:taxon-name>Chirodica chalcoptera</tp:taxon-name></italic> Germar, prosternum and anterior femora in ventral view.</p></caption><graphic xmlns:xlink="http://www.w3.org/1999/xlink" xlink:href="ZooKeys-253-001-g021.jpg" position="float" orientation="portrait" xlink:type="simple"/></fig><fig id="F45" position="float" orientation="portrait"><label>Figures 296–301.</label><caption><p>Maps of distribution. <bold>296</bold> <italic><tp:taxon-name>Biodontocnema</tp:taxon-name></italic> Biondi <bold>297</bold> <italic><tp:taxon-name>Blepharida</tp:taxon-name></italic> Chevrolat <bold>298 </bold><italic><tp:taxon-name>Carcharodis</tp:taxon-name></italic> Weise <bold>299</bold> <italic><tp:taxon-name>Celisaltica</tp:taxon-name></italic> Biondi <bold>300</bold> <italic><tp:taxon-name>Chabria</tp:taxon-name></italic> Jacoby <bold>301</bold> <italic><tp:taxon-name>Chaetocnema</tp:taxon-name></italic> Stephens.</p></caption><graphic xmlns:xlink="http://www.w3.org/1999/xlink" xlink:href="ZooKeys-253-001-g045.jpg" position="float" orientation="portrait" xlink:type="simple"/></fig></tp:treatment-sec><ref-list><ref id="B48"><mixed-citation xmlns:xlink="http://www.w3.org/1999/xlink" xlink:type="simple"><person-group><name name-style="western"><surname>Biondi</surname><given-names>M</given-names></name></person-group> (<year>2001a</year>)<source> New flea beetle genus and species (Coleoptera: Chrysomelidae, Alticinae) from Central Africa. Can. Entomol. 133: 643−649. </source>doi: <ext-link ext-link-type="uri" xlink:href="http://dx.doi.org/10.4039/Ent133643-5" xlink:type="simple">10.4039/Ent133643-5</ext-link></mixed-citation></ref><ref id="B59"><mixed-citation xmlns:xlink="http://www.w3.org/1999/xlink" xlink:type="simple"><person-group><name name-style="western"><surname>Biondi</surname><given-names>M</given-names></name><name name-style="western"><surname>D’Alessandro</surname><given-names>P</given-names></name></person-group> (<year>2010a</year>)<article-title> Genus-group names of Afrotropical flea beetles (Coleoptera: Chrysomelidae: Alticinae): Annotated catalogue and biogeographical notes. Eur. J. Entomol.</article-title><volume>107</volume>: <fpage>401</fpage>-<lpage>424</lpage>.</mixed-citation></ref></ref-list></tp:taxon-treatment>
