# Supplementary material for: Afrotropical flea beetle genera: a key to their identification, updated catalogue and biogeographical analysis (Coleoptera, Chrysomelidae, Galerucinae, Alticini)
Source: Zookeys. 2012 Dec 20;(253):1–158. doi: 10.3897/zookeys.253.3414 (PMC3560840; doi:10.3897/zookeys.253.3414)
Supplement: XML Treatment for Chabria [file zookeys.253.3414-treatment23.xml]

<!DOCTYPE tp:taxon-treatment
  PUBLIC "-//TaxonX//DTD Taxonomic Treatment Publishing DTD v0 20100105//EN" "tax-treatment-NSO.dtd">
<tp:taxon-treatment xmlns:tp="http://www.plazi.org/taxpub"><tp:treatment-meta><mixed-citation publication-type="journal"><person-group><name><surname>Biondi</surname><given-names>Maurizio</given-names></name><name><surname>D’Alessandro</surname><given-names>Paola</given-names></name></person-group><article-title>Afrotropical flea beetle genera: a key to their identification, updated catalogue and biogeographical analysis (Coleoptera, Chrysomelidae, Galerucinae, Alticini)</article-title><source>Zookeys</source><day>20</day><month>12</month><year>2012</year><volume>2012</volume><issue>253</issue><fpage>1</fpage><lpage>158</lpage><pub-id pub-id-type="doi">10.3897/zookeys.253.3414</pub-id></mixed-citation></tp:treatment-meta><tp:nomenclature><tp:taxon-name>
                        <tp:taxon-name-part taxon-name-part-type="genus">Chabria</tp:taxon-name-part>
                    <object-id xmlns:xlink="http://www.w3.org/1999/xlink" xlink:type="simple">http://species-id.net/wiki/Chabria</object-id>
								</tp:taxon-name><tp:taxon-authority>Jacoby, 1887</tp:taxon-authority><xref ref-type="fig" rid="F4">Figs 27</xref><xref ref-type="fig" rid="F21">153</xref><xref ref-type="fig" rid="F45">300</xref></tp:nomenclature><tp:treatment-sec sec-type="References"><title>References.</title><p><xref ref-type="bibr" rid="B158">Jacoby 1887</xref>: 92; <xref ref-type="bibr" rid="B62">Biondi and D’Alessandro 2012</xref>a: 3.</p></tp:treatment-sec><tp:treatment-sec sec-type="Type species"><title>Type species.</title><p><italic><tp:taxon-name>Chabria nigroplagiata</tp:taxon-name></italic> Jacoby, 1887: 92 (Sri Lanka: Bogawantalawa), by subsequent designation by Maulik (1926: 312).</p></tp:treatment-sec><tp:treatment-sec sec-type="Distribution"><title>Distribution.</title><p>Cameroon (probably introduced); Madagascar, and Republic of South Africa (KwaZulu-Natal) (probably introduced), Australian and Oriental regions; (<xref ref-type="fig" rid="F45">Fig. 300</xref>).</p></tp:treatment-sec><tp:treatment-sec sec-type="Ecology"><title>Ecology.</title><p>There is no information for the Afrotropical region. <italic><tp:taxon-name>Chabria</tp:taxon-name></italic> species were collected on <italic><tp:taxon-name>Melastoma</tp:taxon-name></italic> (<tp:taxon-name>Melastomataceae</tp:taxon-name>) in Malaysia (<xref ref-type="bibr" rid="B175">Jolivet and Hawkeswood 1995</xref>), in cacao plantations [<italic><tp:taxon-name>Theobroma cacao</tp:taxon-name></italic> L. (<tp:taxon-name>Malvaceae</tp:taxon-name>)] in Sulawesi (Indonesia) (<xref ref-type="bibr" rid="B205">Medvedev 2008</xref>) and in primary forest in Mindanao (Philippines) (<xref ref-type="bibr" rid="B204">Medvedev 2002</xref>).</p></tp:treatment-sec><tp:treatment-sec sec-type="Notes"><title>Notes.</title><p>Four species are known from Afrotropical region, one from Sub-Saharan Africa, probably introduced, and three from Madagascar.</p></tp:treatment-sec><tp:treatment-sec><!--Section generated to contain objects referenced in tp:taxon-treatment.--><fig id="F4" position="float" orientation="portrait"><label>Figures 20–28.</label><caption><p>Habitus. <bold>20</bold> <italic><tp:taxon-name>Bezdekaltica socotrana</tp:taxon-name></italic> Döberl <bold>21</bold> <italic><tp:taxon-name>Bikasha tenuipunctata</tp:taxon-name></italic> Maulik <bold>22</bold> <italic><tp:taxon-name>Biodontocnema brunnea</tp:taxon-name></italic> Biondi <bold>23</bold> <italic><tp:taxon-name>Blepharida ornata</tp:taxon-name></italic> Baly <bold>24</bold> <italic><tp:taxon-name>Buphonella nigroviolacea</tp:taxon-name></italic> (Allard) (genus transferred to Galerucini) <bold>25</bold> <italic><tp:taxon-name>Carcharodis rugiceps</tp:taxon-name></italic> (Baly). <bold>26</bold> <italic><tp:taxon-name>Celisaltica ruwenzorica</tp:taxon-name></italic> Biondi <bold>27</bold> <italic><tp:taxon-name>Chabria bezanozana</tp:taxon-name></italic> Biondi &amp; D’Alessandro <bold>28</bold> <italic><tp:taxon-name>Chaetocnema purpurea</tp:taxon-name></italic> Jacoby.</p></caption><graphic xmlns:xlink="http://www.w3.org/1999/xlink" xlink:href="ZooKeys-253-001-g004.jpg" position="float" orientation="portrait" xlink:type="simple"/></fig><fig id="F21" position="float" orientation="portrait"><label>Figures 152–157.</label><caption><p>Morphological characters. <bold>152</bold> <italic><tp:taxon-name>Celisaltica ruwenzorica</tp:taxon-name></italic> Biondi, metasternum and abdomen <bold>153</bold> <italic><tp:taxon-name>Chabria betsimisaraka</tp:taxon-name></italic> Biondi &amp; D’Alessandro, sublateral sulci on pronotum <bold>154</bold> <italic><tp:taxon-name>Chaetocnema sudafricana</tp:taxon-name></italic> Biondi &amp; D’Alessandro, ciliate dentate emargination of hind tibiae <bold>155</bold> <italic><tp:taxon-name>Chaillucola formicicornis</tp:taxon-name></italic> Bechyné, head and right antenna in dorsal view in male <bold>156</bold> <italic><tp:taxon-name>Chirodica similfulva</tp:taxon-name></italic> Biondi, buccal parts <bold>157</bold> <italic><tp:taxon-name>Chirodica chalcoptera</tp:taxon-name></italic> Germar, prosternum and anterior femora in ventral view.</p></caption><graphic xmlns:xlink="http://www.w3.org/1999/xlink" xlink:href="ZooKeys-253-001-g021.jpg" position="float" orientation="portrait" xlink:type="simple"/></fig><fig id="F45" position="float" orientation="portrait"><label>Figures 296–301.</label><caption><p>Maps of distribution. <bold>296</bold> <italic><tp:taxon-name>Biodontocnema</tp:taxon-name></italic> Biondi <bold>297</bold> <italic><tp:taxon-name>Blepharida</tp:taxon-name></italic> Chevrolat <bold>298 </bold><italic><tp:taxon-name>Carcharodis</tp:taxon-name></italic> Weise <bold>299</bold> <italic><tp:taxon-name>Celisaltica</tp:taxon-name></italic> Biondi <bold>300</bold> <italic><tp:taxon-name>Chabria</tp:taxon-name></italic> Jacoby <bold>301</bold> <italic><tp:taxon-name>Chaetocnema</tp:taxon-name></italic> Stephens.</p></caption><graphic xmlns:xlink="http://www.w3.org/1999/xlink" xlink:href="ZooKeys-253-001-g045.jpg" position="float" orientation="portrait" xlink:type="simple"/></fig></tp:treatment-sec><ref-list><ref id="B158"><mixed-citation xmlns:xlink="http://www.w3.org/1999/xlink" xlink:type="simple"><person-group><name name-style="western"><surname>Jacoby</surname><given-names>M</given-names></name></person-group> (<year>1887</year>)<article-title> Descriptions of the Phytophagous Coleoptera of Ceylon, obtained by Mr. George Lewis during the years 1881–82.</article-title><source>Proceedings of the Scientific Meeting of the Zoological Society of London </source><volume>1887</volume>: <fpage>65</fpage>-<lpage>119</lpage>.</mixed-citation></ref><ref id="B62"><mixed-citation xmlns:xlink="http://www.w3.org/1999/xlink" xlink:type="simple"><person-group><name name-style="western"><surname>Biondi</surname><given-names>M</given-names></name><name name-style="western"><surname>D’Alessandro</surname><given-names>P</given-names></name></person-group> (<year>2012</year>)<source> The genus <italic>Chabria</italic> Jacoby: first records in the Afrotropical region with description of three new species and annotated worldwide species catalogue (Coleoptera, Chrysomelidae, Galerucinae, Alticini). Zoologischer Anzeiger (2012), </source>doi: <ext-link ext-link-type="uri" xlink:href="http://dx.doi.org/10.1016/j.jcz.2012.03005" xlink:type="simple">10.1016/j.jcz.2012.03005</ext-link></mixed-citation></ref><ref id="B175"><mixed-citation xmlns:xlink="http://www.w3.org/1999/xlink" xlink:type="simple"><person-group><name name-style="western"><surname>Jolivet</surname><given-names>P</given-names></name><name name-style="western"><surname>Hawkeswood</surname><given-names>TJ</given-names></name></person-group> (<year>1995</year>)<source> Host-plants of Chrysomelidae of the World.</source><publisher-name>An essay about the relationships between the leaf-beetles and their food-plants. Backhuys Publishers</publisher-name>, <publisher-loc>Leiden</publisher-loc>, <lpage>281</lpage> pp.</mixed-citation></ref><ref id="B205"><mixed-citation xmlns:xlink="http://www.w3.org/1999/xlink" xlink:type="simple"><person-group><name name-style="western"><surname>Medvedev</surname><given-names>LN</given-names></name></person-group> (<year>2008</year>)<article-title> New species of Chrysomelidae (Coleoptera) from Sulawesi.</article-title><source>Entomologica Basiliensia et Collectionis Frey </source><volume>30</volume>: <fpage>243</fpage>-<lpage>261</lpage>.</mixed-citation></ref><ref id="B204"><mixed-citation xmlns:xlink="http://www.w3.org/1999/xlink" xlink:type="simple"><person-group><name name-style="western"><surname>Medvedev</surname><given-names>LN</given-names></name></person-group> (<year>2002</year>)<article-title> New and poorly known Chrysomelidae from the Philippines (Insecta, Coleoptera).</article-title><source>Spixiana </source><volume>25</volume>: <fpage>59</fpage>-<lpage>67</lpage>.</mixed-citation></ref></ref-list></tp:taxon-treatment>
