# Supplementary material for: Afrotropical flea beetle genera: a key to their identification, updated catalogue and biogeographical analysis (Coleoptera, Chrysomelidae, Galerucinae, Alticini)
Source: Zookeys. 2012 Dec 20;(253):1–158. doi: 10.3897/zookeys.253.3414 (PMC3560840; doi:10.3897/zookeys.253.3414)
Supplement: XML Treatment for Chaetocnema [file zookeys.253.3414-treatment24.xml]

<!DOCTYPE tp:taxon-treatment
  PUBLIC "-//TaxonX//DTD Taxonomic Treatment Publishing DTD v0 20100105//EN" "tax-treatment-NSO.dtd">
<tp:taxon-treatment xmlns:tp="http://www.plazi.org/taxpub"><tp:treatment-meta><mixed-citation publication-type="journal"><person-group><name><surname>Biondi</surname><given-names>Maurizio</given-names></name><name><surname>D’Alessandro</surname><given-names>Paola</given-names></name></person-group><article-title>Afrotropical flea beetle genera: a key to their identification, updated catalogue and biogeographical analysis (Coleoptera, Chrysomelidae, Galerucinae, Alticini)</article-title><source>Zookeys</source><day>20</day><month>12</month><year>2012</year><volume>2012</volume><issue>253</issue><fpage>1</fpage><lpage>158</lpage><pub-id pub-id-type="doi">10.3897/zookeys.253.3414</pub-id></mixed-citation></tp:treatment-meta><tp:nomenclature><tp:taxon-name>
                        <tp:taxon-name-part taxon-name-part-type="genus">Chaetocnema</tp:taxon-name-part>
                    <object-id xmlns:xlink="http://www.w3.org/1999/xlink" xlink:type="simple">http://species-id.net/wiki/Chaetocnema</object-id>
								</tp:taxon-name><tp:taxon-authority>Stephens, 1831</tp:taxon-authority><xref ref-type="fig" rid="F4">Figs 28</xref><xref ref-type="fig" rid="F21">154</xref><xref ref-type="fig" rid="F45">301</xref><tp:nomenclature-citation-list><tp:nomenclature-citation><tp:taxon-name>=Brinckaltica</tp:taxon-name><comment> Bechyné, 1959b (synonymized by <xref ref-type="bibr" rid="B222">Scherer 1961</xref>)</comment></tp:nomenclature-citation><tp:nomenclature-citation><tp:taxon-name>=Exorhina</tp:taxon-name><comment> Weise, 1886 (synonymized by <xref ref-type="bibr" rid="B151">Heikertinger and Csiki 1940</xref>)</comment></tp:nomenclature-citation><tp:nomenclature-citation><tp:taxon-name>=Plectroscelis</tp:taxon-name><comment> Chevrolat, 1836 (synonymized by <xref ref-type="bibr" rid="B243">Weise 1886</xref>)</comment></tp:nomenclature-citation></tp:nomenclature-citation-list></tp:nomenclature><tp:treatment-sec sec-type="References"><title>References.</title><p><xref ref-type="bibr" rid="B240">Stephens 1831</xref>: 325; <xref ref-type="bibr" rid="B87">Chevrolat 1836</xref>: 393; <xref ref-type="bibr" rid="B10">Baly 1877</xref>: 166; <xref ref-type="bibr" rid="B243">Weise 1886</xref>: 750; <xref ref-type="bibr" rid="B73">Bryant 1928</xref>: 393; <xref ref-type="bibr" rid="B151">Heikertinger and Csiki 1940</xref>: 376; <xref ref-type="bibr" rid="B191">Laboissière 1942</xref>: <!--PageBreak-->81; <xref ref-type="bibr" rid="B34">Bechyné 1959b</xref>: 236; <xref ref-type="bibr" rid="B38">1960b</xref>: 91; <xref ref-type="bibr" rid="B222">Scherer 1961</xref>: 259; <xref ref-type="bibr" rid="B49">Biondi 2001b</xref>: 233; <xref ref-type="bibr" rid="B50">2002a</xref>: 266; <xref ref-type="bibr" rid="B51">2002b</xref>: 356; <xref ref-type="bibr" rid="B55">Biondi and D’Alessandro 2006</xref>: 720; <xref ref-type="bibr" rid="B59">2010a</xref>: 405.</p></tp:treatment-sec><tp:treatment-sec sec-type="Type species"><title>Type species.</title><p><italic><tp:taxon-name>Chaetocnema</tp:taxon-name></italic>: <italic><tp:taxon-name>Chrysomela concinna</tp:taxon-name></italic> Marsham, 1802 (Europe), by subsequent designation by <xref ref-type="bibr" rid="B246">Westwood (1840</xref>: 42); <italic><tp:taxon-name>Exorhina</tp:taxon-name></italic>: <italic><tp:taxon-name>Haltica chlorophana</tp:taxon-name></italic> Duftschmid, 1825: 286 (Austria), by subsequent designation by <xref ref-type="bibr" rid="B100">Döberl (2010</xref>: 508); <italic><tp:taxon-name>Brinckaltica</tp:taxon-name></italic>: <italic><tp:taxon-name>Chaetocnema subaterrima</tp:taxon-name></italic> Jacoby, 1900: 254 (Natal), by original designation.</p></tp:treatment-sec><tp:treatment-sec sec-type="Distribution"><title>Distribution.</title><p>All zoogeographical regions (<xref ref-type="fig" rid="F45">Fig. 301</xref>).</p></tp:treatment-sec><tp:treatment-sec sec-type="Ecology"><title>Ecology.</title><p>This genus is mainly associated with plants in the families <tp:taxon-name>Chenopodiaceae</tp:taxon-name>, <tp:taxon-name>Cyperaceae</tp:taxon-name>, <tp:taxon-name>Juncaceae</tp:taxon-name>, <tp:taxon-name>Poaceae</tp:taxon-name> (also known as <tp:taxon-name>Gramineae</tp:taxon-name>), and <tp:taxon-name>Polygonaceae</tp:taxon-name> (cf. <xref ref-type="bibr" rid="B175">Jolivet and Hawkeswood 1995</xref>). In the Afrotropical region some <italic><tp:taxon-name>Chaetocnema</tp:taxon-name></italic> are serious pests of rice (<xref ref-type="bibr" rid="B57">Biondi and D’Alessandro 2008a</xref>).</p></tp:treatment-sec><tp:treatment-sec sec-type="Notes"><title>Notes.</title><p>Over one hundred species are known from Madagascar and Sub-Saharan Africa.</p></tp:treatment-sec><tp:treatment-sec><!--Section generated to contain objects referenced in tp:taxon-treatment.--><fig id="F4" position="float" orientation="portrait"><label>Figures 20–28.</label><caption><p>Habitus. <bold>20</bold> <italic><tp:taxon-name>Bezdekaltica socotrana</tp:taxon-name></italic> Döberl <bold>21</bold> <italic><tp:taxon-name>Bikasha tenuipunctata</tp:taxon-name></italic> Maulik <bold>22</bold> <italic><tp:taxon-name>Biodontocnema brunnea</tp:taxon-name></italic> Biondi <bold>23</bold> <italic><tp:taxon-name>Blepharida ornata</tp:taxon-name></italic> Baly <bold>24</bold> <italic><tp:taxon-name>Buphonella nigroviolacea</tp:taxon-name></italic> (Allard) (genus transferred to Galerucini) <bold>25</bold> <italic><tp:taxon-name>Carcharodis rugiceps</tp:taxon-name></italic> (Baly). <bold>26</bold> <italic><tp:taxon-name>Celisaltica ruwenzorica</tp:taxon-name></italic> Biondi <bold>27</bold> <italic><tp:taxon-name>Chabria bezanozana</tp:taxon-name></italic> Biondi &amp; D’Alessandro <bold>28</bold> <italic><tp:taxon-name>Chaetocnema purpurea</tp:taxon-name></italic> Jacoby.</p></caption><graphic xmlns:xlink="http://www.w3.org/1999/xlink" xlink:href="ZooKeys-253-001-g004.jpg" position="float" orientation="portrait" xlink:type="simple"/></fig><fig id="F21" position="float" orientation="portrait"><label>Figures 152–157.</label><caption><p>Morphological characters. <bold>152</bold> <italic><tp:taxon-name>Celisaltica ruwenzorica</tp:taxon-name></italic> Biondi, metasternum and abdomen <bold>153</bold> <italic><tp:taxon-name>Chabria betsimisaraka</tp:taxon-name></italic> Biondi &amp; D’Alessandro, sublateral sulci on pronotum <bold>154</bold> <italic><tp:taxon-name>Chaetocnema sudafricana</tp:taxon-name></italic> Biondi &amp; D’Alessandro, ciliate dentate emargination of hind tibiae <bold>155</bold> <italic><tp:taxon-name>Chaillucola formicicornis</tp:taxon-name></italic> Bechyné, head and right antenna in dorsal view in male <bold>156</bold> <italic><tp:taxon-name>Chirodica similfulva</tp:taxon-name></italic> Biondi, buccal parts <bold>157</bold> <italic><tp:taxon-name>Chirodica chalcoptera</tp:taxon-name></italic> Germar, prosternum and anterior femora in ventral view.</p></caption><graphic xmlns:xlink="http://www.w3.org/1999/xlink" xlink:href="ZooKeys-253-001-g021.jpg" position="float" orientation="portrait" xlink:type="simple"/></fig><fig id="F45" position="float" orientation="portrait"><label>Figures 296–301.</label><caption><p>Maps of distribution. <bold>296</bold> <italic><tp:taxon-name>Biodontocnema</tp:taxon-name></italic> Biondi <bold>297</bold> <italic><tp:taxon-name>Blepharida</tp:taxon-name></italic> Chevrolat <bold>298 </bold><italic><tp:taxon-name>Carcharodis</tp:taxon-name></italic> Weise <bold>299</bold> <italic><tp:taxon-name>Celisaltica</tp:taxon-name></italic> Biondi <bold>300</bold> <italic><tp:taxon-name>Chabria</tp:taxon-name></italic> Jacoby <bold>301</bold> <italic><tp:taxon-name>Chaetocnema</tp:taxon-name></italic> Stephens.</p></caption><graphic xmlns:xlink="http://www.w3.org/1999/xlink" xlink:href="ZooKeys-253-001-g045.jpg" position="float" orientation="portrait" xlink:type="simple"/></fig></tp:treatment-sec><ref-list><ref id="B222"><mixed-citation xmlns:xlink="http://www.w3.org/1999/xlink" xlink:type="simple"><person-group><name name-style="western"><surname>Scherer</surname><given-names>G</given-names></name></person-group> (<year>1961</year>)<source> Bestimmungsschlussel der Alticinen-Genera Afrikas. Entomologische Arbeiten aus dem Museum Georg Frey 12: 251−288.</source></mixed-citation></ref><ref id="B151"><mixed-citation xmlns:xlink="http://www.w3.org/1999/xlink" xlink:type="simple"><person-group><name name-style="western"><surname>Heikertinger</surname><given-names>F</given-names></name><name name-style="western"><surname>Csiki</surname><given-names>C</given-names></name></person-group> (<year>1940</year>)<source> Coleopterorum Catalogus auspiciis et auxilio W. Junk editus a S. Schenkling. Partes 160 et 169. Chrysomelidae: Halticinae, vol. 25. Uitgeverij Dr. Junk, Gravenhage, pp. 337−635.</source></mixed-citation></ref><ref id="B243"><mixed-citation xmlns:xlink="http://www.w3.org/1999/xlink" xlink:type="simple"><person-group><name name-style="western"><surname>Weise</surname><given-names>J</given-names></name></person-group> (<year>1886</year>)<source> In: Erichson WF (Ed) Naturgeschichte der Insecten Deutschlands. Erste Abtheilung. Coleoptera. Sechster Band, Vierte Lieferung, Bogen 37−48. Nicolaische Verlags-Buchhandlung, Berlin, 569−768.</source></mixed-citation></ref><ref id="B240"><mixed-citation xmlns:xlink="http://www.w3.org/1999/xlink" xlink:type="simple"><person-group><name name-style="western"><surname>Stephens</surname><given-names>JF</given-names></name></person-group> (<year>1831</year>)<source> Illustrations of British Entomology; or, a Synopsis of Indigenous Insects: containing their generic and specific distinctions; with an account of their metamorphoses, times of appearance, localities, food, and economy, as far as practicable.</source><publisher-name>Mandibulata. Vol. IV. Baldwin &amp; Craddock</publisher-name>, <publisher-loc>London</publisher-loc>, <lpage>366</lpage> pp.</mixed-citation></ref><ref id="B87"><mixed-citation xmlns:xlink="http://www.w3.org/1999/xlink" xlink:type="simple"><person-group><name name-style="western"><surname>Chevrolat</surname><given-names>LAA</given-names></name></person-group> (<year>1836</year>)<source> In: Dejean PFMA (Ed) Catalogue des Coléoptères de la collection de M. le Comte Dejean. Deuxième édition, revue, corrigée et augmentée, livr. 5. Librairie Méquignon-Marvis Père et Fils, Paris, pp. 361–442.</source></mixed-citation></ref><ref id="B10"><mixed-citation xmlns:xlink="http://www.w3.org/1999/xlink" xlink:type="simple"><person-group><name name-style="western"><surname>Baly</surname><given-names>JS</given-names></name></person-group> (<year>1877</year>)<source> Descriptions of new genera of uncharacterized species of Halticinae. Transactions of the Entomological Society of London 1877: 157−184; 283−323.</source></mixed-citation></ref><ref id="B73"><mixed-citation xmlns:xlink="http://www.w3.org/1999/xlink" xlink:type="simple"><person-group><name name-style="western"><surname>Bryant</surname><given-names>GE</given-names></name></person-group> (<year>1928</year>)<article-title> Revision of the African species of <italic>Chaetocnema</italic> (Col. Halticidae).</article-title><source>Annals of Natural History (tenth series) </source><volume>2</volume>: <fpage>393</fpage>-<lpage>407</lpage>. doi: <ext-link ext-link-type="uri" xlink:href="http://dx.doi.org/10.1080/00222932808672900" xlink:type="simple">10.1080/00222932808672900</ext-link></mixed-citation></ref><ref id="B191"><mixed-citation xmlns:xlink="http://www.w3.org/1999/xlink" xlink:type="simple"><person-group><name name-style="western"><surname>Laboissière</surname><given-names>V</given-names></name></person-group> (<year>1942</year>)<source> Exploration du Parc National Albert. Mission G.F. De Witte (1933−1935). Halticinae (Coleoptera Phytophaga). Fam. Chrysomelidae. Institut des Parcs Nationaux du Congo Belge 39: 3−130.</source></mixed-citation></ref><ref id="B34"><mixed-citation xmlns:xlink="http://www.w3.org/1999/xlink" xlink:type="simple"><person-group><name name-style="western"><surname>Bechyné</surname><given-names>J</given-names></name></person-group> (<year>1959b</year>)<source> Coleoptera: Chrysomelidae II. South African Animal Life 6: 227−238.</source></mixed-citation></ref><ref id="B38"><mixed-citation xmlns:xlink="http://www.w3.org/1999/xlink" xlink:type="simple"><person-group><name name-style="western"><surname>Bechyné</surname><given-names>J</given-names></name></person-group> (<year>1960b</year>)<source> Alticidae (Coleoptera, Phytophaga). Exploration du Parc National de l’Upemba. Mission G.F. de Witte. Institut Parcs Nationaux du Congo Belge (Bruxelles) 59: 39−114.</source></mixed-citation></ref><ref id="B49"><mixed-citation xmlns:xlink="http://www.w3.org/1999/xlink" xlink:type="simple"><person-group><name name-style="western"><surname>Biondi</surname><given-names>M</given-names></name></person-group> (<year>2001b</year>)<source> Revision of the <italic>Chaetocnema</italic> species from Madagascar (Coleoptera, Chrysomelidae, Alticinae). Eur. J. Entomol. 98: 233−248.</source></mixed-citation></ref><ref id="B50"><mixed-citation xmlns:xlink="http://www.w3.org/1999/xlink" xlink:type="simple"><person-group><name name-style="western"><surname>Biondi</surname><given-names>M</given-names></name></person-group> (<year>2002a</year>)<source> Checklist of the Afrotropical species of the genus <italic>Chaetocnema</italic> Stephens (Coleoptera, Chrysomelidae: Alticinae): synonymies and geographical distributions. Afr. Entomol. 10: 265−284.</source></mixed-citation></ref><ref id="B51"><mixed-citation xmlns:xlink="http://www.w3.org/1999/xlink" xlink:type="simple"><person-group><name name-style="western"><surname>Biondi</surname><given-names>M</given-names></name></person-group> (<year>2002b</year>)<article-title> Comparative analysis of <italic>Chaetocnema</italic> Stephens and its kindred genera, with description of a new genus from the Indian Ocean (Seychelles) (Coleoptera, Chrysomelidae, Alticinae).</article-title><source>Italian Journal of Zoology </source><volume>69</volume>: <fpage>355</fpage>-<lpage>366</lpage>. doi: <ext-link ext-link-type="uri" xlink:href="http://dx.doi.org/10.1080/11250000209356481" xlink:type="simple">10.1080/11250000209356481</ext-link></mixed-citation></ref><ref id="B55"><mixed-citation xmlns:xlink="http://www.w3.org/1999/xlink" xlink:type="simple"><person-group><name name-style="western"><surname>Biondi</surname><given-names>M</given-names></name><name name-style="western"><surname>D’Alessandro</surname><given-names>P</given-names></name></person-group> (<year>2006</year>)<source> Biogeographical analysis of the flea beetle genus <italic>Chaetocnema</italic> in the Afrotropical Region: distribution patterns and areas of endemism. J. Biogeogr. 33: 720−730. </source>doi: <ext-link ext-link-type="uri" xlink:href="http://dx.doi.org/10.1111/j.1365-2699.2006.01446.x" xlink:type="simple">10.1111/j.1365-2699.2006.01446.x</ext-link></mixed-citation></ref><ref id="B59"><mixed-citation xmlns:xlink="http://www.w3.org/1999/xlink" xlink:type="simple"><person-group><name name-style="western"><surname>Biondi</surname><given-names>M</given-names></name><name name-style="western"><surname>D’Alessandro</surname><given-names>P</given-names></name></person-group> (<year>2010a</year>)<article-title> Genus-group names of Afrotropical flea beetles (Coleoptera: Chrysomelidae: Alticinae): Annotated catalogue and biogeographical notes. Eur. J. Entomol.</article-title><volume>107</volume>: <fpage>401</fpage>-<lpage>424</lpage>.</mixed-citation></ref><ref id="B246"><mixed-citation xmlns:xlink="http://www.w3.org/1999/xlink" xlink:type="simple"><person-group><name name-style="western"><surname>Weise</surname><given-names>J</given-names></name></person-group> (<year>1889</year>)<source> Insecta a Cl. G.N. Potanin in China et in Mongolia novissime Lecta. IX. Chrysomelidae et Coccinellidae. Horae Societatis Entomologicae Rossicae 23: 560−653.</source></mixed-citation></ref><ref id="B100"><mixed-citation xmlns:xlink="http://www.w3.org/1999/xlink" xlink:type="simple"><person-group><name name-style="western"><surname>Döberl</surname><given-names>M</given-names></name></person-group> (<year>2010</year>)<article-title> Alticinae.</article-title> In: <person-group><name name-style="western"><surname>Löbl</surname><given-names>I</given-names></name><name name-style="western"><surname>Smetana</surname><given-names>A</given-names></name></person-group> (<role>Eds</role>). <issue-title>Catalogue of Palaearctic Coleoptera.</issue-title><source>Vol. 6. Apollo Books, Stentrup</source>: <fpage>491</fpage>-<lpage>563</lpage>.</mixed-citation></ref><ref id="B175"><mixed-citation xmlns:xlink="http://www.w3.org/1999/xlink" xlink:type="simple"><person-group><name name-style="western"><surname>Jolivet</surname><given-names>P</given-names></name><name name-style="western"><surname>Hawkeswood</surname><given-names>TJ</given-names></name></person-group> (<year>1995</year>)<source> Host-plants of Chrysomelidae of the World.</source><publisher-name>An essay about the relationships between the leaf-beetles and their food-plants. Backhuys Publishers</publisher-name>, <publisher-loc>Leiden</publisher-loc>, <lpage>281</lpage> pp.</mixed-citation></ref><ref id="B57"><mixed-citation xmlns:xlink="http://www.w3.org/1999/xlink" xlink:type="simple"><person-group><name name-style="western"><surname>Biondi</surname><given-names>M</given-names></name><name name-style="western"><surname>D’Alessandro</surname><given-names>P</given-names></name></person-group> (<year>2008a</year>)<source> Revision of the <italic>Chaetocnema</italic> pulla species-group from the Afrotropical region with description of a new species from Central Africa (Coleoptera, Chrysomelidae). In: Jolivet P, Santiago-Blay J, Schmitt M (Eds), Research on Chrysomelidae, Volume 1. Brill, Leiden-Boston, The Netherlands, 265−285.</source></mixed-citation></ref></ref-list></tp:taxon-treatment>
