# Supplementary material for: Afrotropical flea beetle genera: a key to their identification, updated catalogue and biogeographical analysis (Coleoptera, Chrysomelidae, Galerucinae, Alticini)
Source: Zookeys. 2012 Dec 20;(253):1–158. doi: 10.3897/zookeys.253.3414 (PMC3560840; doi:10.3897/zookeys.253.3414)
Supplement: XML Treatment for Chirodica [file zookeys.253.3414-treatment26.xml]

<!DOCTYPE tp:taxon-treatment
  PUBLIC "-//TaxonX//DTD Taxonomic Treatment Publishing DTD v0 20100105//EN" "tax-treatment-NSO.dtd">
<tp:taxon-treatment xmlns:tp="http://www.plazi.org/taxpub"><tp:treatment-meta><mixed-citation publication-type="journal"><person-group><name><surname>Biondi</surname><given-names>Maurizio</given-names></name><name><surname>D’Alessandro</surname><given-names>Paola</given-names></name></person-group><article-title>Afrotropical flea beetle genera: a key to their identification, updated catalogue and biogeographical analysis (Coleoptera, Chrysomelidae, Galerucinae, Alticini)</article-title><source>Zookeys</source><day>20</day><month>12</month><year>2012</year><volume>2012</volume><issue>253</issue><fpage>1</fpage><lpage>158</lpage><pub-id pub-id-type="doi">10.3897/zookeys.253.3414</pub-id></mixed-citation></tp:treatment-meta><tp:nomenclature><tp:taxon-name>
                        <tp:taxon-name-part taxon-name-part-type="genus">Chirodica</tp:taxon-name-part>
                    <object-id xmlns:xlink="http://www.w3.org/1999/xlink" xlink:type="simple">http://species-id.net/wiki/Chirodica</object-id>
								</tp:taxon-name><tp:taxon-authority>Germar, 1834</tp:taxon-authority><xref ref-type="fig" rid="F5">Figs 30</xref><xref ref-type="fig" rid="F21">156–157</xref><xref ref-type="fig" rid="F46">303</xref></tp:nomenclature><tp:treatment-sec sec-type="References"><title>References.</title><p><xref ref-type="bibr" rid="B138">Germar 1834</xref>: 2; <xref ref-type="bibr" rid="B8">Baly 1876a</xref>: 441; <xref ref-type="bibr" rid="B231">Scherer 1983</xref>: 173; <xref ref-type="bibr" rid="B46">Biondi 1998b</xref>: 17, 45; <xref ref-type="bibr" rid="B59">Biondi and D’Alessandro 2010a</xref>: 406.<!--PageBreak--></p></tp:treatment-sec><tp:treatment-sec sec-type="Type species"><title>Type species.</title><p><italic><tp:taxon-name>Chirodica chalcoptera</tp:taxon-name></italic> Germar, 1834: 16 (Cape of Good Hope), designation by monotypy.</p></tp:treatment-sec><tp:treatment-sec sec-type="Distribution"><title>Distribution.</title><p>Namibia and the Republic of South Africa (<xref ref-type="fig" rid="F46">Fig. 303</xref>).</p></tp:treatment-sec><tp:treatment-sec sec-type="Ecology"><title>Ecology.</title><p>This genus is strictly associated with the plant family <tp:taxon-name>Proteaceae</tp:taxon-name> (mainly <italic><tp:taxon-name>Protea</tp:taxon-name></italic> spp. and <italic><tp:taxon-name>Leucadendron</tp:taxon-name></italic> spp.) (<xref ref-type="bibr" rid="B46">Biondi 1998b</xref>).</p></tp:treatment-sec><tp:treatment-sec sec-type="Notes"><title>Notes.</title><p>Eight species have been described.</p></tp:treatment-sec><tp:treatment-sec><!--Section generated to contain objects referenced in tp:taxon-treatment.--><fig id="F5" position="float" orientation="portrait"><label>Figures 29–37.</label><caption><p>Habitus. <bold>29</bold> <italic><tp:taxon-name>Chaillucola formicicornis</tp:taxon-name></italic> Bechyné <bold>30</bold> <italic><tp:taxon-name>Chirodica chalcoptera</tp:taxon-name></italic> Germar <bold>31 </bold><italic><tp:taxon-name>Collartaltica cryptostoma</tp:taxon-name></italic> Bechyné <bold>32</bold> <italic><tp:taxon-name>Decaria abdominalis</tp:taxon-name></italic> Jacoby <bold>33</bold> <italic><tp:taxon-name>Diamphidia nigroornata</tp:taxon-name></italic> Stål <bold>34 </bold><italic><tp:taxon-name>Dibolia bimaculata</tp:taxon-name></italic> Jacoby <bold>35</bold> <italic><tp:taxon-name>Dimonikaea descarpentriesi</tp:taxon-name></italic> Bechyné <bold>36</bold> <italic><tp:taxon-name>Diphaulacosoma laevipenne</tp:taxon-name></italic> Jacoby <bold>37</bold> <italic><tp:taxon-name>Djallonia maindra</tp:taxon-name></italic> Bechyné.</p></caption><graphic xmlns:xlink="http://www.w3.org/1999/xlink" xlink:href="ZooKeys-253-001-g005.jpg" position="float" orientation="portrait" xlink:type="simple"/></fig><fig id="F21" position="float" orientation="portrait"><label>Figures 152–157.</label><caption><p>Morphological characters. <bold>152</bold> <italic><tp:taxon-name>Celisaltica ruwenzorica</tp:taxon-name></italic> Biondi, metasternum and abdomen <bold>153</bold> <italic><tp:taxon-name>Chabria betsimisaraka</tp:taxon-name></italic> Biondi &amp; D’Alessandro, sublateral sulci on pronotum <bold>154</bold> <italic><tp:taxon-name>Chaetocnema sudafricana</tp:taxon-name></italic> Biondi &amp; D’Alessandro, ciliate dentate emargination of hind tibiae <bold>155</bold> <italic><tp:taxon-name>Chaillucola formicicornis</tp:taxon-name></italic> Bechyné, head and right antenna in dorsal view in male <bold>156</bold> <italic><tp:taxon-name>Chirodica similfulva</tp:taxon-name></italic> Biondi, buccal parts <bold>157</bold> <italic><tp:taxon-name>Chirodica chalcoptera</tp:taxon-name></italic> Germar, prosternum and anterior femora in ventral view.</p></caption><graphic xmlns:xlink="http://www.w3.org/1999/xlink" xlink:href="ZooKeys-253-001-g021.jpg" position="float" orientation="portrait" xlink:type="simple"/></fig><fig id="F46" position="float" orientation="portrait"><label>Figures 302–307.</label><caption><p>Maps of distribution. <bold>302</bold> <italic><tp:taxon-name>Chaillucola</tp:taxon-name></italic> Bechyné <bold>303</bold> <italic><tp:taxon-name>Chirodica</tp:taxon-name></italic> Germar <bold>304</bold> <italic><tp:taxon-name>Collartaltica</tp:taxon-name></italic> Bechyné <bold>305</bold> <italic><tp:taxon-name>Decaria</tp:taxon-name></italic> Weise <bold>306</bold> <italic><tp:taxon-name>Diamphidia</tp:taxon-name></italic> Gerstaecker <bold>307</bold> <italic><tp:taxon-name>Dibolia</tp:taxon-name></italic> Latreille.</p></caption><graphic xmlns:xlink="http://www.w3.org/1999/xlink" xlink:href="ZooKeys-253-001-g046.jpg" position="float" orientation="portrait" xlink:type="simple"/></fig></tp:treatment-sec><ref-list><ref id="B138"><mixed-citation xmlns:xlink="http://www.w3.org/1999/xlink" xlink:type="simple"><person-group><name name-style="western"><surname>Germar</surname><given-names>EF</given-names></name></person-group> (<year>1834</year>)<source> Description du genre <italic>Chirodica</italic>. Revue Entomologique 2. Deuxième Partie: Descriptions d’espèces nouvelles: 16, pl. 18.</source></mixed-citation></ref><ref id="B8"><mixed-citation xmlns:xlink="http://www.w3.org/1999/xlink" xlink:type="simple"><person-group><name name-style="western"><surname>Baly</surname><given-names>JS</given-names></name></person-group> (<year>1876a</year>)<source> Descriptions of new genera and species of Halticinae. Transactions of the Entomological Society of London 1876: 433−449.</source></mixed-citation></ref><ref id="B231"><mixed-citation xmlns:xlink="http://www.w3.org/1999/xlink" xlink:type="simple"><person-group><name name-style="western"><surname>Scherer</surname><given-names>G</given-names></name></person-group> (<year>1983</year>)<source> Review of the genus <italic>Chirodica</italic> Germar. Entomologische Arbeiten aus dem Museum Georg Frey 31−32: 173−175.</source></mixed-citation></ref><ref id="B46"><mixed-citation xmlns:xlink="http://www.w3.org/1999/xlink" xlink:type="simple"><person-group><name name-style="western"><surname>Biondi</surname><given-names>M</given-names></name></person-group> (<year>1998b</year>)<source> Revision of the Genus <italic>Chirodica</italic> Germar with description of five new species (Coleoptera Chrysomelidae). In: Biondi M, Daccordi M, Furth DG (Eds), Proceedings of the Fourth International Symposium on the Chrysomelidae. Proceedings of XX I.C.E. Firenze, 1996. Museo Regionale di Scienze Naturali, Torino, 17−48.</source></mixed-citation></ref><ref id="B59"><mixed-citation xmlns:xlink="http://www.w3.org/1999/xlink" xlink:type="simple"><person-group><name name-style="western"><surname>Biondi</surname><given-names>M</given-names></name><name name-style="western"><surname>D’Alessandro</surname><given-names>P</given-names></name></person-group> (<year>2010a</year>)<article-title> Genus-group names of Afrotropical flea beetles (Coleoptera: Chrysomelidae: Alticinae): Annotated catalogue and biogeographical notes. Eur. J. Entomol.</article-title><volume>107</volume>: <fpage>401</fpage>-<lpage>424</lpage>.</mixed-citation></ref></ref-list></tp:taxon-treatment>
