# Supplementary material for: Afrotropical flea beetle genera: a key to their identification, updated catalogue and biogeographical analysis (Coleoptera, Chrysomelidae, Galerucinae, Alticini)
Source: Zookeys. 2012 Dec 20;(253):1–158. doi: 10.3897/zookeys.253.3414 (PMC3560840; doi:10.3897/zookeys.253.3414)
Supplement: XML Treatment for Decaria [file zookeys.253.3414-treatment28.xml]

<!DOCTYPE tp:taxon-treatment
  PUBLIC "-//TaxonX//DTD Taxonomic Treatment Publishing DTD v0 20100105//EN" "tax-treatment-NSO.dtd">
<tp:taxon-treatment xmlns:tp="http://www.plazi.org/taxpub"><tp:treatment-meta><mixed-citation publication-type="journal"><person-group><name><surname>Biondi</surname><given-names>Maurizio</given-names></name><name><surname>D’Alessandro</surname><given-names>Paola</given-names></name></person-group><article-title>Afrotropical flea beetle genera: a key to their identification, updated catalogue and biogeographical analysis (Coleoptera, Chrysomelidae, Galerucinae, Alticini)</article-title><source>Zookeys</source><day>20</day><month>12</month><year>2012</year><volume>2012</volume><issue>253</issue><fpage>1</fpage><lpage>158</lpage><pub-id pub-id-type="doi">10.3897/zookeys.253.3414</pub-id></mixed-citation></tp:treatment-meta><tp:nomenclature><tp:taxon-name>
                        <tp:taxon-name-part taxon-name-part-type="genus">Decaria</tp:taxon-name-part>
                    <object-id xmlns:xlink="http://www.w3.org/1999/xlink" xlink:type="simple">http://species-id.net/wiki/Decaria</object-id>
								</tp:taxon-name><tp:taxon-authority>Weise, 1895</tp:taxon-authority><xref ref-type="fig" rid="F5">Figs 32</xref><xref ref-type="fig" rid="F46">305</xref><tp:nomenclature-citation-list><tp:nomenclature-citation><tp:taxon-name>=Embolimus</tp:taxon-name><comment> Weise, 1902</comment></tp:nomenclature-citation></tp:nomenclature-citation-list></tp:nomenclature><tp:treatment-sec sec-type="References"><title>References.</title><p><xref ref-type="bibr" rid="B247">Weise 1895</xref>: 344; 1902b: 303; <xref ref-type="bibr" rid="B53">Biondi and D’Alessandro 2003</xref>: 104; <xref ref-type="bibr" rid="B59">2010a</xref>: 406.</p></tp:treatment-sec><tp:treatment-sec sec-type="Type species"><title>Type species.</title><p><italic><tp:taxon-name>Decaria</tp:taxon-name></italic>: <italic><tp:taxon-name>Decaria tricolor</tp:taxon-name></italic> Weise, 1895: 344 (Sierra Leone, Bang-Haas), designation by monotypy; <italic><tp:taxon-name>Embolimus</tp:taxon-name></italic>: <italic><tp:taxon-name>Embolimus pauli</tp:taxon-name></italic> Weise, 1902b: 304 (Kwai), designation by monotypy.</p></tp:treatment-sec><tp:treatment-sec sec-type="Distribution"><title>Distribution.</title><p>Afrotropical region (excluding Madagascar) (<xref ref-type="fig" rid="F46">Fig. 305</xref>).</p></tp:treatment-sec><tp:treatment-sec sec-type="Ecology"><title>Ecology.</title><p><italic><tp:taxon-name>Decaria</tp:taxon-name></italic> is associated mainly with plans from the genera <italic><tp:taxon-name>Heliotropium</tp:taxon-name></italic> (<tp:taxon-name>Boraginaceae</tp:taxon-name>), <italic><tp:taxon-name>Cola</tp:taxon-name></italic> (<tp:taxon-name>Sterculiaceae</tp:taxon-name>) and <italic><tp:taxon-name>Ocimum</tp:taxon-name></italic> (<tp:taxon-name>Lamiaceae</tp:taxon-name>) (cf. <xref ref-type="bibr" rid="B175">Jolivet and Hawkeswood 1995</xref>).</p></tp:treatment-sec><tp:treatment-sec sec-type="Notes"><title>Notes.</title><p>About twenty species have been described.</p></tp:treatment-sec><tp:treatment-sec><!--Section generated to contain objects referenced in tp:taxon-treatment.--><fig id="F5" position="float" orientation="portrait"><label>Figures 29–37.</label><caption><p>Habitus. <bold>29</bold> <italic><tp:taxon-name>Chaillucola formicicornis</tp:taxon-name></italic> Bechyné <bold>30</bold> <italic><tp:taxon-name>Chirodica chalcoptera</tp:taxon-name></italic> Germar <bold>31 </bold><italic><tp:taxon-name>Collartaltica cryptostoma</tp:taxon-name></italic> Bechyné <bold>32</bold> <italic><tp:taxon-name>Decaria abdominalis</tp:taxon-name></italic> Jacoby <bold>33</bold> <italic><tp:taxon-name>Diamphidia nigroornata</tp:taxon-name></italic> Stål <bold>34 </bold><italic><tp:taxon-name>Dibolia bimaculata</tp:taxon-name></italic> Jacoby <bold>35</bold> <italic><tp:taxon-name>Dimonikaea descarpentriesi</tp:taxon-name></italic> Bechyné <bold>36</bold> <italic><tp:taxon-name>Diphaulacosoma laevipenne</tp:taxon-name></italic> Jacoby <bold>37</bold> <italic><tp:taxon-name>Djallonia maindra</tp:taxon-name></italic> Bechyné.</p></caption><graphic xmlns:xlink="http://www.w3.org/1999/xlink" xlink:href="ZooKeys-253-001-g005.jpg" position="float" orientation="portrait" xlink:type="simple"/></fig><fig id="F46" position="float" orientation="portrait"><label>Figures 302–307.</label><caption><p>Maps of distribution. <bold>302</bold> <italic><tp:taxon-name>Chaillucola</tp:taxon-name></italic> Bechyné <bold>303</bold> <italic><tp:taxon-name>Chirodica</tp:taxon-name></italic> Germar <bold>304</bold> <italic><tp:taxon-name>Collartaltica</tp:taxon-name></italic> Bechyné <bold>305</bold> <italic><tp:taxon-name>Decaria</tp:taxon-name></italic> Weise <bold>306</bold> <italic><tp:taxon-name>Diamphidia</tp:taxon-name></italic> Gerstaecker <bold>307</bold> <italic><tp:taxon-name>Dibolia</tp:taxon-name></italic> Latreille.</p></caption><graphic xmlns:xlink="http://www.w3.org/1999/xlink" xlink:href="ZooKeys-253-001-g046.jpg" position="float" orientation="portrait" xlink:type="simple"/></fig></tp:treatment-sec><ref-list><ref id="B247"><mixed-citation xmlns:xlink="http://www.w3.org/1999/xlink" xlink:type="simple"><person-group><name name-style="western"><surname>Weise</surname><given-names>J</given-names></name></person-group> (<year>1895</year>)<source> Neue Chrysomeliden nebst synonymischen Bemerkungen. Deutsche Entomologische Zeitschrift 1895: 327−352.</source></mixed-citation></ref><ref id="B53"><mixed-citation xmlns:xlink="http://www.w3.org/1999/xlink" xlink:type="simple"><person-group><name name-style="western"><surname>Biondi</surname><given-names>M</given-names></name><name name-style="western"><surname>D’Alessandro</surname><given-names>P</given-names></name></person-group> (<year>2003</year>)<source><italic>Drakensbergianella rudebecki</italic>, new genus and new species from the mountains of the Southern Africa, and taxonomic observations on <italic>Gabonia</italic> Jacoby and related genera (Coleoptera: Chrysomelidae, Alticinae). Zoologischer Anzeiger 242: 97−106. </source>doi: <ext-link ext-link-type="uri" xlink:href="http://dx.doi.org/10.1078/0044-5231-00090" xlink:type="simple">10.1078/0044-5231-00090</ext-link></mixed-citation></ref><ref id="B59"><mixed-citation xmlns:xlink="http://www.w3.org/1999/xlink" xlink:type="simple"><person-group><name name-style="western"><surname>Biondi</surname><given-names>M</given-names></name><name name-style="western"><surname>D’Alessandro</surname><given-names>P</given-names></name></person-group> (<year>2010a</year>)<article-title> Genus-group names of Afrotropical flea beetles (Coleoptera: Chrysomelidae: Alticinae): Annotated catalogue and biogeographical notes. Eur. J. Entomol.</article-title><volume>107</volume>: <fpage>401</fpage>-<lpage>424</lpage>.</mixed-citation></ref><ref id="B175"><mixed-citation xmlns:xlink="http://www.w3.org/1999/xlink" xlink:type="simple"><person-group><name name-style="western"><surname>Jolivet</surname><given-names>P</given-names></name><name name-style="western"><surname>Hawkeswood</surname><given-names>TJ</given-names></name></person-group> (<year>1995</year>)<source> Host-plants of Chrysomelidae of the World.</source><publisher-name>An essay about the relationships between the leaf-beetles and their food-plants. Backhuys Publishers</publisher-name>, <publisher-loc>Leiden</publisher-loc>, <lpage>281</lpage> pp.</mixed-citation></ref></ref-list></tp:taxon-treatment>
