# Supplementary material for: Afrotropical flea beetle genera: a key to their identification, updated catalogue and biogeographical analysis (Coleoptera, Chrysomelidae, Galerucinae, Alticini)
Source: Zookeys. 2012 Dec 20;(253):1–158. doi: 10.3897/zookeys.253.3414 (PMC3560840; doi:10.3897/zookeys.253.3414)
Supplement: XML Treatment for Diamphidia [file zookeys.253.3414-treatment29.xml]

<!DOCTYPE tp:taxon-treatment
  PUBLIC "-//TaxonX//DTD Taxonomic Treatment Publishing DTD v0 20100105//EN" "tax-treatment-NSO.dtd">
<tp:taxon-treatment xmlns:tp="http://www.plazi.org/taxpub"><tp:treatment-meta><mixed-citation publication-type="journal"><person-group><name><surname>Biondi</surname><given-names>Maurizio</given-names></name><name><surname>D’Alessandro</surname><given-names>Paola</given-names></name></person-group><article-title>Afrotropical flea beetle genera: a key to their identification, updated catalogue and biogeographical analysis (Coleoptera, Chrysomelidae, Galerucinae, Alticini)</article-title><source>Zookeys</source><day>20</day><month>12</month><year>2012</year><volume>2012</volume><issue>253</issue><fpage>1</fpage><lpage>158</lpage><pub-id pub-id-type="doi">10.3897/zookeys.253.3414</pub-id></mixed-citation></tp:treatment-meta><tp:nomenclature><tp:taxon-name>
                        <tp:taxon-name-part taxon-name-part-type="genus">Diamphidia</tp:taxon-name-part>
                    <object-id xmlns:xlink="http://www.w3.org/1999/xlink" xlink:type="simple">http://species-id.net/wiki/Diamphidia</object-id>
								</tp:taxon-name><tp:taxon-authority>Gerstaecker, 1855</tp:taxon-authority><xref ref-type="fig" rid="F5">Figs 33</xref><xref ref-type="fig" rid="F22">161–163</xref><xref ref-type="fig" rid="F46">306</xref></tp:nomenclature><tp:treatment-sec sec-type="References"><title>References.</title><p><xref ref-type="bibr" rid="B140">Gerstaecker 1855</xref>: 638; <xref ref-type="bibr" rid="B5">Baly 1861</xref>: 198; <xref ref-type="bibr" rid="B191">Laboissière 1942</xref>: 109; <xref ref-type="bibr" rid="B59">Biondi and D’Alessandro 2010a</xref>: 406.</p></tp:treatment-sec><tp:treatment-sec sec-type="Type species"><title>Type species.</title><p><italic><tp:taxon-name>Diamphidia femoralis</tp:taxon-name></italic> Gerstaecker, 1855: 638 (Sena and Port Natal), designation by monotypy.</p></tp:treatment-sec><tp:treatment-sec sec-type="Distribution"><title>Distribution.</title><p>Central, Eastern, and Southern-Eastern Africa (<xref ref-type="fig" rid="F46">Fig. 306</xref>).</p></tp:treatment-sec><tp:treatment-sec sec-type="Ecology"><title>Ecology.</title><p>A genus associated with shrubs and trees of <italic><tp:taxon-name>Commiphora</tp:taxon-name></italic> (<tp:taxon-name>Burseraceae</tp:taxon-name>) (cf. <xref ref-type="bibr" rid="B175">Jolivet and Hawkeswood 1995</xref>; <xref ref-type="bibr" rid="B83">Chaboo et al. 2007</xref>).</p></tp:treatment-sec><tp:treatment-sec sec-type="Notes"><title>Notes.</title><p>Seventeen species are known.</p></tp:treatment-sec><tp:treatment-sec><!--Section generated to contain objects referenced in tp:taxon-treatment.--><fig id="F5" position="float" orientation="portrait"><label>Figures 29–37.</label><caption><p>Habitus. <bold>29</bold> <italic><tp:taxon-name>Chaillucola formicicornis</tp:taxon-name></italic> Bechyné <bold>30</bold> <italic><tp:taxon-name>Chirodica chalcoptera</tp:taxon-name></italic> Germar <bold>31 </bold><italic><tp:taxon-name>Collartaltica cryptostoma</tp:taxon-name></italic> Bechyné <bold>32</bold> <italic><tp:taxon-name>Decaria abdominalis</tp:taxon-name></italic> Jacoby <bold>33</bold> <italic><tp:taxon-name>Diamphidia nigroornata</tp:taxon-name></italic> Stål <bold>34 </bold><italic><tp:taxon-name>Dibolia bimaculata</tp:taxon-name></italic> Jacoby <bold>35</bold> <italic><tp:taxon-name>Dimonikaea descarpentriesi</tp:taxon-name></italic> Bechyné <bold>36</bold> <italic><tp:taxon-name>Diphaulacosoma laevipenne</tp:taxon-name></italic> Jacoby <bold>37</bold> <italic><tp:taxon-name>Djallonia maindra</tp:taxon-name></italic> Bechyné.</p></caption><graphic xmlns:xlink="http://www.w3.org/1999/xlink" xlink:href="ZooKeys-253-001-g005.jpg" position="float" orientation="portrait" xlink:type="simple"/></fig><fig id="F22" position="float" orientation="portrait"><label>Figures 158–163.</label><caption><p>Morphological characters. <bold>158</bold> <italic><tp:taxon-name>Collartaltica tenebrosa</tp:taxon-name></italic> (Laboissière), head and pronotum in dorsal view <bold>159</bold> Ditto, head in ventral view <bold>160</bold> Ditto, prosternum <bold>161</bold> <italic><tp:taxon-name>Diamphidia femoralis</tp:taxon-name></italic> Gerstaecker, left antenna in dorsal view <bold>162</bold> Ditto, mesotarsus <bold>163</bold> <italic><tp:taxon-name>Diamphidia nigroornata</tp:taxon-name></italic> Stål, hind leg and elytral punctation.</p></caption><graphic xmlns:xlink="http://www.w3.org/1999/xlink" xlink:href="ZooKeys-253-001-g022.jpg" position="float" orientation="portrait" xlink:type="simple"/></fig><fig id="F46" position="float" orientation="portrait"><label>Figures 302–307.</label><caption><p>Maps of distribution. <bold>302</bold> <italic><tp:taxon-name>Chaillucola</tp:taxon-name></italic> Bechyné <bold>303</bold> <italic><tp:taxon-name>Chirodica</tp:taxon-name></italic> Germar <bold>304</bold> <italic><tp:taxon-name>Collartaltica</tp:taxon-name></italic> Bechyné <bold>305</bold> <italic><tp:taxon-name>Decaria</tp:taxon-name></italic> Weise <bold>306</bold> <italic><tp:taxon-name>Diamphidia</tp:taxon-name></italic> Gerstaecker <bold>307</bold> <italic><tp:taxon-name>Dibolia</tp:taxon-name></italic> Latreille.</p></caption><graphic xmlns:xlink="http://www.w3.org/1999/xlink" xlink:href="ZooKeys-253-001-g046.jpg" position="float" orientation="portrait" xlink:type="simple"/></fig></tp:treatment-sec><ref-list><ref id="B140"><mixed-citation xmlns:xlink="http://www.w3.org/1999/xlink" xlink:type="simple"><person-group><name name-style="western"><surname>Gerstaecker</surname><given-names>CEA</given-names></name></person-group> (<year>1855</year>)<source> Diagnosen der von Peters in Mossambique gesammelten Kafer u. Hymenoptera. Monatsberichte der Akademie der Wissenschaften zu Berlin 1855: 636−639.</source></mixed-citation></ref><ref id="B5"><mixed-citation xmlns:xlink="http://www.w3.org/1999/xlink" xlink:type="simple"><person-group><name name-style="western"><surname>Baly</surname><given-names>JS</given-names></name></person-group> (<year>1861</year>)<article-title> Descriptions of new genera and species of Phytophaga.</article-title><source>Journal of Entomology </source><volume>1</volume>: <fpage>193</fpage>-<lpage>206</lpage>.</mixed-citation></ref><ref id="B191"><mixed-citation xmlns:xlink="http://www.w3.org/1999/xlink" xlink:type="simple"><person-group><name name-style="western"><surname>Laboissière</surname><given-names>V</given-names></name></person-group> (<year>1942</year>)<source> Exploration du Parc National Albert. Mission G.F. De Witte (1933−1935). Halticinae (Coleoptera Phytophaga). Fam. Chrysomelidae. Institut des Parcs Nationaux du Congo Belge 39: 3−130.</source></mixed-citation></ref><ref id="B59"><mixed-citation xmlns:xlink="http://www.w3.org/1999/xlink" xlink:type="simple"><person-group><name name-style="western"><surname>Biondi</surname><given-names>M</given-names></name><name name-style="western"><surname>D’Alessandro</surname><given-names>P</given-names></name></person-group> (<year>2010a</year>)<article-title> Genus-group names of Afrotropical flea beetles (Coleoptera: Chrysomelidae: Alticinae): Annotated catalogue and biogeographical notes. Eur. J. Entomol.</article-title><volume>107</volume>: <fpage>401</fpage>-<lpage>424</lpage>.</mixed-citation></ref><ref id="B175"><mixed-citation xmlns:xlink="http://www.w3.org/1999/xlink" xlink:type="simple"><person-group><name name-style="western"><surname>Jolivet</surname><given-names>P</given-names></name><name name-style="western"><surname>Hawkeswood</surname><given-names>TJ</given-names></name></person-group> (<year>1995</year>)<source> Host-plants of Chrysomelidae of the World.</source><publisher-name>An essay about the relationships between the leaf-beetles and their food-plants. Backhuys Publishers</publisher-name>, <publisher-loc>Leiden</publisher-loc>, <lpage>281</lpage> pp.</mixed-citation></ref><ref id="B83"><mixed-citation xmlns:xlink="http://www.w3.org/1999/xlink" xlink:type="simple"><person-group><name name-style="western"><surname>Chaboo</surname><given-names>CS</given-names></name><name name-style="western"><surname>Grobbelaar</surname><given-names>E</given-names></name><name name-style="western"><surname>Larsen</surname><given-names>A</given-names></name></person-group> (<year>2007</year>)<source> Fecal ecology in Leaf Beetles: Novel records in the African arrow-poison beetles, <italic>Diamphidia</italic> Gerstaecker and <italic>Polyclada</italic> Chevrolat (Chrysomelidae: Galerucinae). Coleopt. Bull. 61: 297−309. </source>doi: <ext-link ext-link-type="uri" xlink:href="http://dx.doi.org/10.1649/0010-065X(2007)61[297:FEILBN]2.0.CO;2" xlink:type="simple">10.1649/0010-065X(2007)61[297:FEILBN]2.0.CO;2</ext-link></mixed-citation></ref></ref-list></tp:taxon-treatment>
