# Supplementary material for: Afrotropical flea beetle genera: a key to their identification, updated catalogue and biogeographical analysis (Coleoptera, Chrysomelidae, Galerucinae, Alticini)
Source: Zookeys. 2012 Dec 20;(253):1–158. doi: 10.3897/zookeys.253.3414 (PMC3560840; doi:10.3897/zookeys.253.3414)
Supplement: XML Treatment for Dibolia [file zookeys.253.3414-treatment30.xml]

<!DOCTYPE tp:taxon-treatment
  PUBLIC "-//TaxonX//DTD Taxonomic Treatment Publishing DTD v0 20100105//EN" "tax-treatment-NSO.dtd">
<tp:taxon-treatment xmlns:tp="http://www.plazi.org/taxpub"><tp:treatment-meta><mixed-citation publication-type="journal"><person-group><name><surname>Biondi</surname><given-names>Maurizio</given-names></name><name><surname>D’Alessandro</surname><given-names>Paola</given-names></name></person-group><article-title>Afrotropical flea beetle genera: a key to their identification, updated catalogue and biogeographical analysis (Coleoptera, Chrysomelidae, Galerucinae, Alticini)</article-title><source>Zookeys</source><day>20</day><month>12</month><year>2012</year><volume>2012</volume><issue>253</issue><fpage>1</fpage><lpage>158</lpage><pub-id pub-id-type="doi">10.3897/zookeys.253.3414</pub-id></mixed-citation></tp:treatment-meta><tp:nomenclature><tp:taxon-name>
                        <tp:taxon-name-part taxon-name-part-type="genus">Dibolia</tp:taxon-name-part>
                    <object-id xmlns:xlink="http://www.w3.org/1999/xlink" xlink:type="simple">http://species-id.net/wiki/Dibolia</object-id>
								</tp:taxon-name><tp:taxon-authority>Latreille, 1829</tp:taxon-authority><xref ref-type="fig" rid="F5">Figs 34</xref><xref ref-type="fig" rid="F23">164–166</xref><xref ref-type="fig" rid="F46">307</xref><tp:nomenclature-citation-list><tp:nomenclature-citation><tp:taxon-name>=Haltitarsus</tp:taxon-name><comment> Berthold in Latreille 1827 (synonymy reported by <xref ref-type="bibr" rid="B151">Heikertinger and Csiki 1940</xref>)</comment></tp:nomenclature-citation></tp:nomenclature-citation-list></tp:nomenclature><tp:treatment-sec sec-type="References"><title>References.</title><p><xref ref-type="bibr" rid="B193">Latreille 1829</xref>: 155; Berthold in Latreille 1827: 401; <xref ref-type="bibr" rid="B9">Baly 1876b</xref>: 598; <xref ref-type="bibr" rid="B263">Weise 1926</xref>: 24 (as <italic><tp:taxon-name>Haltitarsus</tp:taxon-name></italic>); <xref ref-type="bibr" rid="B151">Heikertinger and Csiki 1940</xref>: 485; <xref ref-type="bibr" rid="B38">Bechyné 1960b</xref>: 101; <xref ref-type="bibr" rid="B59">Biondi and D’Alessandro 2010a</xref>: 406.</p></tp:treatment-sec><tp:treatment-sec sec-type="Type species"><title>Type species.</title><p><italic><tp:taxon-name>Dibolia</tp:taxon-name></italic>: <italic><tp:taxon-name>Haltica occultans</tp:taxon-name></italic> Koch, 1803: 22 (Europe), by subsequent designation by <xref ref-type="bibr" rid="B92">Chûjô (1936</xref>: 84).</p></tp:treatment-sec><tp:treatment-sec sec-type="Distribution"><title>Distribution.</title><p>Sub-Saharan Africa (absent in Madagascar); Nearctic, Neotropical and Palaearctic regions (<xref ref-type="fig" rid="F46">Fig. 307</xref>).</p></tp:treatment-sec><tp:treatment-sec sec-type="Ecology"><title>Ecology.</title><p>A genus associated mainly with plants in the family <tp:taxon-name>Lamiaceae</tp:taxon-name>, but also with plants in the Scrophulariceae, <tp:taxon-name>Asteraceae</tp:taxon-name> and Apicaeae (cf. <xref ref-type="bibr" rid="B175">Jolivet and Hawkeswood 1995</xref>).</p></tp:treatment-sec><tp:treatment-sec sec-type="Notes"><title>Notes.</title><p>About twenty species in Sub-Saharan Africa.</p></tp:treatment-sec><tp:treatment-sec><!--Section generated to contain objects referenced in tp:taxon-treatment.--><fig id="F5" position="float" orientation="portrait"><label>Figures 29–37.</label><caption><p>Habitus. <bold>29</bold> <italic><tp:taxon-name>Chaillucola formicicornis</tp:taxon-name></italic> Bechyné <bold>30</bold> <italic><tp:taxon-name>Chirodica chalcoptera</tp:taxon-name></italic> Germar <bold>31 </bold><italic><tp:taxon-name>Collartaltica cryptostoma</tp:taxon-name></italic> Bechyné <bold>32</bold> <italic><tp:taxon-name>Decaria abdominalis</tp:taxon-name></italic> Jacoby <bold>33</bold> <italic><tp:taxon-name>Diamphidia nigroornata</tp:taxon-name></italic> Stål <bold>34 </bold><italic><tp:taxon-name>Dibolia bimaculata</tp:taxon-name></italic> Jacoby <bold>35</bold> <italic><tp:taxon-name>Dimonikaea descarpentriesi</tp:taxon-name></italic> Bechyné <bold>36</bold> <italic><tp:taxon-name>Diphaulacosoma laevipenne</tp:taxon-name></italic> Jacoby <bold>37</bold> <italic><tp:taxon-name>Djallonia maindra</tp:taxon-name></italic> Bechyné.</p></caption><graphic xmlns:xlink="http://www.w3.org/1999/xlink" xlink:href="ZooKeys-253-001-g005.jpg" position="float" orientation="portrait" xlink:type="simple"/></fig><fig id="F23" position="float" orientation="portrait"><label>Figures 164–169.</label><caption><p>Morphological characters. <bold>164</bold> <italic><tp:taxon-name>Dibolia thoracica</tp:taxon-name></italic> Jacoby, head and pronotum in dorsal view <bold>165</bold> Ditto, head in frontal view <bold>166</bold> Ditto, hind leg and elytral punctation <bold>167</bold> <italic><tp:taxon-name>Dimonikaea descarpentriesi</tp:taxon-name></italic> Bechyné, head and right antenna in dorsal view <bold>168</bold> Ditto, dentiform process on ventral side of hind femora in male <bold>169</bold> Ditto, metatarsus in lateral (left) and dorsal (right) view.</p></caption><graphic xmlns:xlink="http://www.w3.org/1999/xlink" xlink:href="ZooKeys-253-001-g023.jpg" position="float" orientation="portrait" xlink:type="simple"/></fig><fig id="F46" position="float" orientation="portrait"><label>Figures 302–307.</label><caption><p>Maps of distribution. <bold>302</bold> <italic><tp:taxon-name>Chaillucola</tp:taxon-name></italic> Bechyné <bold>303</bold> <italic><tp:taxon-name>Chirodica</tp:taxon-name></italic> Germar <bold>304</bold> <italic><tp:taxon-name>Collartaltica</tp:taxon-name></italic> Bechyné <bold>305</bold> <italic><tp:taxon-name>Decaria</tp:taxon-name></italic> Weise <bold>306</bold> <italic><tp:taxon-name>Diamphidia</tp:taxon-name></italic> Gerstaecker <bold>307</bold> <italic><tp:taxon-name>Dibolia</tp:taxon-name></italic> Latreille.</p></caption><graphic xmlns:xlink="http://www.w3.org/1999/xlink" xlink:href="ZooKeys-253-001-g046.jpg" position="float" orientation="portrait" xlink:type="simple"/></fig></tp:treatment-sec><ref-list><ref id="B151"><mixed-citation xmlns:xlink="http://www.w3.org/1999/xlink" xlink:type="simple"><person-group><name name-style="western"><surname>Heikertinger</surname><given-names>F</given-names></name><name name-style="western"><surname>Csiki</surname><given-names>C</given-names></name></person-group> (<year>1940</year>)<source> Coleopterorum Catalogus auspiciis et auxilio W. Junk editus a S. Schenkling. Partes 160 et 169. Chrysomelidae: Halticinae, vol. 25. Uitgeverij Dr. Junk, Gravenhage, pp. 337−635.</source></mixed-citation></ref><ref id="B193"><mixed-citation xmlns:xlink="http://www.w3.org/1999/xlink" xlink:type="simple"><person-group><name name-style="western"><surname>Latreille</surname><given-names>PA</given-names></name></person-group> (<year>1829</year>)<source> Les crustaces, les arachnides et les insectes distribués en familles naturelles, ouvrage formant les tomes 4 et 5 de celui de M. Le Baron Cuvier sur le règne animale (deuxième édition), vol. 1.</source><publisher-name>Déterville Libraire</publisher-name>, <publisher-loc>Paris</publisher-loc>, <lpage>584</lpage> pp.</mixed-citation></ref><ref id="B9"><mixed-citation xmlns:xlink="http://www.w3.org/1999/xlink" xlink:type="simple"><person-group><name name-style="western"><surname>Baly</surname><given-names>JS</given-names></name></person-group> (<year>1876b</year>)<source> Descriptions of new genus and of new species of Halticinae. Transactions of the Entomological Society of London 1876: 581−602.</source></mixed-citation></ref><ref id="B263"><mixed-citation xmlns:xlink="http://www.w3.org/1999/xlink" xlink:type="simple"><person-group><name name-style="western"><surname>Weise</surname><given-names>J</given-names></name></person-group> (<year>1926</year>)<source> Ueber Bekannte und neue Chrysomeliden und Coccinelliden aus dem Reichmuseum zu Stockholm. Arkiv för Zoologi 18: 13−34.</source></mixed-citation></ref><ref id="B38"><mixed-citation xmlns:xlink="http://www.w3.org/1999/xlink" xlink:type="simple"><person-group><name name-style="western"><surname>Bechyné</surname><given-names>J</given-names></name></person-group> (<year>1960b</year>)<source> Alticidae (Coleoptera, Phytophaga). Exploration du Parc National de l’Upemba. Mission G.F. de Witte. Institut Parcs Nationaux du Congo Belge (Bruxelles) 59: 39−114.</source></mixed-citation></ref><ref id="B59"><mixed-citation xmlns:xlink="http://www.w3.org/1999/xlink" xlink:type="simple"><person-group><name name-style="western"><surname>Biondi</surname><given-names>M</given-names></name><name name-style="western"><surname>D’Alessandro</surname><given-names>P</given-names></name></person-group> (<year>2010a</year>)<article-title> Genus-group names of Afrotropical flea beetles (Coleoptera: Chrysomelidae: Alticinae): Annotated catalogue and biogeographical notes. Eur. J. Entomol.</article-title><volume>107</volume>: <fpage>401</fpage>-<lpage>424</lpage>.</mixed-citation></ref><ref id="B92"><mixed-citation xmlns:xlink="http://www.w3.org/1999/xlink" xlink:type="simple"><person-group><name name-style="western"><surname>Chûjô</surname><given-names>M</given-names></name></person-group> (<year>1936</year>)<source> Studies on the Chrysomelidae in the Japanese Empire (VIII), subfamily Halticinae (4−6). Transactions of the Natural History Society of Formosa 148: 15−30, 84−92, 108−114.</source></mixed-citation></ref><ref id="B175"><mixed-citation xmlns:xlink="http://www.w3.org/1999/xlink" xlink:type="simple"><person-group><name name-style="western"><surname>Jolivet</surname><given-names>P</given-names></name><name name-style="western"><surname>Hawkeswood</surname><given-names>TJ</given-names></name></person-group> (<year>1995</year>)<source> Host-plants of Chrysomelidae of the World.</source><publisher-name>An essay about the relationships between the leaf-beetles and their food-plants. Backhuys Publishers</publisher-name>, <publisher-loc>Leiden</publisher-loc>, <lpage>281</lpage> pp.</mixed-citation></ref></ref-list></tp:taxon-treatment>
