# Supplementary material for: Afrotropical flea beetle genera: a key to their identification, updated catalogue and biogeographical analysis (Coleoptera, Chrysomelidae, Galerucinae, Alticini)
Source: Zookeys. 2012 Dec 20;(253):1–158. doi: 10.3897/zookeys.253.3414 (PMC3560840; doi:10.3897/zookeys.253.3414)
Supplement: XML Treatment for Djallonia [file zookeys.253.3414-treatment33.xml]

<!DOCTYPE tp:taxon-treatment
  PUBLIC "-//TaxonX//DTD Taxonomic Treatment Publishing DTD v0 20100105//EN" "tax-treatment-NSO.dtd">
<tp:taxon-treatment xmlns:tp="http://www.plazi.org/taxpub"><tp:treatment-meta><mixed-citation publication-type="journal"><person-group><name><surname>Biondi</surname><given-names>Maurizio</given-names></name><name><surname>D’Alessandro</surname><given-names>Paola</given-names></name></person-group><article-title>Afrotropical flea beetle genera: a key to their identification, updated catalogue and biogeographical analysis (Coleoptera, Chrysomelidae, Galerucinae, Alticini)</article-title><source>Zookeys</source><day>20</day><month>12</month><year>2012</year><volume>2012</volume><issue>253</issue><fpage>1</fpage><lpage>158</lpage><pub-id pub-id-type="doi">10.3897/zookeys.253.3414</pub-id></mixed-citation></tp:treatment-meta><tp:nomenclature><tp:taxon-name>
                        <tp:taxon-name-part taxon-name-part-type="genus">Djallonia</tp:taxon-name-part>
                    <object-id xmlns:xlink="http://www.w3.org/1999/xlink" xlink:type="simple">http://species-id.net/wiki/Djallonia</object-id>
								</tp:taxon-name><tp:taxon-authority>Bechyné, 1955b</tp:taxon-authority><xref ref-type="fig" rid="F5">Figs 37</xref><xref ref-type="fig" rid="F24">172</xref><xref ref-type="fig" rid="F47">310</xref></tp:nomenclature><tp:treatment-sec sec-type="References"><title>References.</title><p><xref ref-type="bibr" rid="B25">Bechyné 1955b</xref>: 534; <xref ref-type="bibr" rid="B223">Scherer 1962a</xref>: 57; <xref ref-type="bibr" rid="B59">Biondi and D’Alessandro 2010a</xref>: 406.</p></tp:treatment-sec><tp:treatment-sec sec-type="Type species"><title>Type species.</title><p><italic><tp:taxon-name>Djallonia maindra</tp:taxon-name></italic> Bechyné, 1955b: 534 (French Guinea: Dalaba), designation by monotypy.</p></tp:treatment-sec><tp:treatment-sec sec-type="Distribution"><title>Distribution.</title><p>Democratic Republic of the Congo and Guinea (<xref ref-type="fig" rid="F47">Fig. 310</xref>).</p></tp:treatment-sec><tp:treatment-sec sec-type="Ecology"><title>Ecology.</title><p>No information.</p></tp:treatment-sec><tp:treatment-sec sec-type="Notes"><title>Notes.</title><p>Only one species is known.<!--PageBreak--></p></tp:treatment-sec><tp:treatment-sec><!--Section generated to contain objects referenced in tp:taxon-treatment.--><fig id="F5" position="float" orientation="portrait"><label>Figures 29–37.</label><caption><p>Habitus. <bold>29</bold> <italic><tp:taxon-name>Chaillucola formicicornis</tp:taxon-name></italic> Bechyné <bold>30</bold> <italic><tp:taxon-name>Chirodica chalcoptera</tp:taxon-name></italic> Germar <bold>31 </bold><italic><tp:taxon-name>Collartaltica cryptostoma</tp:taxon-name></italic> Bechyné <bold>32</bold> <italic><tp:taxon-name>Decaria abdominalis</tp:taxon-name></italic> Jacoby <bold>33</bold> <italic><tp:taxon-name>Diamphidia nigroornata</tp:taxon-name></italic> Stål <bold>34 </bold><italic><tp:taxon-name>Dibolia bimaculata</tp:taxon-name></italic> Jacoby <bold>35</bold> <italic><tp:taxon-name>Dimonikaea descarpentriesi</tp:taxon-name></italic> Bechyné <bold>36</bold> <italic><tp:taxon-name>Diphaulacosoma laevipenne</tp:taxon-name></italic> Jacoby <bold>37</bold> <italic><tp:taxon-name>Djallonia maindra</tp:taxon-name></italic> Bechyné.</p></caption><graphic xmlns:xlink="http://www.w3.org/1999/xlink" xlink:href="ZooKeys-253-001-g005.jpg" position="float" orientation="portrait" xlink:type="simple"/></fig><fig id="F24" position="float" orientation="portrait"><label>Figures 170–175.</label><caption><p>Morphological characters. <bold>170</bold> <italic><tp:taxon-name>Diphaulacosoma laevipenne</tp:taxon-name></italic> Jacoby, head and pronotum in dorsal view <bold>171</bold> Ditto, head and right antenna in dorsal view <bold>172</bold> <italic><tp:taxon-name>Djallonia maindra</tp:taxon-name></italic> Bechyné, head, pronotum and right antenna in dorsal view <bold>173</bold> <italic><tp:taxon-name>Drakensbergianella rudebecki</tp:taxon-name></italic> Biondi &amp; D’Alessandro, head in frontal view <bold>174</bold> Ditto, elytral surface <bold>175</bold> Ditto, meso- and metasternum.</p></caption><graphic xmlns:xlink="http://www.w3.org/1999/xlink" xlink:href="ZooKeys-253-001-g024.jpg" position="float" orientation="portrait" xlink:type="simple"/></fig><fig id="F47" position="float" orientation="portrait"><label>Figures 308–313.</label><caption><p>Maps of distribution. <bold>308</bold> <italic><tp:taxon-name>Dimonikaea</tp:taxon-name></italic> Bechyné <bold>309</bold> <italic><tp:taxon-name>Diphaulacosoma</tp:taxon-name></italic> Jacoby <bold>310</bold> <italic><tp:taxon-name>Djallonia</tp:taxon-name></italic> Bechyné <bold>311</bold> <italic><tp:taxon-name>Drakensbergianella</tp:taxon-name></italic> Biondi &amp; D’Alessandro <bold>312</bold> <italic><tp:taxon-name>Dunbrodya</tp:taxon-name></italic> Jacoby <bold>313</bold> <italic><tp:taxon-name>Epitrix</tp:taxon-name></italic> Foudras.</p></caption><graphic xmlns:xlink="http://www.w3.org/1999/xlink" xlink:href="ZooKeys-253-001-g047.jpg" position="float" orientation="portrait" xlink:type="simple"/></fig></tp:treatment-sec><ref-list><ref id="B25"><mixed-citation xmlns:xlink="http://www.w3.org/1999/xlink" xlink:type="simple"><person-group><name name-style="western"><surname>Bechyné</surname><given-names>J</given-names></name></person-group> (<year>1955b</year>)<source> Über die Westafrikanischen Alticiden (Col. Phytophaga). Entomologische Arbeiten aus dem Museum Georg Frey 6: 486−568.</source></mixed-citation></ref><ref id="B223"><mixed-citation xmlns:xlink="http://www.w3.org/1999/xlink" xlink:type="simple"><person-group><name name-style="western"><surname>Scherer</surname><given-names>G</given-names></name></person-group> (<year>1962a</year>)<source> Beitrag zur Kenntnis der Alticiden-fauna Zentral-Afrikas (Coleoptera Chrysomelidae Alticinae). Annales de Musée Royal de l‘Afrique Centrale de Tervuren, Belgique, Series in 8°, Sciences Zoologiques 113: 7−82.</source></mixed-citation></ref><ref id="B59"><mixed-citation xmlns:xlink="http://www.w3.org/1999/xlink" xlink:type="simple"><person-group><name name-style="western"><surname>Biondi</surname><given-names>M</given-names></name><name name-style="western"><surname>D’Alessandro</surname><given-names>P</given-names></name></person-group> (<year>2010a</year>)<article-title> Genus-group names of Afrotropical flea beetles (Coleoptera: Chrysomelidae: Alticinae): Annotated catalogue and biogeographical notes. Eur. J. Entomol.</article-title><volume>107</volume>: <fpage>401</fpage>-<lpage>424</lpage>.</mixed-citation></ref></ref-list></tp:taxon-treatment>
