# Supplementary material for: Afrotropical flea beetle genera: a key to their identification, updated catalogue and biogeographical analysis (Coleoptera, Chrysomelidae, Galerucinae, Alticini)
Source: Zookeys. 2012 Dec 20;(253):1–158. doi: 10.3897/zookeys.253.3414 (PMC3560840; doi:10.3897/zookeys.253.3414)
Supplement: XML Treatment for Dunbrodya [file zookeys.253.3414-treatment35.xml]

<!DOCTYPE tp:taxon-treatment
  PUBLIC "-//TaxonX//DTD Taxonomic Treatment Publishing DTD v0 20100105//EN" "tax-treatment-NSO.dtd">
<tp:taxon-treatment xmlns:tp="http://www.plazi.org/taxpub"><tp:treatment-meta><mixed-citation publication-type="journal"><person-group><name><surname>Biondi</surname><given-names>Maurizio</given-names></name><name><surname>D’Alessandro</surname><given-names>Paola</given-names></name></person-group><article-title>Afrotropical flea beetle genera: a key to their identification, updated catalogue and biogeographical analysis (Coleoptera, Chrysomelidae, Galerucinae, Alticini)</article-title><source>Zookeys</source><day>20</day><month>12</month><year>2012</year><volume>2012</volume><issue>253</issue><fpage>1</fpage><lpage>158</lpage><pub-id pub-id-type="doi">10.3897/zookeys.253.3414</pub-id></mixed-citation></tp:treatment-meta><tp:nomenclature><tp:taxon-name>
                        <tp:taxon-name-part taxon-name-part-type="genus">Dunbrodya</tp:taxon-name-part>
                    <object-id xmlns:xlink="http://www.w3.org/1999/xlink" xlink:type="simple">http://species-id.net/wiki/Dunbrodya</object-id>
								</tp:taxon-name><tp:taxon-authority>Jacoby, 1906</tp:taxon-authority><xref ref-type="fig" rid="F6">Figs 39</xref><xref ref-type="fig" rid="F25">176–179</xref><xref ref-type="fig" rid="F47">312</xref></tp:nomenclature><tp:treatment-sec sec-type="References"><title>References.</title><p><xref ref-type="bibr" rid="B173">Jacoby 1906</xref>: 19; <xref ref-type="bibr" rid="B59">Biondi and D’Alessandro 2010a</xref>: 407.</p></tp:treatment-sec><tp:treatment-sec sec-type="Type species"><title>Type species.</title><p><italic><tp:taxon-name>Dunbrodya nitida</tp:taxon-name></italic> Jacoby, 1906: 20 (Cape Colony), designation by monotypy.</p></tp:treatment-sec><tp:treatment-sec sec-type="Distribution"><title>Distribution.</title><p>Ethiopia (!) [Sidamo (BAQ)] and the Republic of South Africa [Eastern (!): Kirkwood (SANC), Grahamstown (SANC), Uitenhage (BAQ); Northern (!): Port Nolloth (SANC); and Western Cape Provinces] (<xref ref-type="fig" rid="F47">Fig. 312</xref>).</p></tp:treatment-sec><tp:treatment-sec sec-type="Ecology"><title>Ecology.</title><p><italic><tp:taxon-name>Dunbrodya nitida</tp:taxon-name></italic> was collected on an <italic><tp:taxon-name>Asparagus</tp:taxon-name></italic> sp. (<tp:taxon-name>Asparagaceae</tp:taxon-name>) (<xref ref-type="bibr" rid="B173">Jacoby 1906</xref>).</p></tp:treatment-sec><tp:treatment-sec sec-type="Notes"><title>Notes.</title><p>Two species are known (personal data).</p></tp:treatment-sec><tp:treatment-sec><!--Section generated to contain objects referenced in tp:taxon-treatment.--><fig id="F6" position="float" orientation="portrait"><label>Figures 38–46.</label><caption><p>Habitus<bold>. 38</bold> <italic><tp:taxon-name>Drakensbergianella rudebecki</tp:taxon-name></italic> Biondi &amp; D’Alessandro <bold>39</bold> <italic><tp:taxon-name>Dunbrodya nitida</tp:taxon-name></italic> Jacoby <bold>40</bold> <italic><tp:taxon-name>Epitrix aethiopica</tp:taxon-name></italic> Weise <bold>41</bold> <italic><tp:taxon-name>Eriotica fuscipennis</tp:taxon-name></italic> Harold <bold>42</bold> <italic><tp:taxon-name>Eurylegna fulva</tp:taxon-name></italic> Weise <bold>43</bold> <italic><tp:taxon-name>Eurylegna</tp:taxon-name></italic> (ex <italic><tp:taxon-name>Eurylegniella</tp:taxon-name></italic> Scherer) <italic>guineensis</italic> Bechyné <bold>44</bold> <italic><tp:taxon-name>Eutornus rugicollis</tp:taxon-name></italic> (Jacoby) <bold>45</bold> <italic><tp:taxon-name>Gabonia unicostata</tp:taxon-name></italic> Jacoby <bold>46</bold> <italic><tp:taxon-name>Guilielmia monticola</tp:taxon-name></italic> Weise.</p></caption><graphic xmlns:xlink="http://www.w3.org/1999/xlink" xlink:href="ZooKeys-253-001-g006.jpg" position="float" orientation="portrait" xlink:type="simple"/></fig><fig id="F25" position="float" orientation="portrait"><label>Figures 176–181.</label><caption><p>Morphological characters<bold>. 176</bold> <italic><tp:taxon-name>Dunbrodya nitida</tp:taxon-name></italic> Jacoby, head and pronotum in dorsal view <bold>177</bold> Ditto, head in frontal view <bold>178</bold> Ditto, hind leg <bold>179</bold> Ditto, bifid apical spur of hind tibiae <bold>180</bold> <italic><tp:taxon-name>Epitrix aethiopica</tp:taxon-name></italic> Weise, head in frontal view <bold>181</bold> <italic><tp:taxon-name>Eriotica fuscipennis</tp:taxon-name></italic> Harold, head in frontal view.</p></caption><graphic xmlns:xlink="http://www.w3.org/1999/xlink" xlink:href="ZooKeys-253-001-g025.jpg" position="float" orientation="portrait" xlink:type="simple"/></fig><fig id="F47" position="float" orientation="portrait"><label>Figures 308–313.</label><caption><p>Maps of distribution. <bold>308</bold> <italic><tp:taxon-name>Dimonikaea</tp:taxon-name></italic> Bechyné <bold>309</bold> <italic><tp:taxon-name>Diphaulacosoma</tp:taxon-name></italic> Jacoby <bold>310</bold> <italic><tp:taxon-name>Djallonia</tp:taxon-name></italic> Bechyné <bold>311</bold> <italic><tp:taxon-name>Drakensbergianella</tp:taxon-name></italic> Biondi &amp; D’Alessandro <bold>312</bold> <italic><tp:taxon-name>Dunbrodya</tp:taxon-name></italic> Jacoby <bold>313</bold> <italic><tp:taxon-name>Epitrix</tp:taxon-name></italic> Foudras.</p></caption><graphic xmlns:xlink="http://www.w3.org/1999/xlink" xlink:href="ZooKeys-253-001-g047.jpg" position="float" orientation="portrait" xlink:type="simple"/></fig></tp:treatment-sec><ref-list><ref id="B173"><mixed-citation xmlns:xlink="http://www.w3.org/1999/xlink" xlink:type="simple"><person-group><name name-style="western"><surname>Jacoby</surname><given-names>M</given-names></name></person-group> (<year>1906</year>)<source> Descriptions of new genera and species of African Halticinae and Galerucinae. Transactions of the Entomological Society of London 1906: 11−52.</source></mixed-citation></ref><ref id="B59"><mixed-citation xmlns:xlink="http://www.w3.org/1999/xlink" xlink:type="simple"><person-group><name name-style="western"><surname>Biondi</surname><given-names>M</given-names></name><name name-style="western"><surname>D’Alessandro</surname><given-names>P</given-names></name></person-group> (<year>2010a</year>)<article-title> Genus-group names of Afrotropical flea beetles (Coleoptera: Chrysomelidae: Alticinae): Annotated catalogue and biogeographical notes. Eur. J. Entomol.</article-title><volume>107</volume>: <fpage>401</fpage>-<lpage>424</lpage>.</mixed-citation></ref></ref-list></tp:taxon-treatment>
