# Supplementary material for: Afrotropical flea beetle genera: a key to their identification, updated catalogue and biogeographical analysis (Coleoptera, Chrysomelidae, Galerucinae, Alticini)
Source: Zookeys. 2012 Dec 20;(253):1–158. doi: 10.3897/zookeys.253.3414 (PMC3560840; doi:10.3897/zookeys.253.3414)
Supplement: XML Treatment for Eriotica [file zookeys.253.3414-treatment37.xml]

<!DOCTYPE tp:taxon-treatment
  PUBLIC "-//TaxonX//DTD Taxonomic Treatment Publishing DTD v0 20100105//EN" "tax-treatment-NSO.dtd">
<tp:taxon-treatment xmlns:tp="http://www.plazi.org/taxpub"><tp:treatment-meta><mixed-citation publication-type="journal"><person-group><name><surname>Biondi</surname><given-names>Maurizio</given-names></name><name><surname>D’Alessandro</surname><given-names>Paola</given-names></name></person-group><article-title>Afrotropical flea beetle genera: a key to their identification, updated catalogue and biogeographical analysis (Coleoptera, Chrysomelidae, Galerucinae, Alticini)</article-title><source>Zookeys</source><day>20</day><month>12</month><year>2012</year><volume>2012</volume><issue>253</issue><fpage>1</fpage><lpage>158</lpage><pub-id pub-id-type="doi">10.3897/zookeys.253.3414</pub-id></mixed-citation></tp:treatment-meta><tp:nomenclature><tp:taxon-name>
                        <tp:taxon-name-part taxon-name-part-type="genus">Eriotica</tp:taxon-name-part>
                    <object-id xmlns:xlink="http://www.w3.org/1999/xlink" xlink:type="simple">http://species-id.net/wiki/Eriotica</object-id>
								</tp:taxon-name><tp:taxon-authority>Harold, 1877a</tp:taxon-authority><xref ref-type="fig" rid="F6">Figs 41</xref><xref ref-type="fig" rid="F25">181</xref><xref ref-type="fig" rid="F48">314</xref><tp:nomenclature-citation-list><tp:nomenclature-citation><tp:taxon-name>=Aridohespera</tp:taxon-name><comment> Selman, 1963 (synonymized by <xref ref-type="bibr" rid="B238">Selman 1968</xref>)</comment></tp:nomenclature-citation><tp:nomenclature-citation><tp:taxon-name>=Niphraea</tp:taxon-name><comment> Baly, 1878a (synonymized by <xref ref-type="bibr" rid="B148">Harold 1878</xref>)</comment></tp:nomenclature-citation></tp:nomenclature-citation-list></tp:nomenclature><tp:treatment-sec sec-type="References"><title>References.</title><p><xref ref-type="bibr" rid="B146">Harold 1877a</xref>: 107; <xref ref-type="bibr" rid="B148">1878</xref>: 206; <xref ref-type="bibr" rid="B11">Baly 1878a</xref>: 40; <xref ref-type="bibr" rid="B125">Ferreira 1963</xref>: 516; <xref ref-type="bibr" rid="B237">Selman 1963</xref>: 1156; <xref ref-type="bibr" rid="B238">1968</xref>: 248; <xref ref-type="bibr" rid="B59">Biondi and D’Alessandro 2010a</xref>: 407.</p></tp:treatment-sec><tp:treatment-sec sec-type="Type species"><title>Type species.</title><p><italic><tp:taxon-name>Eriotica</tp:taxon-name></italic>: <italic><tp:taxon-name>Eriotica fuscipennis</tp:taxon-name></italic> Harold, 1877a: 107 (Nyassa), designation by monotypy; <italic><tp:taxon-name>Aridohespera</tp:taxon-name></italic>: <italic><tp:taxon-name>Aridohespera mateui</tp:taxon-name></italic> Selman, 1963: 1157 (Terr. N. Tchad, Ouedi Saala, Mortcha), by original designation. <italic><tp:taxon-name>Niphraea</tp:taxon-name></italic>: <italic><tp:taxon-name>Niphraea hirtipennis</tp:taxon-name></italic> Baly, 1878a (Lake Nyassa), designation by monotypy.</p></tp:treatment-sec><tp:treatment-sec sec-type="Distribution"><title>Distribution.</title><p>Ethiopia, Kenya (!) [S of Garissa (BAQ); NW of Garsen (BAQ); Taita, Mwatate (BAQ)], Malawi, Mozambique, Tanzania and Socotra Island (Yemen) (<xref ref-type="fig" rid="F48">Fig. 314</xref>).</p></tp:treatment-sec><tp:treatment-sec sec-type="Ecology"><title>Ecology.</title><p>No information.</p></tp:treatment-sec><tp:treatment-sec sec-type="Notes"><title>Notes.</title><p>Seven species are known.<!--PageBreak--></p></tp:treatment-sec><tp:treatment-sec><!--Section generated to contain objects referenced in tp:taxon-treatment.--><fig id="F6" position="float" orientation="portrait"><label>Figures 38–46.</label><caption><p>Habitus<bold>. 38</bold> <italic><tp:taxon-name>Drakensbergianella rudebecki</tp:taxon-name></italic> Biondi &amp; D’Alessandro <bold>39</bold> <italic><tp:taxon-name>Dunbrodya nitida</tp:taxon-name></italic> Jacoby <bold>40</bold> <italic><tp:taxon-name>Epitrix aethiopica</tp:taxon-name></italic> Weise <bold>41</bold> <italic><tp:taxon-name>Eriotica fuscipennis</tp:taxon-name></italic> Harold <bold>42</bold> <italic><tp:taxon-name>Eurylegna fulva</tp:taxon-name></italic> Weise <bold>43</bold> <italic><tp:taxon-name>Eurylegna</tp:taxon-name></italic> (ex <italic><tp:taxon-name>Eurylegniella</tp:taxon-name></italic> Scherer) <italic>guineensis</italic> Bechyné <bold>44</bold> <italic><tp:taxon-name>Eutornus rugicollis</tp:taxon-name></italic> (Jacoby) <bold>45</bold> <italic><tp:taxon-name>Gabonia unicostata</tp:taxon-name></italic> Jacoby <bold>46</bold> <italic><tp:taxon-name>Guilielmia monticola</tp:taxon-name></italic> Weise.</p></caption><graphic xmlns:xlink="http://www.w3.org/1999/xlink" xlink:href="ZooKeys-253-001-g006.jpg" position="float" orientation="portrait" xlink:type="simple"/></fig><fig id="F25" position="float" orientation="portrait"><label>Figures 176–181.</label><caption><p>Morphological characters<bold>. 176</bold> <italic><tp:taxon-name>Dunbrodya nitida</tp:taxon-name></italic> Jacoby, head and pronotum in dorsal view <bold>177</bold> Ditto, head in frontal view <bold>178</bold> Ditto, hind leg <bold>179</bold> Ditto, bifid apical spur of hind tibiae <bold>180</bold> <italic><tp:taxon-name>Epitrix aethiopica</tp:taxon-name></italic> Weise, head in frontal view <bold>181</bold> <italic><tp:taxon-name>Eriotica fuscipennis</tp:taxon-name></italic> Harold, head in frontal view.</p></caption><graphic xmlns:xlink="http://www.w3.org/1999/xlink" xlink:href="ZooKeys-253-001-g025.jpg" position="float" orientation="portrait" xlink:type="simple"/></fig><fig id="F48" position="float" orientation="portrait"><label>Figures 314–319.</label><caption><p>Maps of distribution. <bold>314</bold> <italic><tp:taxon-name>Eriotica</tp:taxon-name></italic> Harold <bold>315</bold> <italic><tp:taxon-name>Eurylegna</tp:taxon-name></italic> Weise <bold>316</bold> <italic><tp:taxon-name>Eutornus</tp:taxon-name></italic> Clark <bold>317</bold> <italic><tp:taxon-name>Gabonia</tp:taxon-name></italic> Jacoby <bold>318</bold> <italic><tp:taxon-name>Guilielmia</tp:taxon-name></italic> Weise <bold>319</bold> <italic><tp:taxon-name>Guinerestia</tp:taxon-name></italic> Scherer.</p></caption><graphic xmlns:xlink="http://www.w3.org/1999/xlink" xlink:href="ZooKeys-253-001-g048.jpg" position="float" orientation="portrait" xlink:type="simple"/></fig></tp:treatment-sec><ref-list><ref id="B238"><mixed-citation xmlns:xlink="http://www.w3.org/1999/xlink" xlink:type="simple"><person-group><name name-style="western"><surname>Selman</surname><given-names>BJ</given-names></name></person-group> (<year>1968</year>)<source> A revision of the genus <italic>Eriotica</italic> Harold (Halticidae: Coleoptera). J. Nat. Hist. 2: 247−251. </source>doi: <ext-link ext-link-type="uri" xlink:href="http://dx.doi.org/10.1080/00222936800770901" xlink:type="simple">10.1080/00222936800770901</ext-link></mixed-citation></ref><ref id="B148"><mixed-citation xmlns:xlink="http://www.w3.org/1999/xlink" xlink:type="simple"><person-group><name name-style="western"><surname>Harold</surname><given-names>von E</given-names></name></person-group> (<year>1878</year>)<source> Synonymies. Petites Nouvelles Entomologiques 2: 206.</source></mixed-citation></ref><ref id="B146"><mixed-citation xmlns:xlink="http://www.w3.org/1999/xlink" xlink:type="simple"><person-group><name name-style="western"><surname>Harold</surname><given-names>von E</given-names></name></person-group> (<year>1877a</year>)<source> Coleopterorum species novae. Mitteilungen der Münchener Entomologischen Vereins 1: 97−111.</source></mixed-citation></ref><ref id="B11"><mixed-citation xmlns:xlink="http://www.w3.org/1999/xlink" xlink:type="simple"><person-group><name name-style="western"><surname>Baly</surname><given-names>JS</given-names></name></person-group> (<year>1878a</year>)<source> Characters of new genera and of some undescribed species of phytophagous beetles. Annals and Magazine of Natural History (fifth series) 1: 38−44. </source>doi: <ext-link ext-link-type="uri" xlink:href="http://dx.doi.org/10.1080/00222937808682287" xlink:type="simple">10.1080/00222937808682287</ext-link></mixed-citation></ref><ref id="B125"><mixed-citation xmlns:xlink="http://www.w3.org/1999/xlink" xlink:type="simple"><person-group><name name-style="western"><surname>Ferreira</surname><given-names>MC</given-names></name></person-group> (<year>1963</year>)<source> Catalogo dos Coleopteros de Moçambique: Chrysomelidae Alticinae. Revista de Entomologia de Moçambique 6: 515−520.</source></mixed-citation></ref><ref id="B237"><mixed-citation xmlns:xlink="http://www.w3.org/1999/xlink" xlink:type="simple"><person-group><name name-style="western"><surname>Selman</surname><given-names>BJ</given-names></name></person-group> (<year>1963</year>)<source> Coléopterès Chrysomelides récoltés par M.J. Mateu dans l’Ennedi et au Tchad. Bulletin de l’Institut Francais d’Afrique Noire (série A) 25: 1148−1162.</source></mixed-citation></ref><ref id="B59"><mixed-citation xmlns:xlink="http://www.w3.org/1999/xlink" xlink:type="simple"><person-group><name name-style="western"><surname>Biondi</surname><given-names>M</given-names></name><name name-style="western"><surname>D’Alessandro</surname><given-names>P</given-names></name></person-group> (<year>2010a</year>)<article-title> Genus-group names of Afrotropical flea beetles (Coleoptera: Chrysomelidae: Alticinae): Annotated catalogue and biogeographical notes. Eur. J. Entomol.</article-title><volume>107</volume>: <fpage>401</fpage>-<lpage>424</lpage>.</mixed-citation></ref></ref-list></tp:taxon-treatment>
