# Supplementary material for: Afrotropical flea beetle genera: a key to their identification, updated catalogue and biogeographical analysis (Coleoptera, Chrysomelidae, Galerucinae, Alticini)
Source: Zookeys. 2012 Dec 20;(253):1–158. doi: 10.3897/zookeys.253.3414 (PMC3560840; doi:10.3897/zookeys.253.3414)
Supplement: XML Treatment for Eurylegna [file zookeys.253.3414-treatment38.xml]

<!DOCTYPE tp:taxon-treatment
  PUBLIC "-//TaxonX//DTD Taxonomic Treatment Publishing DTD v0 20100105//EN" "tax-treatment-NSO.dtd">
<tp:taxon-treatment xmlns:tp="http://www.plazi.org/taxpub"><tp:treatment-meta><mixed-citation publication-type="journal"><person-group><name><surname>Biondi</surname><given-names>Maurizio</given-names></name><name><surname>D’Alessandro</surname><given-names>Paola</given-names></name></person-group><article-title>Afrotropical flea beetle genera: a key to their identification, updated catalogue and biogeographical analysis (Coleoptera, Chrysomelidae, Galerucinae, Alticini)</article-title><source>Zookeys</source><day>20</day><month>12</month><year>2012</year><volume>2012</volume><issue>253</issue><fpage>1</fpage><lpage>158</lpage><pub-id pub-id-type="doi">10.3897/zookeys.253.3414</pub-id></mixed-citation></tp:treatment-meta><tp:nomenclature><tp:taxon-name>
                        <tp:taxon-name-part taxon-name-part-type="genus">Eurylegna</tp:taxon-name-part>
                    <object-id xmlns:xlink="http://www.w3.org/1999/xlink" xlink:type="simple">http://species-id.net/wiki/Eurylegna</object-id>
								</tp:taxon-name><tp:taxon-authority>Weise, 1910a</tp:taxon-authority><xref ref-type="fig" rid="F6">Figs 42, 43</xref><xref ref-type="fig" rid="F26">182</xref><xref ref-type="fig" rid="F48">315</xref><tp:nomenclature-citation-list><tp:nomenclature-citation><tp:taxon-name>=Eremiella</tp:taxon-name><comment> Weise, 1910a (synonymized by <xref ref-type="bibr" rid="B228">Scherer 1972</xref>)</comment></tp:nomenclature-citation><tp:nomenclature-citation><tp:taxon-name>=Eurylegniella</tp:taxon-name><comment> Scherer, 1972 syn. n.</comment></tp:nomenclature-citation></tp:nomenclature-citation-list></tp:nomenclature><tp:treatment-sec sec-type="References"><title>References.</title><p><xref ref-type="bibr" rid="B254">Weise 1910a</xref>: 228; <xref ref-type="bibr" rid="B228">Scherer 1972</xref>: 10, 12; <xref ref-type="bibr" rid="B59">Biondi and D’Alessandro 2010a</xref>: 407.</p></tp:treatment-sec><tp:treatment-sec sec-type="Type species"><title>Type species.</title><p><italic><tp:taxon-name>Eurylegna</tp:taxon-name></italic>: <italic><tp:taxon-name>Eurylegna fulva</tp:taxon-name></italic> Weise, 1910a: 228 (Kilimanjaro), designation by monotypy; <italic><tp:taxon-name>Eremiella</tp:taxon-name></italic>: <italic><tp:taxon-name>Eremiella rubra</tp:taxon-name></italic> Weise, 1910a: 229 (Kilimanjaro in Kiboscho, 3.000 m), designation by monotypy; <italic><tp:taxon-name>Eurylegniella</tp:taxon-name></italic>: <italic><tp:taxon-name>Eurylegna guineensis</tp:taxon-name></italic> Bechyné, 1955b: 528 (French Guinea: Mount Gangan; Dalaba; Nzérékoré; Mount Nimba), by original designation.</p></tp:treatment-sec><tp:treatment-sec sec-type="Distribution"><title>Distribution.</title><p>Nigeria, Guinea, Ethiopia, Democratic Republic of the Congo, Uganda (!) [Budongo Forest, Sonso (BAQ)], Rwanda, and Malawi (!) [Dedza (BAQ)] (<xref ref-type="fig" rid="F48">Fig. 315</xref>).</p></tp:treatment-sec><tp:treatment-sec sec-type="Ecology"><title>Ecology.</title><p>No information.</p></tp:treatment-sec><tp:treatment-sec sec-type="Notes"><title>Notes.</title><p>Six species have been described. There are no important diagnostic characters distinguishing <italic><tp:taxon-name>Eurylegniella</tp:taxon-name></italic> Scherer from <italic><tp:taxon-name>Eurylegna</tp:taxon-name></italic>. The following synonymy is therefore proposed: <italic><tp:taxon-name>Eurylegna</tp:taxon-name></italic> Weise, 1910 = <italic><tp:taxon-name>Eurylegniella</tp:taxon-name></italic> Scherer, 1972 syn. n. Material examined: <italic><tp:taxon-name>Eurylegniella guineensis</tp:taxon-name></italic> (Bechyné) (det. G. Scherer), “Imperial College, Expdn. Ghana 1960, 24.8.60, Bobiri Forest, Kumasi, Ashanti”, 1 specimen (ZSM); “Congo Belge, P.N.G., Miss. H. De Saeger, Mt Embe, 20-iv-1952, H. De Saeger, 3347”, 1 specimen (MRAC).</p></tp:treatment-sec><tp:treatment-sec><!--Section generated to contain objects referenced in tp:taxon-treatment.--><fig id="F6" position="float" orientation="portrait"><label>Figures 38–46.</label><caption><p>Habitus<bold>. 38</bold> <italic><tp:taxon-name>Drakensbergianella rudebecki</tp:taxon-name></italic> Biondi &amp; D’Alessandro <bold>39</bold> <italic><tp:taxon-name>Dunbrodya nitida</tp:taxon-name></italic> Jacoby <bold>40</bold> <italic><tp:taxon-name>Epitrix aethiopica</tp:taxon-name></italic> Weise <bold>41</bold> <italic><tp:taxon-name>Eriotica fuscipennis</tp:taxon-name></italic> Harold <bold>42</bold> <italic><tp:taxon-name>Eurylegna fulva</tp:taxon-name></italic> Weise <bold>43</bold> <italic><tp:taxon-name>Eurylegna</tp:taxon-name></italic> (ex <italic><tp:taxon-name>Eurylegniella</tp:taxon-name></italic> Scherer) <italic>guineensis</italic> Bechyné <bold>44</bold> <italic><tp:taxon-name>Eutornus rugicollis</tp:taxon-name></italic> (Jacoby) <bold>45</bold> <italic><tp:taxon-name>Gabonia unicostata</tp:taxon-name></italic> Jacoby <bold>46</bold> <italic><tp:taxon-name>Guilielmia monticola</tp:taxon-name></italic> Weise.</p></caption><graphic xmlns:xlink="http://www.w3.org/1999/xlink" xlink:href="ZooKeys-253-001-g006.jpg" position="float" orientation="portrait" xlink:type="simple"/></fig><fig id="F26" position="float" orientation="portrait"><label>Figures 182–187.</label><caption><p>Morphological characters. <bold>182</bold> <italic><tp:taxon-name>Eurylegna rubra</tp:taxon-name></italic> (Weise), head in frontal view <bold>183 </bold><italic><tp:taxon-name>Eutornus dilatatus</tp:taxon-name></italic> Bryant, head and pronotum in dorsal view <bold>184</bold> <italic><tp:taxon-name>Eutornus taeniatus</tp:taxon-name></italic> Bechyné, elytra in lateral view <bold>185</bold> <italic><tp:taxon-name>Gabonia nigripennis</tp:taxon-name></italic> (Jacoby), head in frontal view <bold>186</bold> Ditto, meso- and metasternum <bold>187</bold> <italic><tp:taxon-name>Guinerestia rubra</tp:taxon-name></italic> Scherer, head in frontal view.</p></caption><graphic xmlns:xlink="http://www.w3.org/1999/xlink" xlink:href="ZooKeys-253-001-g026.jpg" position="float" orientation="portrait" xlink:type="simple"/></fig><fig id="F48" position="float" orientation="portrait"><label>Figures 314–319.</label><caption><p>Maps of distribution. <bold>314</bold> <italic><tp:taxon-name>Eriotica</tp:taxon-name></italic> Harold <bold>315</bold> <italic><tp:taxon-name>Eurylegna</tp:taxon-name></italic> Weise <bold>316</bold> <italic><tp:taxon-name>Eutornus</tp:taxon-name></italic> Clark <bold>317</bold> <italic><tp:taxon-name>Gabonia</tp:taxon-name></italic> Jacoby <bold>318</bold> <italic><tp:taxon-name>Guilielmia</tp:taxon-name></italic> Weise <bold>319</bold> <italic><tp:taxon-name>Guinerestia</tp:taxon-name></italic> Scherer.</p></caption><graphic xmlns:xlink="http://www.w3.org/1999/xlink" xlink:href="ZooKeys-253-001-g048.jpg" position="float" orientation="portrait" xlink:type="simple"/></fig></tp:treatment-sec><ref-list><ref id="B228"><mixed-citation xmlns:xlink="http://www.w3.org/1999/xlink" xlink:type="simple"><person-group><name name-style="western"><surname>Scherer</surname><given-names>G</given-names></name></person-group> (<year>1972</year>)<source> Coleoptera aus Nordostafrica. Chrysomelidae: Alticinae. Notulae Entomologicae 52 :1−17.</source></mixed-citation></ref><ref id="B254"><mixed-citation xmlns:xlink="http://www.w3.org/1999/xlink" xlink:type="simple"><person-group><name name-style="western"><surname>Weise</surname><given-names>J</given-names></name></person-group> (<year>1910a</year>)<source> Chrysomelidae und Coccinellidae. In Sjostedt Y. (ed): Ergebnisse der schwedischen Expedition nach Kilimandjaro. Vol. 7. P. Palmquists Aktiebolag, Stockholm, pp. 153−266.</source></mixed-citation></ref><ref id="B59"><mixed-citation xmlns:xlink="http://www.w3.org/1999/xlink" xlink:type="simple"><person-group><name name-style="western"><surname>Biondi</surname><given-names>M</given-names></name><name name-style="western"><surname>D’Alessandro</surname><given-names>P</given-names></name></person-group> (<year>2010a</year>)<article-title> Genus-group names of Afrotropical flea beetles (Coleoptera: Chrysomelidae: Alticinae): Annotated catalogue and biogeographical notes. Eur. J. Entomol.</article-title><volume>107</volume>: <fpage>401</fpage>-<lpage>424</lpage>.</mixed-citation></ref></ref-list></tp:taxon-treatment>
