# Supplementary material for: Afrotropical flea beetle genera: a key to their identification, updated catalogue and biogeographical analysis (Coleoptera, Chrysomelidae, Galerucinae, Alticini)
Source: Zookeys. 2012 Dec 20;(253):1–158. doi: 10.3897/zookeys.253.3414 (PMC3560840; doi:10.3897/zookeys.253.3414)
Supplement: XML Treatment for Gabonia [file zookeys.253.3414-treatment40.xml]

<!DOCTYPE tp:taxon-treatment
  PUBLIC "-//TaxonX//DTD Taxonomic Treatment Publishing DTD v0 20100105//EN" "tax-treatment-NSO.dtd">
<tp:taxon-treatment xmlns:tp="http://www.plazi.org/taxpub"><tp:treatment-meta><mixed-citation publication-type="journal"><person-group><name><surname>Biondi</surname><given-names>Maurizio</given-names></name><name><surname>D’Alessandro</surname><given-names>Paola</given-names></name></person-group><article-title>Afrotropical flea beetle genera: a key to their identification, updated catalogue and biogeographical analysis (Coleoptera, Chrysomelidae, Galerucinae, Alticini)</article-title><source>Zookeys</source><day>20</day><month>12</month><year>2012</year><volume>2012</volume><issue>253</issue><fpage>1</fpage><lpage>158</lpage><pub-id pub-id-type="doi">10.3897/zookeys.253.3414</pub-id></mixed-citation></tp:treatment-meta><tp:nomenclature><tp:taxon-name>
                        <tp:taxon-name-part taxon-name-part-type="genus">Gabonia</tp:taxon-name-part>
                    <object-id xmlns:xlink="http://www.w3.org/1999/xlink" xlink:type="simple">http://species-id.net/wiki/Gabonia</object-id>
								</tp:taxon-name><tp:taxon-authority>Jacoby, 1893</tp:taxon-authority><xref ref-type="fig" rid="F6">Figs 45</xref><xref ref-type="fig" rid="F26">185–186</xref><xref ref-type="fig" rid="F48">317</xref><tp:nomenclature-citation-list><tp:nomenclature-citation><tp:taxon-name>=Jamesonia</tp:taxon-name><comment> Jacoby, 1895 (unnecessary new name for <italic><tp:taxon-name>Gabonia</tp:taxon-name></italic> Jacoby; synonymized by <xref ref-type="bibr" rid="B249">Weise 1902a</xref>)</comment></tp:nomenclature-citation><tp:nomenclature-citation><tp:taxon-name>=Orneates</tp:taxon-name><comment> Jacoby, 1899b (synonymized by <xref ref-type="bibr" rid="B254">Weise 1910a</xref>)</comment></tp:nomenclature-citation><tp:nomenclature-citation><tp:taxon-name>=Thrymnes</tp:taxon-name><comment> Weise, 1895 (synonymized by <xref ref-type="bibr" rid="B249">Weise 1902a</xref>)</comment></tp:nomenclature-citation></tp:nomenclature-citation-list></tp:nomenclature><tp:treatment-sec sec-type="References"><title>References.</title><p><xref ref-type="bibr" rid="B163">Jacoby 1893</xref>: 101; <xref ref-type="bibr" rid="B164">1895</xref>: 341; <xref ref-type="bibr" rid="B167">1899b</xref>: 345; <xref ref-type="bibr" rid="B247">Weise 1895</xref>: 338; 1902a: 173; 1910a: 231; <xref ref-type="bibr" rid="B25">Bechyné 1955b</xref>: 489; <xref ref-type="bibr" rid="B223">Scherer 1962a</xref>: 21; <xref ref-type="bibr" rid="B234">Scherer and Boppré 1997</xref>: 10, 32; <xref ref-type="bibr" rid="B53">Biondi and D’Alessandro 2003</xref>: 105; <xref ref-type="bibr" rid="B59">2010a</xref>: 407.</p></tp:treatment-sec><tp:treatment-sec sec-type="Type species"><title>Type species.</title><p><italic><tp:taxon-name>Gabonia</tp:taxon-name></italic>: <italic><tp:taxon-name>Gabonia unicostata</tp:taxon-name></italic> Jacoby, 1893: 101 (Gabon), designation by monotypy; <italic><tp:taxon-name>Orneates</tp:taxon-name></italic>: <italic><tp:taxon-name>Orneates nigritus</tp:taxon-name></italic> Jacoby, 1899b: 345 (Natal), designation by monotypy; <italic><tp:taxon-name>Thrymnes</tp:taxon-name></italic>: <italic><tp:taxon-name>Thrymnes custos</tp:taxon-name></italic> Weise, 1895: 339 (Ashante), by present designation.<!--PageBreak--></p></tp:treatment-sec><tp:treatment-sec sec-type="Distribution"><title>Distribution.</title><p>Afrotropical region (excluding Madagascar) and Arabian Peninsula (?) (<xref ref-type="fig" rid="F48">Fig. 317</xref>).</p></tp:treatment-sec><tp:treatment-sec sec-type="Ecology"><title>Ecology.</title><p>Polyphagous. This genus has been associated with several plant families (cf. <xref ref-type="bibr" rid="B175">Jolivet and Hawkeswood 1995</xref>; personal data).</p></tp:treatment-sec><tp:treatment-sec sec-type="Notes"><title>Notes.</title><p>About one hundred and fifty species are known to occur in Sub-Saharan Africa. According to <xref ref-type="bibr" rid="B53">Biondi and D’Alessandro (2003)</xref>, <italic><tp:taxon-name>Gabonia</tp:taxon-name></italic> is closely related to <italic><tp:taxon-name>Luperomorpha</tp:taxon-name></italic> Weise, 1887. The latter genus is widespread and prevalent in the Australian and Oriental regions, and is probably a synonym of the former genus. Many species currently attributed to <italic><tp:taxon-name>Gabonia</tp:taxon-name></italic> do not show any significant differences from <italic><tp:taxon-name>Luperomorpha</tp:taxon-name></italic> species. The diagnostic character reported by <xref ref-type="bibr" rid="B234">Scherer and Boppré (1997)</xref> for separating these two genera is the apical spur on the hind tibia: long and straight in <italic><tp:taxon-name>Gabonia</tp:taxon-name></italic>; very short in <italic><tp:taxon-name>Luperomorpha</tp:taxon-name></italic>. However, this character is not always reliable. In view of the wide spectrum of variability displayed by the genus <italic><tp:taxon-name>Gabonia</tp:taxon-name></italic>, and the need to consider various other genera, synonymy with <italic><tp:taxon-name>Luperomorpha</tp:taxon-name></italic> may be confirmed by a detailed and careful comparative study of this complicated African genus in the future (<xref ref-type="bibr" rid="B59">Biondi and D’Alessandro 2010a</xref>; <xref ref-type="bibr" rid="B103">Doguet 1979</xref>).</p></tp:treatment-sec><tp:treatment-sec><!--Section generated to contain objects referenced in tp:taxon-treatment.--><fig id="F6" position="float" orientation="portrait"><label>Figures 38–46.</label><caption><p>Habitus<bold>. 38</bold> <italic><tp:taxon-name>Drakensbergianella rudebecki</tp:taxon-name></italic> Biondi &amp; D’Alessandro <bold>39</bold> <italic><tp:taxon-name>Dunbrodya nitida</tp:taxon-name></italic> Jacoby <bold>40</bold> <italic><tp:taxon-name>Epitrix aethiopica</tp:taxon-name></italic> Weise <bold>41</bold> <italic><tp:taxon-name>Eriotica fuscipennis</tp:taxon-name></italic> Harold <bold>42</bold> <italic><tp:taxon-name>Eurylegna fulva</tp:taxon-name></italic> Weise <bold>43</bold> <italic><tp:taxon-name>Eurylegna</tp:taxon-name></italic> (ex <italic><tp:taxon-name>Eurylegniella</tp:taxon-name></italic> Scherer) <italic>guineensis</italic> Bechyné <bold>44</bold> <italic><tp:taxon-name>Eutornus rugicollis</tp:taxon-name></italic> (Jacoby) <bold>45</bold> <italic><tp:taxon-name>Gabonia unicostata</tp:taxon-name></italic> Jacoby <bold>46</bold> <italic><tp:taxon-name>Guilielmia monticola</tp:taxon-name></italic> Weise.</p></caption><graphic xmlns:xlink="http://www.w3.org/1999/xlink" xlink:href="ZooKeys-253-001-g006.jpg" position="float" orientation="portrait" xlink:type="simple"/></fig><fig id="F26" position="float" orientation="portrait"><label>Figures 182–187.</label><caption><p>Morphological characters. <bold>182</bold> <italic><tp:taxon-name>Eurylegna rubra</tp:taxon-name></italic> (Weise), head in frontal view <bold>183 </bold><italic><tp:taxon-name>Eutornus dilatatus</tp:taxon-name></italic> Bryant, head and pronotum in dorsal view <bold>184</bold> <italic><tp:taxon-name>Eutornus taeniatus</tp:taxon-name></italic> Bechyné, elytra in lateral view <bold>185</bold> <italic><tp:taxon-name>Gabonia nigripennis</tp:taxon-name></italic> (Jacoby), head in frontal view <bold>186</bold> Ditto, meso- and metasternum <bold>187</bold> <italic><tp:taxon-name>Guinerestia rubra</tp:taxon-name></italic> Scherer, head in frontal view.</p></caption><graphic xmlns:xlink="http://www.w3.org/1999/xlink" xlink:href="ZooKeys-253-001-g026.jpg" position="float" orientation="portrait" xlink:type="simple"/></fig><fig id="F48" position="float" orientation="portrait"><label>Figures 314–319.</label><caption><p>Maps of distribution. <bold>314</bold> <italic><tp:taxon-name>Eriotica</tp:taxon-name></italic> Harold <bold>315</bold> <italic><tp:taxon-name>Eurylegna</tp:taxon-name></italic> Weise <bold>316</bold> <italic><tp:taxon-name>Eutornus</tp:taxon-name></italic> Clark <bold>317</bold> <italic><tp:taxon-name>Gabonia</tp:taxon-name></italic> Jacoby <bold>318</bold> <italic><tp:taxon-name>Guilielmia</tp:taxon-name></italic> Weise <bold>319</bold> <italic><tp:taxon-name>Guinerestia</tp:taxon-name></italic> Scherer.</p></caption><graphic xmlns:xlink="http://www.w3.org/1999/xlink" xlink:href="ZooKeys-253-001-g048.jpg" position="float" orientation="portrait" xlink:type="simple"/></fig></tp:treatment-sec><ref-list><ref id="B249"><mixed-citation xmlns:xlink="http://www.w3.org/1999/xlink" xlink:type="simple"><person-group><name name-style="western"><surname>Weise</surname><given-names>J</given-names></name></person-group> (<year>1902a</year>)<source> Afrikanische Chrysomeliden. Archiv für Naturgeschichte 68: 119−174.</source></mixed-citation></ref><ref id="B254"><mixed-citation xmlns:xlink="http://www.w3.org/1999/xlink" xlink:type="simple"><person-group><name name-style="western"><surname>Weise</surname><given-names>J</given-names></name></person-group> (<year>1910a</year>)<source> Chrysomelidae und Coccinellidae. In Sjostedt Y. (ed): Ergebnisse der schwedischen Expedition nach Kilimandjaro. Vol. 7. P. Palmquists Aktiebolag, Stockholm, pp. 153−266.</source></mixed-citation></ref><ref id="B163"><mixed-citation xmlns:xlink="http://www.w3.org/1999/xlink" xlink:type="simple"><person-group><name name-style="western"><surname>Jacoby</surname><given-names>M</given-names></name></person-group> (<year>1893</year>)<source> Descriptions of some new species of Eumolpidae and Halticidae from Africa (Gaboon). Entomologist 26, Supplementum: 97−102.</source></mixed-citation></ref><ref id="B164"><mixed-citation xmlns:xlink="http://www.w3.org/1999/xlink" xlink:type="simple"><person-group><name name-style="western"><surname>Jacoby</surname><given-names>M</given-names></name></person-group> (<year>1895</year>)<source> Contributions to the knowledge of African phytophagous Coleoptera. Part II. Transactions of the Entomological Society of London 1895: 317−341.</source></mixed-citation></ref><ref id="B167"><mixed-citation xmlns:xlink="http://www.w3.org/1999/xlink" xlink:type="simple"><person-group><name name-style="western"><surname>Jacoby</surname><given-names>M</given-names></name></person-group> (<year>1899b</year>)<source> Additions to the knowledge of the phytophagous Coleoptera of Africa. Part II. Proceedings of the Royal Entomological Society of London 1899: 339−380.</source></mixed-citation></ref><ref id="B247"><mixed-citation xmlns:xlink="http://www.w3.org/1999/xlink" xlink:type="simple"><person-group><name name-style="western"><surname>Weise</surname><given-names>J</given-names></name></person-group> (<year>1895</year>)<source> Neue Chrysomeliden nebst synonymischen Bemerkungen. Deutsche Entomologische Zeitschrift 1895: 327−352.</source></mixed-citation></ref><ref id="B25"><mixed-citation xmlns:xlink="http://www.w3.org/1999/xlink" xlink:type="simple"><person-group><name name-style="western"><surname>Bechyné</surname><given-names>J</given-names></name></person-group> (<year>1955b</year>)<source> Über die Westafrikanischen Alticiden (Col. Phytophaga). Entomologische Arbeiten aus dem Museum Georg Frey 6: 486−568.</source></mixed-citation></ref><ref id="B223"><mixed-citation xmlns:xlink="http://www.w3.org/1999/xlink" xlink:type="simple"><person-group><name name-style="western"><surname>Scherer</surname><given-names>G</given-names></name></person-group> (<year>1962a</year>)<source> Beitrag zur Kenntnis der Alticiden-fauna Zentral-Afrikas (Coleoptera Chrysomelidae Alticinae). Annales de Musée Royal de l‘Afrique Centrale de Tervuren, Belgique, Series in 8°, Sciences Zoologiques 113: 7−82.</source></mixed-citation></ref><ref id="B234"><mixed-citation xmlns:xlink="http://www.w3.org/1999/xlink" xlink:type="simple"><person-group><name name-style="western"><surname>Scherer</surname><given-names>G</given-names></name><name name-style="western"><surname>Boppré</surname><given-names>M</given-names></name></person-group> (<year>1997</year>)<source> Attraction of <italic>Gabonia</italic> and <italic>Nzerekorena</italic> to pyrrolizidine alkaloids - with description of 13 new species and notes on male structural peculiarities (Insecta, Coleoptera, Chrysomelidae, Alticinae). Spixiana 20: 7−38.</source></mixed-citation></ref><ref id="B53"><mixed-citation xmlns:xlink="http://www.w3.org/1999/xlink" xlink:type="simple"><person-group><name name-style="western"><surname>Biondi</surname><given-names>M</given-names></name><name name-style="western"><surname>D’Alessandro</surname><given-names>P</given-names></name></person-group> (<year>2003</year>)<source><italic>Drakensbergianella rudebecki</italic>, new genus and new species from the mountains of the Southern Africa, and taxonomic observations on <italic>Gabonia</italic> Jacoby and related genera (Coleoptera: Chrysomelidae, Alticinae). Zoologischer Anzeiger 242: 97−106. </source>doi: <ext-link ext-link-type="uri" xlink:href="http://dx.doi.org/10.1078/0044-5231-00090" xlink:type="simple">10.1078/0044-5231-00090</ext-link></mixed-citation></ref><ref id="B59"><mixed-citation xmlns:xlink="http://www.w3.org/1999/xlink" xlink:type="simple"><person-group><name name-style="western"><surname>Biondi</surname><given-names>M</given-names></name><name name-style="western"><surname>D’Alessandro</surname><given-names>P</given-names></name></person-group> (<year>2010a</year>)<article-title> Genus-group names of Afrotropical flea beetles (Coleoptera: Chrysomelidae: Alticinae): Annotated catalogue and biogeographical notes. Eur. J. Entomol.</article-title><volume>107</volume>: <fpage>401</fpage>-<lpage>424</lpage>.</mixed-citation></ref><ref id="B175"><mixed-citation xmlns:xlink="http://www.w3.org/1999/xlink" xlink:type="simple"><person-group><name name-style="western"><surname>Jolivet</surname><given-names>P</given-names></name><name name-style="western"><surname>Hawkeswood</surname><given-names>TJ</given-names></name></person-group> (<year>1995</year>)<source> Host-plants of Chrysomelidae of the World.</source><publisher-name>An essay about the relationships between the leaf-beetles and their food-plants. Backhuys Publishers</publisher-name>, <publisher-loc>Leiden</publisher-loc>, <lpage>281</lpage> pp.</mixed-citation></ref><ref id="B103"><mixed-citation xmlns:xlink="http://www.w3.org/1999/xlink" xlink:type="simple"><person-group><name name-style="western"><surname>Doguet</surname><given-names>S</given-names></name></person-group> (<year>1979</year>)<source> Insects of Saudi Arabia. Coleoptera: Fam. Chrysomelidae, Subfam. Halticinae. Fauna of Saudi Arabia 1: 308−316.</source></mixed-citation></ref></ref-list></tp:taxon-treatment>
