# Supplementary material for: Afrotropical flea beetle genera: a key to their identification, updated catalogue and biogeographical analysis (Coleoptera, Chrysomelidae, Galerucinae, Alticini)
Source: Zookeys. 2012 Dec 20;(253):1–158. doi: 10.3897/zookeys.253.3414 (PMC3560840; doi:10.3897/zookeys.253.3414)
Supplement: XML Treatment for Guinerestia [file zookeys.253.3414-treatment42.xml]

<!DOCTYPE tp:taxon-treatment
  PUBLIC "-//TaxonX//DTD Taxonomic Treatment Publishing DTD v0 20100105//EN" "tax-treatment-NSO.dtd">
<tp:taxon-treatment xmlns:tp="http://www.plazi.org/taxpub"><tp:treatment-meta><mixed-citation publication-type="journal"><person-group><name><surname>Biondi</surname><given-names>Maurizio</given-names></name><name><surname>D’Alessandro</surname><given-names>Paola</given-names></name></person-group><article-title>Afrotropical flea beetle genera: a key to their identification, updated catalogue and biogeographical analysis (Coleoptera, Chrysomelidae, Galerucinae, Alticini)</article-title><source>Zookeys</source><day>20</day><month>12</month><year>2012</year><volume>2012</volume><issue>253</issue><fpage>1</fpage><lpage>158</lpage><pub-id pub-id-type="doi">10.3897/zookeys.253.3414</pub-id></mixed-citation></tp:treatment-meta><tp:nomenclature><tp:taxon-name>
                        <tp:taxon-name-part taxon-name-part-type="genus">Guinerestia</tp:taxon-name-part>
                    <object-id xmlns:xlink="http://www.w3.org/1999/xlink" xlink:type="simple">http://species-id.net/wiki/Guinerestia</object-id>
								</tp:taxon-name><tp:taxon-authority>Scherer, 1959</tp:taxon-authority><xref ref-type="fig" rid="F7">Figs 47</xref><xref ref-type="fig" rid="F26">187</xref><xref ref-type="fig" rid="F28">–188</xref><xref ref-type="fig" rid="F48">319</xref></tp:nomenclature><tp:treatment-sec sec-type="References"><title>References.</title><p><xref ref-type="bibr" rid="B221">Scherer 1959</xref>: 243−244; 1962a: 57; <xref ref-type="bibr" rid="B59">Biondi and D’Alessandro 2010a</xref>: 408.</p></tp:treatment-sec><tp:treatment-sec sec-type="Type species"><title>Type species.</title><p><italic><tp:taxon-name>Guinerestia rubripes</tp:taxon-name></italic> Scherer, 1959: 244 (Nigeria-Cameroon: Mamfe), by original designation.</p></tp:treatment-sec><tp:treatment-sec sec-type="Distribution"><title>Distribution.</title><p>Democratic Republic of the Congo, Guinea<bold>,</bold> Nigeria and Rwanda (<xref ref-type="fig" rid="F48">Fig. 319</xref>).</p></tp:treatment-sec><tp:treatment-sec sec-type="Ecology"><title>Ecology.</title><p>No information.</p></tp:treatment-sec><tp:treatment-sec sec-type="Notes"><title>Notes.</title><p>Three species have been described.</p></tp:treatment-sec><tp:treatment-sec><!--Section generated to contain objects referenced in tp:taxon-treatment.--><fig id="F7" position="float" orientation="portrait"><label>Figures 47–55.</label><caption><p>Habitus. <bold>47</bold> <italic><tp:taxon-name>Guinerestia rubra</tp:taxon-name></italic> Scherer <bold>48</bold> <italic><tp:taxon-name>Halticopsis spissicornis</tp:taxon-name></italic> Fairmaire (genus transferred to <tp:taxon-name>Galerucini</tp:taxon-name>) <bold>49</bold> <italic><tp:taxon-name>Halticotropis costipennis</tp:taxon-name></italic> Bechyné <bold>50</bold> <italic><tp:taxon-name>Hemipyxis africana</tp:taxon-name></italic> (Allard) <bold>51</bold> <italic><tp:taxon-name>Hespera africana</tp:taxon-name></italic> Jacoby <bold>52</bold> <italic><tp:taxon-name>Hildebrandtina similis</tp:taxon-name></italic> Bechyné <bold>53</bold> <italic><tp:taxon-name>Homichloda barkeri</tp:taxon-name></italic> (Jacoby) <bold>54</bold> <italic><tp:taxon-name>Hyphasis sita</tp:taxon-name></italic> (Maulik) <bold>55</bold> <italic><tp:taxon-name>Jacobyana bezdeki</tp:taxon-name></italic> Biondi &amp; D’Alessandro.</p></caption><graphic xmlns:xlink="http://www.w3.org/1999/xlink" xlink:href="ZooKeys-253-001-g007.jpg" position="float" orientation="portrait" xlink:type="simple"/></fig><fig id="F26" position="float" orientation="portrait"><label>Figures 182–187.</label><caption><p>Morphological characters. <bold>182</bold> <italic><tp:taxon-name>Eurylegna rubra</tp:taxon-name></italic> (Weise), head in frontal view <bold>183 </bold><italic><tp:taxon-name>Eutornus dilatatus</tp:taxon-name></italic> Bryant, head and pronotum in dorsal view <bold>184</bold> <italic><tp:taxon-name>Eutornus taeniatus</tp:taxon-name></italic> Bechyné, elytra in lateral view <bold>185</bold> <italic><tp:taxon-name>Gabonia nigripennis</tp:taxon-name></italic> (Jacoby), head in frontal view <bold>186</bold> Ditto, meso- and metasternum <bold>187</bold> <italic><tp:taxon-name>Guinerestia rubra</tp:taxon-name></italic> Scherer, head in frontal view.</p></caption><graphic xmlns:xlink="http://www.w3.org/1999/xlink" xlink:href="ZooKeys-253-001-g026.jpg" position="float" orientation="portrait" xlink:type="simple"/></fig><fig id="F28" position="float" orientation="portrait"><label>Figures 194–199.</label><caption><p>Morphological characters. <bold>194</bold> <italic><tp:taxon-name>Hemipyxis obscuretestaceum</tp:taxon-name></italic> (Thomson), hind tibia and metatarsus <bold>195</bold> <italic><tp:taxon-name>Hespera maculicollis</tp:taxon-name></italic> Jacoby, head and pronotum in dorsal view <bold>196</bold> <italic><tp:taxon-name>Hildebrandtina obscura</tp:taxon-name></italic> Bechyné, head and pronotum in dorsal view <bold>197</bold> <italic><tp:taxon-name>Hildebrandtina similis</tp:taxon-name></italic> Bechyné, head and pronotum in dorsal view <bold>198</bold> <italic><tp:taxon-name>Homichloda barkeri</tp:taxon-name></italic> (Jacoby), hind tibia and metatarsus and elytral surface <bold>199 </bold><italic><tp:taxon-name>Hyphasis sita</tp:taxon-name></italic> (Maulik), head and pronotum in dorsal view.</p></caption><graphic xmlns:xlink="http://www.w3.org/1999/xlink" xlink:href="ZooKeys-253-001-g028.jpg" position="float" orientation="portrait" xlink:type="simple"/></fig><fig id="F48" position="float" orientation="portrait"><label>Figures 314–319.</label><caption><p>Maps of distribution. <bold>314</bold> <italic><tp:taxon-name>Eriotica</tp:taxon-name></italic> Harold <bold>315</bold> <italic><tp:taxon-name>Eurylegna</tp:taxon-name></italic> Weise <bold>316</bold> <italic><tp:taxon-name>Eutornus</tp:taxon-name></italic> Clark <bold>317</bold> <italic><tp:taxon-name>Gabonia</tp:taxon-name></italic> Jacoby <bold>318</bold> <italic><tp:taxon-name>Guilielmia</tp:taxon-name></italic> Weise <bold>319</bold> <italic><tp:taxon-name>Guinerestia</tp:taxon-name></italic> Scherer.</p></caption><graphic xmlns:xlink="http://www.w3.org/1999/xlink" xlink:href="ZooKeys-253-001-g048.jpg" position="float" orientation="portrait" xlink:type="simple"/></fig></tp:treatment-sec><ref-list><ref id="B221"><mixed-citation xmlns:xlink="http://www.w3.org/1999/xlink" xlink:type="simple"><person-group><name name-style="western"><surname>Scherer</surname><given-names>G</given-names></name></person-group> (<year>1959</year>)<source> Die Alticiden-Ausbeute der Expedition des Museums G. Frey nach Nigeria-Kamerun 1955/56 (Col. Phytoph.). Entomologische Arbeiten aus dem Museum Georg Frey 10: 177−265.</source></mixed-citation></ref><ref id="B59"><mixed-citation xmlns:xlink="http://www.w3.org/1999/xlink" xlink:type="simple"><person-group><name name-style="western"><surname>Biondi</surname><given-names>M</given-names></name><name name-style="western"><surname>D’Alessandro</surname><given-names>P</given-names></name></person-group> (<year>2010a</year>)<article-title> Genus-group names of Afrotropical flea beetles (Coleoptera: Chrysomelidae: Alticinae): Annotated catalogue and biogeographical notes. Eur. J. Entomol.</article-title><volume>107</volume>: <fpage>401</fpage>-<lpage>424</lpage>.</mixed-citation></ref></ref-list></tp:taxon-treatment>
