# Supplementary material for: Afrotropical flea beetle genera: a key to their identification, updated catalogue and biogeographical analysis (Coleoptera, Chrysomelidae, Galerucinae, Alticini)
Source: Zookeys. 2012 Dec 20;(253):1–158. doi: 10.3897/zookeys.253.3414 (PMC3560840; doi:10.3897/zookeys.253.3414)
Supplement: XML Treatment for Hespera [file zookeys.253.3414-treatment45.xml]

<!DOCTYPE tp:taxon-treatment
  PUBLIC "-//TaxonX//DTD Taxonomic Treatment Publishing DTD v0 20100105//EN" "tax-treatment-NSO.dtd">
<tp:taxon-treatment xmlns:tp="http://www.plazi.org/taxpub"><tp:treatment-meta><mixed-citation publication-type="journal"><person-group><name><surname>Biondi</surname><given-names>Maurizio</given-names></name><name><surname>D’Alessandro</surname><given-names>Paola</given-names></name></person-group><article-title>Afrotropical flea beetle genera: a key to their identification, updated catalogue and biogeographical analysis (Coleoptera, Chrysomelidae, Galerucinae, Alticini)</article-title><source>Zookeys</source><day>20</day><month>12</month><year>2012</year><volume>2012</volume><issue>253</issue><fpage>1</fpage><lpage>158</lpage><pub-id pub-id-type="doi">10.3897/zookeys.253.3414</pub-id></mixed-citation></tp:treatment-meta><tp:nomenclature><tp:taxon-name>
                        <tp:taxon-name-part taxon-name-part-type="genus">Hespera</tp:taxon-name-part>
                    <object-id xmlns:xlink="http://www.w3.org/1999/xlink" xlink:type="simple">http://species-id.net/wiki/Hespera</object-id>
								</tp:taxon-name><tp:taxon-authority>Weise, 1889</tp:taxon-authority><xref ref-type="fig" rid="F7">Figs 51</xref><xref ref-type="fig" rid="F28">195</xref><xref ref-type="fig" rid="F49">322</xref><tp:nomenclature-citation-list><tp:nomenclature-citation><tp:taxon-name>=Allomorpha</tp:taxon-name><comment> Jacoby, 1892b (synonymized by <xref ref-type="bibr" rid="B199">Maulik 1926</xref>)</comment></tp:nomenclature-citation></tp:nomenclature-citation-list></tp:nomenclature><tp:treatment-sec sec-type="References"><title>References.</title><p><xref ref-type="bibr" rid="B246">Weise 1889</xref>: 638; <xref ref-type="bibr" rid="B162">Jacoby 1892b</xref>: 934; <xref ref-type="bibr" rid="B199">Maulik 1926</xref>: 137; <xref ref-type="bibr" rid="B59">Biondi and D’Alessandro 2010a</xref>: 408.</p></tp:treatment-sec><tp:treatment-sec sec-type="Type species"><title>Type species.</title><p><italic><tp:taxon-name>Hespera</tp:taxon-name></italic>: <italic><tp:taxon-name>Hespera sericea</tp:taxon-name></italic> Weise, 1889: 639 (China), by original designation; <italic><tp:taxon-name>Allomorpha</tp:taxon-name></italic>: <italic><tp:taxon-name>Allomorpha sericea</tp:taxon-name></italic> Jacoby, 1892b: 934 [Burma (=Myanmar): Carin Chebà], designation by monotypy.</p></tp:treatment-sec><tp:treatment-sec sec-type="Distribution"><title>Distribution.</title><p>Afrotropical (excluding Madagascar), Eastern Palaeartic, and Oriental regions (<xref ref-type="fig" rid="F49">Fig. 322</xref>).</p></tp:treatment-sec><tp:treatment-sec sec-type="Ecology"><title>Ecology.</title><p>The Afrotropical species of this genus are mainly associated with plants in the families <tp:taxon-name>Anacardiaceae</tp:taxon-name> and <tp:taxon-name>Ericaceae</tp:taxon-name> (cf. <xref ref-type="bibr" rid="B175">Jolivet and Hawkeswood 1995</xref>; personal data).</p></tp:treatment-sec><tp:treatment-sec sec-type="Notes"><title>Notes.</title><p>About thirty species are known from Sub-Saharan Africa.</p></tp:treatment-sec><tp:treatment-sec><!--Section generated to contain objects referenced in tp:taxon-treatment.--><fig id="F7" position="float" orientation="portrait"><label>Figures 47–55.</label><caption><p>Habitus. <bold>47</bold> <italic><tp:taxon-name>Guinerestia rubra</tp:taxon-name></italic> Scherer <bold>48</bold> <italic><tp:taxon-name>Halticopsis spissicornis</tp:taxon-name></italic> Fairmaire (genus transferred to <tp:taxon-name>Galerucini</tp:taxon-name>) <bold>49</bold> <italic><tp:taxon-name>Halticotropis costipennis</tp:taxon-name></italic> Bechyné <bold>50</bold> <italic><tp:taxon-name>Hemipyxis africana</tp:taxon-name></italic> (Allard) <bold>51</bold> <italic><tp:taxon-name>Hespera africana</tp:taxon-name></italic> Jacoby <bold>52</bold> <italic><tp:taxon-name>Hildebrandtina similis</tp:taxon-name></italic> Bechyné <bold>53</bold> <italic><tp:taxon-name>Homichloda barkeri</tp:taxon-name></italic> (Jacoby) <bold>54</bold> <italic><tp:taxon-name>Hyphasis sita</tp:taxon-name></italic> (Maulik) <bold>55</bold> <italic><tp:taxon-name>Jacobyana bezdeki</tp:taxon-name></italic> Biondi &amp; D’Alessandro.</p></caption><graphic xmlns:xlink="http://www.w3.org/1999/xlink" xlink:href="ZooKeys-253-001-g007.jpg" position="float" orientation="portrait" xlink:type="simple"/></fig><fig id="F28" position="float" orientation="portrait"><label>Figures 194–199.</label><caption><p>Morphological characters. <bold>194</bold> <italic><tp:taxon-name>Hemipyxis obscuretestaceum</tp:taxon-name></italic> (Thomson), hind tibia and metatarsus <bold>195</bold> <italic><tp:taxon-name>Hespera maculicollis</tp:taxon-name></italic> Jacoby, head and pronotum in dorsal view <bold>196</bold> <italic><tp:taxon-name>Hildebrandtina obscura</tp:taxon-name></italic> Bechyné, head and pronotum in dorsal view <bold>197</bold> <italic><tp:taxon-name>Hildebrandtina similis</tp:taxon-name></italic> Bechyné, head and pronotum in dorsal view <bold>198</bold> <italic><tp:taxon-name>Homichloda barkeri</tp:taxon-name></italic> (Jacoby), hind tibia and metatarsus and elytral surface <bold>199 </bold><italic><tp:taxon-name>Hyphasis sita</tp:taxon-name></italic> (Maulik), head and pronotum in dorsal view.</p></caption><graphic xmlns:xlink="http://www.w3.org/1999/xlink" xlink:href="ZooKeys-253-001-g028.jpg" position="float" orientation="portrait" xlink:type="simple"/></fig><fig id="F49" position="float" orientation="portrait"><label>Figures 320–325.</label><caption><p>Maps of distribution. <bold>320</bold> <italic><tp:taxon-name>Halticotropis</tp:taxon-name></italic> Fairmaire <bold>321</bold> <italic><tp:taxon-name>Hemipyxis</tp:taxon-name></italic> Chevrolat <bold>322 </bold><italic><tp:taxon-name>Hespera</tp:taxon-name></italic> Weise <bold>323</bold> <italic><tp:taxon-name>Hildebrandtina</tp:taxon-name></italic> Weise <bold>324</bold> <italic><tp:taxon-name>Homichloda</tp:taxon-name></italic> Weise <bold>325</bold> <italic><tp:taxon-name>Hyphasis</tp:taxon-name></italic> Harold.</p></caption><graphic xmlns:xlink="http://www.w3.org/1999/xlink" xlink:href="ZooKeys-253-001-g049.jpg" position="float" orientation="portrait" xlink:type="simple"/></fig></tp:treatment-sec><ref-list><ref id="B199"><mixed-citation xmlns:xlink="http://www.w3.org/1999/xlink" xlink:type="simple"><person-group><name name-style="western"><surname>Maulik</surname><given-names>S</given-names></name></person-group> (<year>1926</year>)<source> The Fauna of British India, including Ceylon and Burma. Coleoptera. Chrysomelidae (Chrysomelinae and Halticinae). Taylor and Francis, London, xiv + 443 pp.</source></mixed-citation></ref><ref id="B246"><mixed-citation xmlns:xlink="http://www.w3.org/1999/xlink" xlink:type="simple"><person-group><name name-style="western"><surname>Weise</surname><given-names>J</given-names></name></person-group> (<year>1889</year>)<source> Insecta a Cl. G.N. Potanin in China et in Mongolia novissime Lecta. IX. Chrysomelidae et Coccinellidae. Horae Societatis Entomologicae Rossicae 23: 560−653.</source></mixed-citation></ref><ref id="B162"><mixed-citation xmlns:xlink="http://www.w3.org/1999/xlink" xlink:type="simple"><person-group><name name-style="western"><surname>Jacoby</surname><given-names>M</given-names></name></person-group> (<year>1892b</year>)<source> Viaggio di Leonardo Fea in Birmania e regioni vicine. LI. Description of the new genera and species of the phytophagous Coleoptera. Annali del Museo Civico di Storia Naturale di Genova (serie 2<sup>a</sup>) 12: 869−999.</source></mixed-citation></ref><ref id="B59"><mixed-citation xmlns:xlink="http://www.w3.org/1999/xlink" xlink:type="simple"><person-group><name name-style="western"><surname>Biondi</surname><given-names>M</given-names></name><name name-style="western"><surname>D’Alessandro</surname><given-names>P</given-names></name></person-group> (<year>2010a</year>)<article-title> Genus-group names of Afrotropical flea beetles (Coleoptera: Chrysomelidae: Alticinae): Annotated catalogue and biogeographical notes. Eur. J. Entomol.</article-title><volume>107</volume>: <fpage>401</fpage>-<lpage>424</lpage>.</mixed-citation></ref><ref id="B175"><mixed-citation xmlns:xlink="http://www.w3.org/1999/xlink" xlink:type="simple"><person-group><name name-style="western"><surname>Jolivet</surname><given-names>P</given-names></name><name name-style="western"><surname>Hawkeswood</surname><given-names>TJ</given-names></name></person-group> (<year>1995</year>)<source> Host-plants of Chrysomelidae of the World.</source><publisher-name>An essay about the relationships between the leaf-beetles and their food-plants. Backhuys Publishers</publisher-name>, <publisher-loc>Leiden</publisher-loc>, <lpage>281</lpage> pp.</mixed-citation></ref></ref-list></tp:taxon-treatment>
