# Supplementary material for: Afrotropical flea beetle genera: a key to their identification, updated catalogue and biogeographical analysis (Coleoptera, Chrysomelidae, Galerucinae, Alticini)
Source: Zookeys. 2012 Dec 20;(253):1–158. doi: 10.3897/zookeys.253.3414 (PMC3560840; doi:10.3897/zookeys.253.3414)
Supplement: XML Treatment for Hildebrandtina [file zookeys.253.3414-treatment46.xml]

<!DOCTYPE tp:taxon-treatment
  PUBLIC "-//TaxonX//DTD Taxonomic Treatment Publishing DTD v0 20100105//EN" "tax-treatment-NSO.dtd">
<tp:taxon-treatment xmlns:tp="http://www.plazi.org/taxpub"><tp:treatment-meta><mixed-citation publication-type="journal"><person-group><name><surname>Biondi</surname><given-names>Maurizio</given-names></name><name><surname>D’Alessandro</surname><given-names>Paola</given-names></name></person-group><article-title>Afrotropical flea beetle genera: a key to their identification, updated catalogue and biogeographical analysis (Coleoptera, Chrysomelidae, Galerucinae, Alticini)</article-title><source>Zookeys</source><day>20</day><month>12</month><year>2012</year><volume>2012</volume><issue>253</issue><fpage>1</fpage><lpage>158</lpage><pub-id pub-id-type="doi">10.3897/zookeys.253.3414</pub-id></mixed-citation></tp:treatment-meta><tp:nomenclature><tp:taxon-name>
                        <tp:taxon-name-part taxon-name-part-type="genus">Hildebrandtina</tp:taxon-name-part>
                    <object-id xmlns:xlink="http://www.w3.org/1999/xlink" xlink:type="simple">http://species-id.net/wiki/Hildebrandtina</object-id>
								</tp:taxon-name><tp:taxon-authority>Weise, 1910b</tp:taxon-authority><xref ref-type="fig" rid="F7">Figs 52</xref><xref ref-type="fig" rid="F28">196–197</xref><xref ref-type="fig" rid="F49">323</xref></tp:nomenclature><tp:treatment-sec sec-type="References"><title>References.</title><p><xref ref-type="bibr" rid="B255">Weise 1910b</xref>: 464; <xref ref-type="bibr" rid="B188">Laboissière 1932</xref>: 584; <xref ref-type="bibr" rid="B19">Bechyné 1948b</xref>: 99; 1964: 131; <xref ref-type="bibr" rid="B59">Biondi and D’Alessandro 2010a</xref>: 408.</p></tp:treatment-sec><tp:treatment-sec sec-type="Type species"><title>Type species.</title><p><italic><tp:taxon-name>Hildebrandtina variegata</tp:taxon-name></italic> Weise, 1910b: 465 (Madagascar), by original designation.</p></tp:treatment-sec><tp:treatment-sec sec-type="Distribution"><title>Distribution.</title><p>Madagascar (<xref ref-type="fig" rid="F49">Fig. 323</xref>).</p></tp:treatment-sec><tp:treatment-sec sec-type="Ecology"><title>Ecology.</title><p>No information.</p></tp:treatment-sec><tp:treatment-sec sec-type="Notes"><title>Notes.</title><p>This genus, with about ten species known to occur in Madagascar, was transferred from the subfamily <tp:taxon-name>Galerucinae</tp:taxon-name> to the <tp:taxon-name>Alticinae</tp:taxon-name> (currently the tribe <tp:taxon-name>Alticini</tp:taxon-name>) by <xref ref-type="bibr" rid="B59">Biondi and D’Alessandro (2010a)</xref>. The reason being the presence of a metafemoral spring, very similar to that described for the Oriental genus <italic><tp:taxon-name>Mandarella</tp:taxon-name></italic> Duvivier (1892b: 433) (cf. <xref ref-type="bibr" rid="B132">Furth and Suzuki 1994</xref>).</p></tp:treatment-sec><tp:treatment-sec><!--Section generated to contain objects referenced in tp:taxon-treatment.--><fig id="F7" position="float" orientation="portrait"><label>Figures 47–55.</label><caption><p>Habitus. <bold>47</bold> <italic><tp:taxon-name>Guinerestia rubra</tp:taxon-name></italic> Scherer <bold>48</bold> <italic><tp:taxon-name>Halticopsis spissicornis</tp:taxon-name></italic> Fairmaire (genus transferred to <tp:taxon-name>Galerucini</tp:taxon-name>) <bold>49</bold> <italic><tp:taxon-name>Halticotropis costipennis</tp:taxon-name></italic> Bechyné <bold>50</bold> <italic><tp:taxon-name>Hemipyxis africana</tp:taxon-name></italic> (Allard) <bold>51</bold> <italic><tp:taxon-name>Hespera africana</tp:taxon-name></italic> Jacoby <bold>52</bold> <italic><tp:taxon-name>Hildebrandtina similis</tp:taxon-name></italic> Bechyné <bold>53</bold> <italic><tp:taxon-name>Homichloda barkeri</tp:taxon-name></italic> (Jacoby) <bold>54</bold> <italic><tp:taxon-name>Hyphasis sita</tp:taxon-name></italic> (Maulik) <bold>55</bold> <italic><tp:taxon-name>Jacobyana bezdeki</tp:taxon-name></italic> Biondi &amp; D’Alessandro.</p></caption><graphic xmlns:xlink="http://www.w3.org/1999/xlink" xlink:href="ZooKeys-253-001-g007.jpg" position="float" orientation="portrait" xlink:type="simple"/></fig><fig id="F28" position="float" orientation="portrait"><label>Figures 194–199.</label><caption><p>Morphological characters. <bold>194</bold> <italic><tp:taxon-name>Hemipyxis obscuretestaceum</tp:taxon-name></italic> (Thomson), hind tibia and metatarsus <bold>195</bold> <italic><tp:taxon-name>Hespera maculicollis</tp:taxon-name></italic> Jacoby, head and pronotum in dorsal view <bold>196</bold> <italic><tp:taxon-name>Hildebrandtina obscura</tp:taxon-name></italic> Bechyné, head and pronotum in dorsal view <bold>197</bold> <italic><tp:taxon-name>Hildebrandtina similis</tp:taxon-name></italic> Bechyné, head and pronotum in dorsal view <bold>198</bold> <italic><tp:taxon-name>Homichloda barkeri</tp:taxon-name></italic> (Jacoby), hind tibia and metatarsus and elytral surface <bold>199 </bold><italic><tp:taxon-name>Hyphasis sita</tp:taxon-name></italic> (Maulik), head and pronotum in dorsal view.</p></caption><graphic xmlns:xlink="http://www.w3.org/1999/xlink" xlink:href="ZooKeys-253-001-g028.jpg" position="float" orientation="portrait" xlink:type="simple"/></fig><fig id="F49" position="float" orientation="portrait"><label>Figures 320–325.</label><caption><p>Maps of distribution. <bold>320</bold> <italic><tp:taxon-name>Halticotropis</tp:taxon-name></italic> Fairmaire <bold>321</bold> <italic><tp:taxon-name>Hemipyxis</tp:taxon-name></italic> Chevrolat <bold>322 </bold><italic><tp:taxon-name>Hespera</tp:taxon-name></italic> Weise <bold>323</bold> <italic><tp:taxon-name>Hildebrandtina</tp:taxon-name></italic> Weise <bold>324</bold> <italic><tp:taxon-name>Homichloda</tp:taxon-name></italic> Weise <bold>325</bold> <italic><tp:taxon-name>Hyphasis</tp:taxon-name></italic> Harold.</p></caption><graphic xmlns:xlink="http://www.w3.org/1999/xlink" xlink:href="ZooKeys-253-001-g049.jpg" position="float" orientation="portrait" xlink:type="simple"/></fig></tp:treatment-sec><ref-list><ref id="B255"><mixed-citation xmlns:xlink="http://www.w3.org/1999/xlink" xlink:type="simple"><person-group><name name-style="western"><surname>Weise</surname><given-names>J</given-names></name></person-group> (<year>1910b</year>)<source> Chrysomelidae von Madagaskar, den Comoren und den Inseln Ostafrikas. In: Voeltzkow A (Ed) Reise in Ostafrika in den Jahren 1903−1905, Band II, Heft 5. E. Schweizerbartsche Verlagsbuchhandlungen, Nägele &amp; Dr. Sproesser, Stuttgart, 419−506.</source></mixed-citation></ref><ref id="B188"><mixed-citation xmlns:xlink="http://www.w3.org/1999/xlink" xlink:type="simple"><person-group><name name-style="western"><surname>Laboissière</surname><given-names>V</given-names></name></person-group> (<year>1932</year>)<source> Synopsis des genres de Galerucini de Madagascar. Société Entomologique de France, Livre du Centenaire. Paris, 575−592.</source></mixed-citation></ref><ref id="B19"><mixed-citation xmlns:xlink="http://www.w3.org/1999/xlink" xlink:type="simple"><person-group><name name-style="western"><surname>Bechyné</surname><given-names>J</given-names></name></person-group> (<year>1948b</year>)<source> Nouveaux Galerucides de Madagascar (Col. Phytophaga). Bulletin Mensuel de la Société Linnéenne de Lyon 17: 99−101.</source></mixed-citation></ref><ref id="B59"><mixed-citation xmlns:xlink="http://www.w3.org/1999/xlink" xlink:type="simple"><person-group><name name-style="western"><surname>Biondi</surname><given-names>M</given-names></name><name name-style="western"><surname>D’Alessandro</surname><given-names>P</given-names></name></person-group> (<year>2010a</year>)<article-title> Genus-group names of Afrotropical flea beetles (Coleoptera: Chrysomelidae: Alticinae): Annotated catalogue and biogeographical notes. Eur. J. Entomol.</article-title><volume>107</volume>: <fpage>401</fpage>-<lpage>424</lpage>.</mixed-citation></ref><ref id="B132"><mixed-citation xmlns:xlink="http://www.w3.org/1999/xlink" xlink:type="simple"><person-group><name name-style="western"><surname>Furth</surname><given-names>DG</given-names></name><name name-style="western"><surname>Suzuki</surname><given-names>K</given-names></name></person-group> (<year>1994</year>)<source> Character correlation studies of problematic genera of Alticinae in relation to Galerucinae (Coleoptera: Chrysomelidae). In: Furth DG (Ed) Proceedings of the Third International Symposium on the Chrysomelidae, Beijing 1992. Backhuys Publishers, Leiden, 116−135.</source></mixed-citation></ref></ref-list></tp:taxon-treatment>
