# Supplementary material for: Afrotropical flea beetle genera: a key to their identification, updated catalogue and biogeographical analysis (Coleoptera, Chrysomelidae, Galerucinae, Alticini)
Source: Zookeys. 2012 Dec 20;(253):1–158. doi: 10.3897/zookeys.253.3414 (PMC3560840; doi:10.3897/zookeys.253.3414)
Supplement: XML Treatment for Homichloda [file zookeys.253.3414-treatment47.xml]

<!DOCTYPE tp:taxon-treatment
  PUBLIC "-//TaxonX//DTD Taxonomic Treatment Publishing DTD v0 20100105//EN" "tax-treatment-NSO.dtd">
<tp:taxon-treatment xmlns:tp="http://www.plazi.org/taxpub"><tp:treatment-meta><mixed-citation publication-type="journal"><person-group><name><surname>Biondi</surname><given-names>Maurizio</given-names></name><name><surname>D’Alessandro</surname><given-names>Paola</given-names></name></person-group><article-title>Afrotropical flea beetle genera: a key to their identification, updated catalogue and biogeographical analysis (Coleoptera, Chrysomelidae, Galerucinae, Alticini)</article-title><source>Zookeys</source><day>20</day><month>12</month><year>2012</year><volume>2012</volume><issue>253</issue><fpage>1</fpage><lpage>158</lpage><pub-id pub-id-type="doi">10.3897/zookeys.253.3414</pub-id></mixed-citation></tp:treatment-meta><tp:nomenclature><tp:taxon-name>
                        <tp:taxon-name-part taxon-name-part-type="genus">Homichloda</tp:taxon-name-part>
                    <object-id xmlns:xlink="http://www.w3.org/1999/xlink" xlink:type="simple">http://species-id.net/wiki/Homichloda</object-id>
								</tp:taxon-name><tp:taxon-authority>Weise, 1902a</tp:taxon-authority><xref ref-type="fig" rid="F7">Figs 53</xref><xref ref-type="fig" rid="F28">198</xref><xref ref-type="fig" rid="F49">324</xref><tp:nomenclature-citation-list><tp:nomenclature-citation><tp:taxon-name>=Weiseana</tp:taxon-name><comment> Jacoby, 1903a (synonymized by <xref ref-type="bibr" rid="B96">Cox 1997</xref>)</comment></tp:nomenclature-citation></tp:nomenclature-citation-list></tp:nomenclature><tp:treatment-sec sec-type="References"><title>References.</title><p><xref ref-type="bibr" rid="B249">Weise 1902a</xref>: 165; <xref ref-type="bibr" rid="B171">Jacoby 1903a</xref>: 16, 1906: 23 (as <italic><tp:taxon-name>Weiseana</tp:taxon-name></italic>); <xref ref-type="bibr" rid="B96">Cox 1997</xref>: 939.</p></tp:treatment-sec><tp:treatment-sec sec-type="Type species"><title>Type species.</title><p><italic><tp:taxon-name>Homichloda</tp:taxon-name></italic>: <italic><tp:taxon-name>Homichloda pauli</tp:taxon-name></italic> Weise, 1902a: 166 (Kwai), designation by monotypy; <italic><tp:taxon-name>Weiseana</tp:taxon-name></italic>: <italic><tp:taxon-name>Weiseana barkeri</tp:taxon-name></italic> Jacoby, 1903: 16 (Natal, Malvern), by original designation.</p></tp:treatment-sec><tp:treatment-sec sec-type="Distribution"><title>Distribution.</title><p>Kenya, Republic of South Africa (KwaZulu-Natal), Tanzania and Zambia (<xref ref-type="fig" rid="F49">Fig. 324</xref>).</p></tp:treatment-sec><tp:treatment-sec sec-type="Ecology"><title>Ecology.</title><p>A genus that has been associated with a variety of <italic><tp:taxon-name>Acacia</tp:taxon-name></italic> species, trees in the family <tp:taxon-name>Fabaceae</tp:taxon-name> (<xref ref-type="bibr" rid="B96">Cox 1997</xref>).</p></tp:treatment-sec><tp:treatment-sec sec-type="Notes"><title>Notes.</title><p>Three species have been described.</p></tp:treatment-sec><tp:treatment-sec><!--Section generated to contain objects referenced in tp:taxon-treatment.--><fig id="F7" position="float" orientation="portrait"><label>Figures 47–55.</label><caption><p>Habitus. <bold>47</bold> <italic><tp:taxon-name>Guinerestia rubra</tp:taxon-name></italic> Scherer <bold>48</bold> <italic><tp:taxon-name>Halticopsis spissicornis</tp:taxon-name></italic> Fairmaire (genus transferred to <tp:taxon-name>Galerucini</tp:taxon-name>) <bold>49</bold> <italic><tp:taxon-name>Halticotropis costipennis</tp:taxon-name></italic> Bechyné <bold>50</bold> <italic><tp:taxon-name>Hemipyxis africana</tp:taxon-name></italic> (Allard) <bold>51</bold> <italic><tp:taxon-name>Hespera africana</tp:taxon-name></italic> Jacoby <bold>52</bold> <italic><tp:taxon-name>Hildebrandtina similis</tp:taxon-name></italic> Bechyné <bold>53</bold> <italic><tp:taxon-name>Homichloda barkeri</tp:taxon-name></italic> (Jacoby) <bold>54</bold> <italic><tp:taxon-name>Hyphasis sita</tp:taxon-name></italic> (Maulik) <bold>55</bold> <italic><tp:taxon-name>Jacobyana bezdeki</tp:taxon-name></italic> Biondi &amp; D’Alessandro.</p></caption><graphic xmlns:xlink="http://www.w3.org/1999/xlink" xlink:href="ZooKeys-253-001-g007.jpg" position="float" orientation="portrait" xlink:type="simple"/></fig><fig id="F28" position="float" orientation="portrait"><label>Figures 194–199.</label><caption><p>Morphological characters. <bold>194</bold> <italic><tp:taxon-name>Hemipyxis obscuretestaceum</tp:taxon-name></italic> (Thomson), hind tibia and metatarsus <bold>195</bold> <italic><tp:taxon-name>Hespera maculicollis</tp:taxon-name></italic> Jacoby, head and pronotum in dorsal view <bold>196</bold> <italic><tp:taxon-name>Hildebrandtina obscura</tp:taxon-name></italic> Bechyné, head and pronotum in dorsal view <bold>197</bold> <italic><tp:taxon-name>Hildebrandtina similis</tp:taxon-name></italic> Bechyné, head and pronotum in dorsal view <bold>198</bold> <italic><tp:taxon-name>Homichloda barkeri</tp:taxon-name></italic> (Jacoby), hind tibia and metatarsus and elytral surface <bold>199 </bold><italic><tp:taxon-name>Hyphasis sita</tp:taxon-name></italic> (Maulik), head and pronotum in dorsal view.</p></caption><graphic xmlns:xlink="http://www.w3.org/1999/xlink" xlink:href="ZooKeys-253-001-g028.jpg" position="float" orientation="portrait" xlink:type="simple"/></fig><fig id="F49" position="float" orientation="portrait"><label>Figures 320–325.</label><caption><p>Maps of distribution. <bold>320</bold> <italic><tp:taxon-name>Halticotropis</tp:taxon-name></italic> Fairmaire <bold>321</bold> <italic><tp:taxon-name>Hemipyxis</tp:taxon-name></italic> Chevrolat <bold>322 </bold><italic><tp:taxon-name>Hespera</tp:taxon-name></italic> Weise <bold>323</bold> <italic><tp:taxon-name>Hildebrandtina</tp:taxon-name></italic> Weise <bold>324</bold> <italic><tp:taxon-name>Homichloda</tp:taxon-name></italic> Weise <bold>325</bold> <italic><tp:taxon-name>Hyphasis</tp:taxon-name></italic> Harold.</p></caption><graphic xmlns:xlink="http://www.w3.org/1999/xlink" xlink:href="ZooKeys-253-001-g049.jpg" position="float" orientation="portrait" xlink:type="simple"/></fig></tp:treatment-sec><ref-list><ref id="B96"><mixed-citation xmlns:xlink="http://www.w3.org/1999/xlink" xlink:type="simple"><person-group><name name-style="western"><surname>Cox</surname><given-names>ML</given-names></name></person-group> (<year>1997</year>)<source><italic>Homichloda barkeri</italic> (Jacoby) (Coleoptera: Chrysomelidae: Alticinae), a candidate agent for the biocontrol of prikly acacia, <italic>Acacia nilotica</italic> (Mimosaceae) in Australia. J. Nat. Hist. 31: 935−964. </source>doi: <ext-link ext-link-type="uri" xlink:href="http://dx.doi.org/10.1080/00222939700770461" xlink:type="simple">10.1080/00222939700770461</ext-link></mixed-citation></ref><ref id="B249"><mixed-citation xmlns:xlink="http://www.w3.org/1999/xlink" xlink:type="simple"><person-group><name name-style="western"><surname>Weise</surname><given-names>J</given-names></name></person-group> (<year>1902a</year>)<source> Afrikanische Chrysomeliden. Archiv für Naturgeschichte 68: 119−174.</source></mixed-citation></ref><ref id="B171"><mixed-citation xmlns:xlink="http://www.w3.org/1999/xlink" xlink:type="simple"><person-group><name name-style="western"><surname>Jacoby</surname><given-names>M</given-names></name></person-group> (<year>1903a</year>)<source> A further contribution to our knowledge of African phytophagous Coleoptera. Part II. Transactions of the Entomological Society of London 1903: 1−38.</source></mixed-citation></ref></ref-list></tp:taxon-treatment>
