# Supplementary material for: Afrotropical flea beetle genera: a key to their identification, updated catalogue and biogeographical analysis (Coleoptera, Chrysomelidae, Galerucinae, Alticini)
Source: Zookeys. 2012 Dec 20;(253):1–158. doi: 10.3897/zookeys.253.3414 (PMC3560840; doi:10.3897/zookeys.253.3414)
Supplement: XML Treatment for Hyphasis [file zookeys.253.3414-treatment48.xml]

<!DOCTYPE tp:taxon-treatment
  PUBLIC "-//TaxonX//DTD Taxonomic Treatment Publishing DTD v0 20100105//EN" "tax-treatment-NSO.dtd">
<tp:taxon-treatment xmlns:tp="http://www.plazi.org/taxpub"><tp:treatment-meta><mixed-citation publication-type="journal"><person-group><name><surname>Biondi</surname><given-names>Maurizio</given-names></name><name><surname>D’Alessandro</surname><given-names>Paola</given-names></name></person-group><article-title>Afrotropical flea beetle genera: a key to their identification, updated catalogue and biogeographical analysis (Coleoptera, Chrysomelidae, Galerucinae, Alticini)</article-title><source>Zookeys</source><day>20</day><month>12</month><year>2012</year><volume>2012</volume><issue>253</issue><fpage>1</fpage><lpage>158</lpage><pub-id pub-id-type="doi">10.3897/zookeys.253.3414</pub-id></mixed-citation></tp:treatment-meta><tp:nomenclature><tp:taxon-name>
                        <tp:taxon-name-part taxon-name-part-type="genus">Hyphasis</tp:taxon-name-part>
                    <object-id xmlns:xlink="http://www.w3.org/1999/xlink" xlink:type="simple">http://species-id.net/wiki/Hyphasis</object-id>
								</tp:taxon-name><tp:taxon-authority>Harold, 1877b</tp:taxon-authority><xref ref-type="fig" rid="F7">Figs 54</xref><xref ref-type="fig" rid="F28">199</xref><xref ref-type="fig" rid="F29">–200</xref><xref ref-type="fig" rid="F49">325</xref><tp:nomenclature-citation-list><tp:nomenclature-citation><tp:taxon-name>= Hyphasoma</tp:taxon-name><comment> Jacoby, 1903b (synonymized by <xref ref-type="bibr" rid="B86">Chen 1936</xref>)</comment></tp:nomenclature-citation><tp:nomenclature-citation><tp:taxon-name>Physoma</tp:taxon-name><comment> Clark, 1863 (pars)</comment></tp:nomenclature-citation></tp:nomenclature-citation-list></tp:nomenclature><tp:treatment-sec sec-type="References"><title>References.</title><p><xref ref-type="bibr" rid="B95">Clark 1863</xref>: 165; <xref ref-type="bibr" rid="B147">Harold 1877b</xref>: 434; <xref ref-type="bibr" rid="B170">Jacoby 1901</xref>: 298; 1903b: 110; <xref ref-type="bibr" rid="B199">Maulik 1926</xref>: 158, 166; <xref ref-type="bibr" rid="B86">Chen 1936</xref>: 627; <xref ref-type="bibr" rid="B151">Heikertinger and Csiki 1940</xref>: 457; <xref ref-type="bibr" rid="B18">Bechyné 1948a</xref>: 10; 1958a: 90 (as <italic><tp:taxon-name>Hyphasoma</tp:taxon-name></italic>); <xref ref-type="bibr" rid="B186">Konstantinov and Vanderberg 1996</xref>: 369.</p></tp:treatment-sec><tp:treatment-sec sec-type="Type species"><title>Type species</title><p><bold>.</bold> <italic><tp:taxon-name>Hyphasis</tp:taxon-name></italic>: <italic><tp:taxon-name>Oedionychis magica</tp:taxon-name></italic> Harold, 1877b: 434 (India), by original designation. <italic><tp:taxon-name>Hyphasoma</tp:taxon-name></italic>: <italic><tp:taxon-name>Hyphasoma inconspicua</tp:taxon-name></italic> Jacoby, 1903b: 111 (India), by subsequent designation of Maulik (1926: 156).</p></tp:treatment-sec><tp:treatment-sec sec-type="Distribution"><title>Distribution.</title><p>Mascarene Islands (probably introduced), Oriental region and South-Eastern part of the Palaearctic region (<xref ref-type="fig" rid="F49">Fig. 325</xref>).</p></tp:treatment-sec><tp:treatment-sec sec-type="Ecology"><title>Ecology.</title><p>This genus is associated with plants in the families <tp:taxon-name>Verbenaceae</tp:taxon-name> and <tp:taxon-name>Lamiaceae</tp:taxon-name> (cf. <xref ref-type="bibr" rid="B175">Jolivet and Hawkeswood 1995</xref>).</p></tp:treatment-sec><tp:treatment-sec sec-type="Notes"><title>Notes.</title><p>The Malagasy species initially attributed to this Oriental genus were previously transferred to <italic><tp:taxon-name>Hyphasoma</tp:taxon-name></italic> Jacoby (<xref ref-type="bibr" rid="B151">Heikertinger and Csiki 1940</xref>) and then to <italic><tp:taxon-name>Physoma</tp:taxon-name></italic> Clark (<xref ref-type="bibr" rid="B18">Bechyné 1948a</xref>). <xref ref-type="bibr" rid="B30">Bechyné (1958a)</xref> reports <italic><tp:taxon-name>Hyphasis</tp:taxon-name></italic> (as <italic><tp:taxon-name>Hyphasoma</tp:taxon-name></italic>) <italic>sita</italic> (<xref ref-type="bibr" rid="B199">Maulik 1926</xref>: 158), described from Sri Lanka (= Ceylon), as an introduced species on the Mascarene Islands (Mauritius). We here confirm that this flea beetle genus does occur on the island of Mauritius.<!--PageBreak--></p></tp:treatment-sec><tp:treatment-sec><!--Section generated to contain objects referenced in tp:taxon-treatment.--><fig id="F7" position="float" orientation="portrait"><label>Figures 47–55.</label><caption><p>Habitus. <bold>47</bold> <italic><tp:taxon-name>Guinerestia rubra</tp:taxon-name></italic> Scherer <bold>48</bold> <italic><tp:taxon-name>Halticopsis spissicornis</tp:taxon-name></italic> Fairmaire (genus transferred to <tp:taxon-name>Galerucini</tp:taxon-name>) <bold>49</bold> <italic><tp:taxon-name>Halticotropis costipennis</tp:taxon-name></italic> Bechyné <bold>50</bold> <italic><tp:taxon-name>Hemipyxis africana</tp:taxon-name></italic> (Allard) <bold>51</bold> <italic><tp:taxon-name>Hespera africana</tp:taxon-name></italic> Jacoby <bold>52</bold> <italic><tp:taxon-name>Hildebrandtina similis</tp:taxon-name></italic> Bechyné <bold>53</bold> <italic><tp:taxon-name>Homichloda barkeri</tp:taxon-name></italic> (Jacoby) <bold>54</bold> <italic><tp:taxon-name>Hyphasis sita</tp:taxon-name></italic> (Maulik) <bold>55</bold> <italic><tp:taxon-name>Jacobyana bezdeki</tp:taxon-name></italic> Biondi &amp; D’Alessandro.</p></caption><graphic xmlns:xlink="http://www.w3.org/1999/xlink" xlink:href="ZooKeys-253-001-g007.jpg" position="float" orientation="portrait" xlink:type="simple"/></fig><fig id="F28" position="float" orientation="portrait"><label>Figures 194–199.</label><caption><p>Morphological characters. <bold>194</bold> <italic><tp:taxon-name>Hemipyxis obscuretestaceum</tp:taxon-name></italic> (Thomson), hind tibia and metatarsus <bold>195</bold> <italic><tp:taxon-name>Hespera maculicollis</tp:taxon-name></italic> Jacoby, head and pronotum in dorsal view <bold>196</bold> <italic><tp:taxon-name>Hildebrandtina obscura</tp:taxon-name></italic> Bechyné, head and pronotum in dorsal view <bold>197</bold> <italic><tp:taxon-name>Hildebrandtina similis</tp:taxon-name></italic> Bechyné, head and pronotum in dorsal view <bold>198</bold> <italic><tp:taxon-name>Homichloda barkeri</tp:taxon-name></italic> (Jacoby), hind tibia and metatarsus and elytral surface <bold>199 </bold><italic><tp:taxon-name>Hyphasis sita</tp:taxon-name></italic> (Maulik), head and pronotum in dorsal view.</p></caption><graphic xmlns:xlink="http://www.w3.org/1999/xlink" xlink:href="ZooKeys-253-001-g028.jpg" position="float" orientation="portrait" xlink:type="simple"/></fig><fig id="F29" position="float" orientation="portrait"><label>Figures 200–205.</label><caption><p>Morphological characters. <bold>200</bold> <italic><tp:taxon-name>Hyphasis sita</tp:taxon-name></italic> (Maulik), hind tibia and metatarsus <bold>201</bold> <italic><tp:taxon-name>Jacobyana bezdeki</tp:taxon-name></italic> Biondi &amp; D’Alessandro, head and pronotum in dorsal view <bold>202</bold> Ditto, ventral parts <bold>203</bold> <italic><tp:taxon-name>Kanonga atra</tp:taxon-name></italic> Bechyné, head and right antenna in dorsal view <bold>204</bold> <italic><tp:taxon-name>Kenialtica muhavura</tp:taxon-name></italic> Bechyné, head and pronotum in dorsal view <bold>205</bold> <italic><tp:taxon-name>Kimongona callifera</tp:taxon-name></italic> Bechyné, head in frontal view.</p></caption><graphic xmlns:xlink="http://www.w3.org/1999/xlink" xlink:href="ZooKeys-253-001-g029.jpg" position="float" orientation="portrait" xlink:type="simple"/></fig><fig id="F49" position="float" orientation="portrait"><label>Figures 320–325.</label><caption><p>Maps of distribution. <bold>320</bold> <italic><tp:taxon-name>Halticotropis</tp:taxon-name></italic> Fairmaire <bold>321</bold> <italic><tp:taxon-name>Hemipyxis</tp:taxon-name></italic> Chevrolat <bold>322 </bold><italic><tp:taxon-name>Hespera</tp:taxon-name></italic> Weise <bold>323</bold> <italic><tp:taxon-name>Hildebrandtina</tp:taxon-name></italic> Weise <bold>324</bold> <italic><tp:taxon-name>Homichloda</tp:taxon-name></italic> Weise <bold>325</bold> <italic><tp:taxon-name>Hyphasis</tp:taxon-name></italic> Harold.</p></caption><graphic xmlns:xlink="http://www.w3.org/1999/xlink" xlink:href="ZooKeys-253-001-g049.jpg" position="float" orientation="portrait" xlink:type="simple"/></fig></tp:treatment-sec><ref-list><ref id="B86"><mixed-citation xmlns:xlink="http://www.w3.org/1999/xlink" xlink:type="simple"><person-group><name name-style="western"><surname>Chen</surname><given-names>SH</given-names></name></person-group> (<year>1936</year>)<article-title> Genera of Oriental Halticinae.</article-title><source>Sinensia </source><volume>10</volume>: <fpage>625</fpage>-<lpage>667</lpage>.</mixed-citation></ref><ref id="B95"><mixed-citation xmlns:xlink="http://www.w3.org/1999/xlink" xlink:type="simple"><person-group><name name-style="western"><surname>Clark</surname><given-names>H</given-names></name></person-group> (<year>1863</year>)<source> Catalogue of Halticidae; being a continuation of the British Museum Catalogue, Part 1, 1860. Journal of Entomology 9: 163−174.</source></mixed-citation></ref><ref id="B147"><mixed-citation xmlns:xlink="http://www.w3.org/1999/xlink" xlink:type="simple"><person-group><name name-style="western"><surname>Harold</surname><given-names>von E</given-names></name></person-group> (<year>1877b</year>)<source> Beitrage zur Kaferfauna von Japan (zweites stuck). Berliner Entomologische Zeitschrift 21: 337−367.</source></mixed-citation></ref><ref id="B170"><mixed-citation xmlns:xlink="http://www.w3.org/1999/xlink" xlink:type="simple"><person-group><name name-style="western"><surname>Jacoby</surname><given-names>M</given-names></name></person-group> (<year>1901</year>)<source> Descriptions of some new genera and species of phytophagous Coleoptera from Madagascar. Annales de la Société Entomologique de Belgique 45: 287−303.</source></mixed-citation></ref><ref id="B199"><mixed-citation xmlns:xlink="http://www.w3.org/1999/xlink" xlink:type="simple"><person-group><name name-style="western"><surname>Maulik</surname><given-names>S</given-names></name></person-group> (<year>1926</year>)<source> The Fauna of British India, including Ceylon and Burma. Coleoptera. Chrysomelidae (Chrysomelinae and Halticinae). Taylor and Francis, London, xiv + 443 pp.</source></mixed-citation></ref><ref id="B151"><mixed-citation xmlns:xlink="http://www.w3.org/1999/xlink" xlink:type="simple"><person-group><name name-style="western"><surname>Heikertinger</surname><given-names>F</given-names></name><name name-style="western"><surname>Csiki</surname><given-names>C</given-names></name></person-group> (<year>1940</year>)<source> Coleopterorum Catalogus auspiciis et auxilio W. Junk editus a S. Schenkling. Partes 160 et 169. Chrysomelidae: Halticinae, vol. 25. Uitgeverij Dr. Junk, Gravenhage, pp. 337−635.</source></mixed-citation></ref><ref id="B18"><mixed-citation xmlns:xlink="http://www.w3.org/1999/xlink" xlink:type="simple"><person-group><name name-style="western"><surname>Bechyné</surname><given-names>J</given-names></name></person-group> (<year>1948a</year>)<source> Novi Halticidi z Madagascaru. De novis speciebus Halticidarum Madagascariensium (Col. Phytophaga). Acta Societatis Entomologicae Cechosloveniae 45: 3−11.</source></mixed-citation></ref><ref id="B186"><mixed-citation xmlns:xlink="http://www.w3.org/1999/xlink" xlink:type="simple"><person-group><name name-style="western"><surname>Konstantinov</surname><given-names>AS</given-names></name><name name-style="western"><surname>Vanderberg</surname><given-names>NJ</given-names></name></person-group> (<year>1996</year>)<article-title> Handbook of Palearctic Flea Beetle (Coleoptera: Chrysomelidae: Alticinae).</article-title><source>Contribution on Entomology </source><volume>1</volume>: <fpage>237</fpage>-<lpage>439</lpage>.</mixed-citation></ref><ref id="B175"><mixed-citation xmlns:xlink="http://www.w3.org/1999/xlink" xlink:type="simple"><person-group><name name-style="western"><surname>Jolivet</surname><given-names>P</given-names></name><name name-style="western"><surname>Hawkeswood</surname><given-names>TJ</given-names></name></person-group> (<year>1995</year>)<source> Host-plants of Chrysomelidae of the World.</source><publisher-name>An essay about the relationships between the leaf-beetles and their food-plants. Backhuys Publishers</publisher-name>, <publisher-loc>Leiden</publisher-loc>, <lpage>281</lpage> pp.</mixed-citation></ref><ref id="B30"><mixed-citation xmlns:xlink="http://www.w3.org/1999/xlink" xlink:type="simple"><person-group><name name-style="western"><surname>Bechyné</surname><given-names>J</given-names></name></person-group> (<year>1958a</year>)<source> Contribution a l’étude des Chrysomeloidea des Iles Mascareignes. II. Alticidae. Mauritius Institute Bulletin 5:83−93.</source></mixed-citation></ref></ref-list></tp:taxon-treatment>
