# Supplementary material for: Afrotropical flea beetle genera: a key to their identification, updated catalogue and biogeographical analysis (Coleoptera, Chrysomelidae, Galerucinae, Alticini)
Source: Zookeys. 2012 Dec 20;(253):1–158. doi: 10.3897/zookeys.253.3414 (PMC3560840; doi:10.3897/zookeys.253.3414)
Supplement: XML Treatment for Jacobyana [file zookeys.253.3414-treatment49.xml]

<!DOCTYPE tp:taxon-treatment
  PUBLIC "-//TaxonX//DTD Taxonomic Treatment Publishing DTD v0 20100105//EN" "tax-treatment-NSO.dtd">
<tp:taxon-treatment xmlns:tp="http://www.plazi.org/taxpub"><tp:treatment-meta><mixed-citation publication-type="journal"><person-group><name><surname>Biondi</surname><given-names>Maurizio</given-names></name><name><surname>D’Alessandro</surname><given-names>Paola</given-names></name></person-group><article-title>Afrotropical flea beetle genera: a key to their identification, updated catalogue and biogeographical analysis (Coleoptera, Chrysomelidae, Galerucinae, Alticini)</article-title><source>Zookeys</source><day>20</day><month>12</month><year>2012</year><volume>2012</volume><issue>253</issue><fpage>1</fpage><lpage>158</lpage><pub-id pub-id-type="doi">10.3897/zookeys.253.3414</pub-id></mixed-citation></tp:treatment-meta><tp:nomenclature><tp:taxon-name>
                        <tp:taxon-name-part taxon-name-part-type="genus">Jacobyana</tp:taxon-name-part>
                    <object-id xmlns:xlink="http://www.w3.org/1999/xlink" xlink:type="simple">http://species-id.net/wiki/Jacobyana</object-id>
								</tp:taxon-name><tp:taxon-authority>Maulik, 1926</tp:taxon-authority><xref ref-type="fig" rid="F7">Figs 55</xref><xref ref-type="fig" rid="F29">201–202</xref><xref ref-type="fig" rid="F50">326</xref></tp:nomenclature><tp:treatment-sec sec-type="References"><title>References.</title><p><xref ref-type="bibr" rid="B199">Maulik 1926</xref>: 284, 302–303; <xref ref-type="bibr" rid="B61">Biondi and D’Alessandro 2011</xref>: 49.</p></tp:treatment-sec><tp:treatment-sec sec-type="Type species"><title>Type species.</title><p><italic><tp:taxon-name>Sphaerophysa piceicollis</tp:taxon-name></italic> Jacoby, 1889c: 195 (Burma), by original designation.</p></tp:treatment-sec><tp:treatment-sec sec-type="Distribution"><title>Distribution.</title><p>Democratic Republic of the Congo, Malawi, Republic of South Africa (Eastern Cape Province), Zimbabwe (!) [Bulawayo, Shangani (BAQ)], and the Oriental region (<xref ref-type="fig" rid="F50">Fig. 326</xref>).</p></tp:treatment-sec><tp:treatment-sec sec-type="Ecology"><title>Ecology.</title><p>No information for Afrotropical region.</p></tp:treatment-sec><tp:treatment-sec sec-type="Notes"><title>Notes.</title><p>Three species have been described.</p></tp:treatment-sec><tp:treatment-sec><!--Section generated to contain objects referenced in tp:taxon-treatment.--><fig id="F7" position="float" orientation="portrait"><label>Figures 47–55.</label><caption><p>Habitus. <bold>47</bold> <italic><tp:taxon-name>Guinerestia rubra</tp:taxon-name></italic> Scherer <bold>48</bold> <italic><tp:taxon-name>Halticopsis spissicornis</tp:taxon-name></italic> Fairmaire (genus transferred to <tp:taxon-name>Galerucini</tp:taxon-name>) <bold>49</bold> <italic><tp:taxon-name>Halticotropis costipennis</tp:taxon-name></italic> Bechyné <bold>50</bold> <italic><tp:taxon-name>Hemipyxis africana</tp:taxon-name></italic> (Allard) <bold>51</bold> <italic><tp:taxon-name>Hespera africana</tp:taxon-name></italic> Jacoby <bold>52</bold> <italic><tp:taxon-name>Hildebrandtina similis</tp:taxon-name></italic> Bechyné <bold>53</bold> <italic><tp:taxon-name>Homichloda barkeri</tp:taxon-name></italic> (Jacoby) <bold>54</bold> <italic><tp:taxon-name>Hyphasis sita</tp:taxon-name></italic> (Maulik) <bold>55</bold> <italic><tp:taxon-name>Jacobyana bezdeki</tp:taxon-name></italic> Biondi &amp; D’Alessandro.</p></caption><graphic xmlns:xlink="http://www.w3.org/1999/xlink" xlink:href="ZooKeys-253-001-g007.jpg" position="float" orientation="portrait" xlink:type="simple"/></fig><fig id="F29" position="float" orientation="portrait"><label>Figures 200–205.</label><caption><p>Morphological characters. <bold>200</bold> <italic><tp:taxon-name>Hyphasis sita</tp:taxon-name></italic> (Maulik), hind tibia and metatarsus <bold>201</bold> <italic><tp:taxon-name>Jacobyana bezdeki</tp:taxon-name></italic> Biondi &amp; D’Alessandro, head and pronotum in dorsal view <bold>202</bold> Ditto, ventral parts <bold>203</bold> <italic><tp:taxon-name>Kanonga atra</tp:taxon-name></italic> Bechyné, head and right antenna in dorsal view <bold>204</bold> <italic><tp:taxon-name>Kenialtica muhavura</tp:taxon-name></italic> Bechyné, head and pronotum in dorsal view <bold>205</bold> <italic><tp:taxon-name>Kimongona callifera</tp:taxon-name></italic> Bechyné, head in frontal view.</p></caption><graphic xmlns:xlink="http://www.w3.org/1999/xlink" xlink:href="ZooKeys-253-001-g029.jpg" position="float" orientation="portrait" xlink:type="simple"/></fig><fig id="F50" position="float" orientation="portrait"><label>Figures 326–331.</label><caption><p>Maps of distribution. <bold>326</bold> <italic><tp:taxon-name>Jacobyana</tp:taxon-name></italic> Maulik <bold>327</bold> <italic><tp:taxon-name>Kanonga</tp:taxon-name></italic> Bechyné <bold>328</bold> <italic><tp:taxon-name>Kenialtica</tp:taxon-name></italic> Bechyné <bold>329</bold> <italic><tp:taxon-name>Kimongona</tp:taxon-name></italic> Bechyné <bold>330</bold> <italic><tp:taxon-name>Lampedona</tp:taxon-name></italic> Weise <bold>331</bold> <italic><tp:taxon-name>Lepialtica</tp:taxon-name></italic> Scherer.</p></caption><graphic xmlns:xlink="http://www.w3.org/1999/xlink" xlink:href="ZooKeys-253-001-g050.jpg" position="float" orientation="portrait" xlink:type="simple"/></fig></tp:treatment-sec><ref-list><ref id="B199"><mixed-citation xmlns:xlink="http://www.w3.org/1999/xlink" xlink:type="simple"><person-group><name name-style="western"><surname>Maulik</surname><given-names>S</given-names></name></person-group> (<year>1926</year>)<source> The Fauna of British India, including Ceylon and Burma. Coleoptera. Chrysomelidae (Chrysomelinae and Halticinae). Taylor and Francis, London, xiv + 443 pp.</source></mixed-citation></ref><ref id="B61"><mixed-citation xmlns:xlink="http://www.w3.org/1999/xlink" xlink:type="simple"><person-group><name name-style="western"><surname>Biondi</surname><given-names>M</given-names></name><name name-style="western"><surname>D’Alessandro</surname><given-names>P</given-names></name></person-group> (<year>2011</year>)<article-title> <italic>Jacobyana</italic> Maulik, an Oriental flea beetle genus new for the Afrotropical Region with description of three new species from Central and Southern Africa (Coleoptera, Chrysomelidae, Alticinae).</article-title><source>ZooKeys </source><volume>86</volume>: <fpage>47</fpage>-<lpage>59</lpage>. doi: <ext-link ext-link-type="uri" xlink:href="http://dx.doi.org/10.3897/zookeys.86.804" xlink:type="simple">10.3897/zookeys.86.804</ext-link></mixed-citation></ref></ref-list></tp:taxon-treatment>
