# Supplementary material for: Afrotropical flea beetle genera: a key to their identification, updated catalogue and biogeographical analysis (Coleoptera, Chrysomelidae, Galerucinae, Alticini)
Source: Zookeys. 2012 Dec 20;(253):1–158. doi: 10.3897/zookeys.253.3414 (PMC3560840; doi:10.3897/zookeys.253.3414)
Supplement: XML Treatment for Kenialtica [file zookeys.253.3414-treatment51.xml]

<!DOCTYPE tp:taxon-treatment
  PUBLIC "-//TaxonX//DTD Taxonomic Treatment Publishing DTD v0 20100105//EN" "tax-treatment-NSO.dtd">
<tp:taxon-treatment xmlns:tp="http://www.plazi.org/taxpub"><tp:treatment-meta><mixed-citation publication-type="journal"><person-group><name><surname>Biondi</surname><given-names>Maurizio</given-names></name><name><surname>D’Alessandro</surname><given-names>Paola</given-names></name></person-group><article-title>Afrotropical flea beetle genera: a key to their identification, updated catalogue and biogeographical analysis (Coleoptera, Chrysomelidae, Galerucinae, Alticini)</article-title><source>Zookeys</source><day>20</day><month>12</month><year>2012</year><volume>2012</volume><issue>253</issue><fpage>1</fpage><lpage>158</lpage><pub-id pub-id-type="doi">10.3897/zookeys.253.3414</pub-id></mixed-citation></tp:treatment-meta><tp:nomenclature><tp:taxon-name>
                        <tp:taxon-name-part taxon-name-part-type="genus">Kenialtica</tp:taxon-name-part>
                    <object-id xmlns:xlink="http://www.w3.org/1999/xlink" xlink:type="simple">http://species-id.net/wiki/Kenialtica</object-id>
								</tp:taxon-name><tp:taxon-authority>Bechyné, 1960b</tp:taxon-authority><xref ref-type="fig" rid="F8">Figs 57</xref><xref ref-type="fig" rid="F29">204</xref><xref ref-type="fig" rid="F50">328</xref><tp:nomenclature-citation-list><tp:nomenclature-citation><tp:taxon-name>=Mediafra</tp:taxon-name><comment> Scherer, 1961 (synonymy reported in <xref ref-type="bibr" rid="B236">Seeno and Wilcox 1982</xref>)</comment></tp:nomenclature-citation></tp:nomenclature-citation-list></tp:nomenclature><tp:treatment-sec sec-type="References"><title>References.</title><p><xref ref-type="bibr" rid="B38">Bechyné 1960b</xref>: 75; <xref ref-type="bibr" rid="B222">Scherer 1961</xref>: 266; <xref ref-type="bibr" rid="B236">Seeno and Wilcox 1982</xref>: 136; <xref ref-type="bibr" rid="B59">Biondi and D’Alessandro 2010a</xref>: 409.</p></tp:treatment-sec><tp:treatment-sec sec-type="Type species"><title>Type species.</title><p><italic><tp:taxon-name>Kenialtica</tp:taxon-name></italic><bold>:</bold> <italic><tp:taxon-name>Aphthona muhavura</tp:taxon-name></italic> Bechyné, 1955a: 207 (Rwanda, East of Muhavura), by original designation; <italic><tp:taxon-name>Mediafra</tp:taxon-name></italic>: <italic><tp:taxon-name>Aphthona muhavura</tp:taxon-name></italic> Bechyné, 1955a: 207 (Rwanda, East of Muhavura), by original designation.</p></tp:treatment-sec><tp:treatment-sec sec-type="Distribution"><title>Distribution.</title><p>Democratic Republic of the Congo, Kenya, Madagascar, Republic of South Africa (Limpopo), Republic of the Congo, Rwanda, Sierra Leoneand Uganda (!) [Budongo Forest, Sonso (BAQ)] (<xref ref-type="fig" rid="F50">Fig. 328</xref>).</p></tp:treatment-sec><tp:treatment-sec sec-type="Ecology"><title>Ecology.</title><p>No information.</p></tp:treatment-sec><tp:treatment-sec sec-type="Notes"><title>Notes.</title><p>Seven species have been described.</p></tp:treatment-sec><tp:treatment-sec><!--Section generated to contain objects referenced in tp:taxon-treatment.--><fig id="F8" position="float" orientation="portrait"><label>Figures 56–64</label><caption><p>. Habitus. <bold>56</bold> <italic><tp:taxon-name>Kanonga atra</tp:taxon-name></italic> Bechyné <bold>57</bold> <italic><tp:taxon-name>Kenialtica muhavura</tp:taxon-name></italic> Bechyné <bold>58</bold> <italic><tp:taxon-name>Kimongona callifera</tp:taxon-name></italic> Bechyné <bold>59</bold> <italic><tp:taxon-name>Kimongona</tp:taxon-name></italic> (ex <italic><tp:taxon-name>Mesocrepis</tp:taxon-name></italic> Scherer) <italic>lindemannae</italic> (Scherer) <bold>60</bold> <italic><tp:taxon-name>Lampedona testacea</tp:taxon-name></italic> Bechyné <bold>61</bold> <italic><tp:taxon-name>Lepialtica bicolor</tp:taxon-name></italic> Scherer <bold>62</bold> <italic><tp:taxon-name>Longitarsus africanus</tp:taxon-name></italic> Jacoby <bold>63</bold> <italic><tp:taxon-name>Luperomorpha biondii</tp:taxon-name></italic> Döberl <bold>64</bold> <italic><tp:taxon-name>Lypnea costatipennis</tp:taxon-name></italic> ( Jacoby).</p></caption><graphic xmlns:xlink="http://www.w3.org/1999/xlink" xlink:href="ZooKeys-253-001-g008.jpg" position="float" orientation="portrait" xlink:type="simple"/></fig><fig id="F29" position="float" orientation="portrait"><label>Figures 200–205.</label><caption><p>Morphological characters. <bold>200</bold> <italic><tp:taxon-name>Hyphasis sita</tp:taxon-name></italic> (Maulik), hind tibia and metatarsus <bold>201</bold> <italic><tp:taxon-name>Jacobyana bezdeki</tp:taxon-name></italic> Biondi &amp; D’Alessandro, head and pronotum in dorsal view <bold>202</bold> Ditto, ventral parts <bold>203</bold> <italic><tp:taxon-name>Kanonga atra</tp:taxon-name></italic> Bechyné, head and right antenna in dorsal view <bold>204</bold> <italic><tp:taxon-name>Kenialtica muhavura</tp:taxon-name></italic> Bechyné, head and pronotum in dorsal view <bold>205</bold> <italic><tp:taxon-name>Kimongona callifera</tp:taxon-name></italic> Bechyné, head in frontal view.</p></caption><graphic xmlns:xlink="http://www.w3.org/1999/xlink" xlink:href="ZooKeys-253-001-g029.jpg" position="float" orientation="portrait" xlink:type="simple"/></fig><fig id="F50" position="float" orientation="portrait"><label>Figures 326–331.</label><caption><p>Maps of distribution. <bold>326</bold> <italic><tp:taxon-name>Jacobyana</tp:taxon-name></italic> Maulik <bold>327</bold> <italic><tp:taxon-name>Kanonga</tp:taxon-name></italic> Bechyné <bold>328</bold> <italic><tp:taxon-name>Kenialtica</tp:taxon-name></italic> Bechyné <bold>329</bold> <italic><tp:taxon-name>Kimongona</tp:taxon-name></italic> Bechyné <bold>330</bold> <italic><tp:taxon-name>Lampedona</tp:taxon-name></italic> Weise <bold>331</bold> <italic><tp:taxon-name>Lepialtica</tp:taxon-name></italic> Scherer.</p></caption><graphic xmlns:xlink="http://www.w3.org/1999/xlink" xlink:href="ZooKeys-253-001-g050.jpg" position="float" orientation="portrait" xlink:type="simple"/></fig></tp:treatment-sec><ref-list><ref id="B236"><mixed-citation xmlns:xlink="http://www.w3.org/1999/xlink" xlink:type="simple"><person-group><name name-style="western"><surname>Seeno</surname><given-names>TN</given-names></name><name name-style="western"><surname>Wilcox</surname><given-names>JA</given-names></name></person-group> (<year>1982</year>)<source> Leaf beetle genera (Coleoptera, Chrysomelidae). Entomography 1: 1−221.</source></mixed-citation></ref><ref id="B38"><mixed-citation xmlns:xlink="http://www.w3.org/1999/xlink" xlink:type="simple"><person-group><name name-style="western"><surname>Bechyné</surname><given-names>J</given-names></name></person-group> (<year>1960b</year>)<source> Alticidae (Coleoptera, Phytophaga). Exploration du Parc National de l’Upemba. Mission G.F. de Witte. Institut Parcs Nationaux du Congo Belge (Bruxelles) 59: 39−114.</source></mixed-citation></ref><ref id="B222"><mixed-citation xmlns:xlink="http://www.w3.org/1999/xlink" xlink:type="simple"><person-group><name name-style="western"><surname>Scherer</surname><given-names>G</given-names></name></person-group> (<year>1961</year>)<source> Bestimmungsschlussel der Alticinen-Genera Afrikas. Entomologische Arbeiten aus dem Museum Georg Frey 12: 251−288.</source></mixed-citation></ref><ref id="B59"><mixed-citation xmlns:xlink="http://www.w3.org/1999/xlink" xlink:type="simple"><person-group><name name-style="western"><surname>Biondi</surname><given-names>M</given-names></name><name name-style="western"><surname>D’Alessandro</surname><given-names>P</given-names></name></person-group> (<year>2010a</year>)<article-title> Genus-group names of Afrotropical flea beetles (Coleoptera: Chrysomelidae: Alticinae): Annotated catalogue and biogeographical notes. Eur. J. Entomol.</article-title><volume>107</volume>: <fpage>401</fpage>-<lpage>424</lpage>.</mixed-citation></ref></ref-list></tp:taxon-treatment>
