# Supplementary material for: Afrotropical flea beetle genera: a key to their identification, updated catalogue and biogeographical analysis (Coleoptera, Chrysomelidae, Galerucinae, Alticini)
Source: Zookeys. 2012 Dec 20;(253):1–158. doi: 10.3897/zookeys.253.3414 (PMC3560840; doi:10.3897/zookeys.253.3414)
Supplement: XML Treatment for Longitarsus [file zookeys.253.3414-treatment55.xml]

<!DOCTYPE tp:taxon-treatment
  PUBLIC "-//TaxonX//DTD Taxonomic Treatment Publishing DTD v0 20100105//EN" "tax-treatment-NSO.dtd">
<tp:taxon-treatment xmlns:tp="http://www.plazi.org/taxpub"><tp:treatment-meta><mixed-citation publication-type="journal"><person-group><name><surname>Biondi</surname><given-names>Maurizio</given-names></name><name><surname>D’Alessandro</surname><given-names>Paola</given-names></name></person-group><article-title>Afrotropical flea beetle genera: a key to their identification, updated catalogue and biogeographical analysis (Coleoptera, Chrysomelidae, Galerucinae, Alticini)</article-title><source>Zookeys</source><day>20</day><month>12</month><year>2012</year><volume>2012</volume><issue>253</issue><fpage>1</fpage><lpage>158</lpage><pub-id pub-id-type="doi">10.3897/zookeys.253.3414</pub-id></mixed-citation></tp:treatment-meta><tp:nomenclature><tp:taxon-name>
                        <tp:taxon-name-part taxon-name-part-type="genus">Longitarsus</tp:taxon-name-part>
                    <object-id xmlns:xlink="http://www.w3.org/1999/xlink" xlink:type="simple">http://species-id.net/wiki/Longitarsus</object-id>
								</tp:taxon-name><tp:taxon-authority>Berthold, 1827</tp:taxon-authority><xref ref-type="fig" rid="F8">Figs 62</xref><xref ref-type="fig" rid="F30">208</xref><xref ref-type="fig" rid="F51">332)</xref></tp:nomenclature><tp:treatment-sec sec-type="References"><title>References.</title><p><xref ref-type="bibr" rid="B42">Berthold 1827</xref>: 401; <xref ref-type="bibr" rid="B32">Bechyné 1958c</xref>: 8; 1960b: 55; <xref ref-type="bibr" rid="B58">Biondi and D’Alessandro 2008b</xref>: 719; <xref ref-type="bibr" rid="B59">2010a</xref>: 409.</p></tp:treatment-sec><tp:treatment-sec sec-type="Type species"><title>Type species.</title><p><italic><tp:taxon-name>Chrysomela atricilla</tp:taxon-name></italic> <xref ref-type="bibr" rid="B196">Linnaeus 1761</xref>: 166 (Europe), by subsequent designation by Maulik (1926: 333).</p></tp:treatment-sec><tp:treatment-sec sec-type="Distribution"><title>Distribution.</title><p>All zoogeographical regions (<xref ref-type="fig" rid="F51">Fig. 332</xref>).</p></tp:treatment-sec><tp:treatment-sec sec-type="Ecology"><title>Ecology.</title><p>This genus is polyphagous and has been associated with several plant families, particularly the <tp:taxon-name>Boraginaceae</tp:taxon-name>, <tp:taxon-name>Asteraceae</tp:taxon-name>, <tp:taxon-name>Lamiaceae</tp:taxon-name> and <tp:taxon-name>Scrophulariaceae</tp:taxon-name> (cf. <xref ref-type="bibr" rid="B175">Jolivet and Hawkeswood 1995</xref>; personal data).</p></tp:treatment-sec><tp:treatment-sec sec-type="Notes"><title>Notes.</title><p>Over one hundred species known from Madagascar and Sub-Saharan Africa (personal data).</p></tp:treatment-sec><tp:treatment-sec><!--Section generated to contain objects referenced in tp:taxon-treatment.--><fig id="F8" position="float" orientation="portrait"><label>Figures 56–64</label><caption><p>. Habitus. <bold>56</bold> <italic><tp:taxon-name>Kanonga atra</tp:taxon-name></italic> Bechyné <bold>57</bold> <italic><tp:taxon-name>Kenialtica muhavura</tp:taxon-name></italic> Bechyné <bold>58</bold> <italic><tp:taxon-name>Kimongona callifera</tp:taxon-name></italic> Bechyné <bold>59</bold> <italic><tp:taxon-name>Kimongona</tp:taxon-name></italic> (ex <italic><tp:taxon-name>Mesocrepis</tp:taxon-name></italic> Scherer) <italic>lindemannae</italic> (Scherer) <bold>60</bold> <italic><tp:taxon-name>Lampedona testacea</tp:taxon-name></italic> Bechyné <bold>61</bold> <italic><tp:taxon-name>Lepialtica bicolor</tp:taxon-name></italic> Scherer <bold>62</bold> <italic><tp:taxon-name>Longitarsus africanus</tp:taxon-name></italic> Jacoby <bold>63</bold> <italic><tp:taxon-name>Luperomorpha biondii</tp:taxon-name></italic> Döberl <bold>64</bold> <italic><tp:taxon-name>Lypnea costatipennis</tp:taxon-name></italic> ( Jacoby).</p></caption><graphic xmlns:xlink="http://www.w3.org/1999/xlink" xlink:href="ZooKeys-253-001-g008.jpg" position="float" orientation="portrait" xlink:type="simple"/></fig><fig id="F30" position="float" orientation="portrait"><label>Figures 206–211.</label><caption><p>Morphological characters. <bold>206</bold> <italic><tp:taxon-name>Lampedona testacea</tp:taxon-name></italic> Bechyné, head and pronotum in dorsal view <bold>207</bold> <italic><tp:taxon-name>Lepialtica bicolor</tp:taxon-name></italic> Scherer, head in frontal view <bold>208</bold> <italic><tp:taxon-name>Longitarsus africanus</tp:taxon-name></italic> Jacoby, hind leg in lateral view <bold>209</bold> <italic><tp:taxon-name>Lypnea flaveola</tp:taxon-name></italic> (Bryant), head and pronotum in dorsal view <bold>210</bold> <italic><tp:taxon-name>Lypnea costatipennis</tp:taxon-name></italic> (Jacoby), head and right antenna in dorsal view <bold>211</bold> <italic><tp:taxon-name>Malvernia varicornis</tp:taxon-name></italic> Jacoby, head and right antenna in dorsal view.</p></caption><graphic xmlns:xlink="http://www.w3.org/1999/xlink" xlink:href="ZooKeys-253-001-g030.jpg" position="float" orientation="portrait" xlink:type="simple"/></fig><fig id="F51" position="float" orientation="portrait"><label>Figures 332–337.</label><caption><p>Maps of distribution. <bold>332</bold> <italic><tp:taxon-name>Longitarsus</tp:taxon-name></italic> Berthold <bold>333</bold> <italic><tp:taxon-name>Luperomorpha</tp:taxon-name></italic> Weise <bold>334</bold> <italic><tp:taxon-name>Lypnea</tp:taxon-name></italic> Baly <bold>335</bold> <italic><tp:taxon-name>Malvernia</tp:taxon-name></italic> Jacoby. <bold>336</bold> <italic><tp:taxon-name>Manobia</tp:taxon-name></italic> Jacoby <bold>337</bold> <italic><tp:taxon-name>Metroserrapha</tp:taxon-name></italic> Bechyné.</p></caption><graphic xmlns:xlink="http://www.w3.org/1999/xlink" xlink:href="ZooKeys-253-001-g051.jpg" position="float" orientation="portrait" xlink:type="simple"/></fig></tp:treatment-sec><ref-list><ref id="B42"><mixed-citation xmlns:xlink="http://www.w3.org/1999/xlink" xlink:type="simple"><person-group><name name-style="western"><surname>Berthold</surname><given-names>AA</given-names></name></person-group> (<year>1827</year>)<source> In: Latreille’s Naturliche Familien des Thierreichs.</source><publisher-name>Aus dem Französischen. Mit Ammerkungen und Zusätzen. Landes-Industrie-Comptoir</publisher-name>, <publisher-loc>Weimar</publisher-loc>, <lpage>606</lpage> pp.</mixed-citation></ref><ref id="B32"><mixed-citation xmlns:xlink="http://www.w3.org/1999/xlink" xlink:type="simple"><person-group><name name-style="western"><surname>Bechyné</surname><given-names>J</given-names></name></person-group> (<year>1958c</year>)<article-title> Notes sur les Alticides de Madagascar (Col. Phytophaga).</article-title><source>Bulletin Mensuel de la Société Linnéenne de Lyon </source><volume>27</volume>: <fpage>193</fpage>-<lpage>196</lpage>.</mixed-citation></ref><ref id="B58"><mixed-citation xmlns:xlink="http://www.w3.org/1999/xlink" xlink:type="simple"><person-group><name name-style="western"><surname>Biondi</surname><given-names>M</given-names></name><name name-style="western"><surname>D’Alessandro</surname><given-names>P</given-names></name></person-group> (<year>2008b</year>)<source> Taxonomical revision of the <italic>Longitarsus capensis</italic> species-group: An example of Mediterranean-southern African disjunct distributions (Coleoptera: Chrysomelidae). Eur. J. Entomol. 105: 719−736.</source></mixed-citation></ref><ref id="B59"><mixed-citation xmlns:xlink="http://www.w3.org/1999/xlink" xlink:type="simple"><person-group><name name-style="western"><surname>Biondi</surname><given-names>M</given-names></name><name name-style="western"><surname>D’Alessandro</surname><given-names>P</given-names></name></person-group> (<year>2010a</year>)<article-title> Genus-group names of Afrotropical flea beetles (Coleoptera: Chrysomelidae: Alticinae): Annotated catalogue and biogeographical notes. Eur. J. Entomol.</article-title><volume>107</volume>: <fpage>401</fpage>-<lpage>424</lpage>.</mixed-citation></ref><ref id="B196"><mixed-citation xmlns:xlink="http://www.w3.org/1999/xlink" xlink:type="simple"><person-group><name name-style="western"><surname>Linnaeus</surname><given-names>C</given-names></name></person-group> (<year>1761</year>)<source> Fauna Svecica sistens Animalia Sveciae regni: Mammalia, <tp:taxon-name>Aves</tp:taxon-name>, Amphibia, Pisces, Insecta, Vermes.</source><publisher-name>Distributa per classes &amp; ordines, genera &amp; species, cum differentiis specierum, synonymis auctorum, nominibus incolarum, locis natalium, descriptionibus insectorum. Laurentii Salvii</publisher-name>, <publisher-loc>Stockholmiae</publisher-loc>, <lpage>578</lpage> pp.</mixed-citation></ref><ref id="B175"><mixed-citation xmlns:xlink="http://www.w3.org/1999/xlink" xlink:type="simple"><person-group><name name-style="western"><surname>Jolivet</surname><given-names>P</given-names></name><name name-style="western"><surname>Hawkeswood</surname><given-names>TJ</given-names></name></person-group> (<year>1995</year>)<source> Host-plants of Chrysomelidae of the World.</source><publisher-name>An essay about the relationships between the leaf-beetles and their food-plants. Backhuys Publishers</publisher-name>, <publisher-loc>Leiden</publisher-loc>, <lpage>281</lpage> pp.</mixed-citation></ref></ref-list></tp:taxon-treatment>
