# Supplementary material for: Afrotropical flea beetle genera: a key to their identification, updated catalogue and biogeographical analysis (Coleoptera, Chrysomelidae, Galerucinae, Alticini)
Source: Zookeys. 2012 Dec 20;(253):1–158. doi: 10.3897/zookeys.253.3414 (PMC3560840; doi:10.3897/zookeys.253.3414)
Supplement: XML Treatment for Luperomorpha [file zookeys.253.3414-treatment56.xml]

<!DOCTYPE tp:taxon-treatment
  PUBLIC "-//TaxonX//DTD Taxonomic Treatment Publishing DTD v0 20100105//EN" "tax-treatment-NSO.dtd">
<tp:taxon-treatment xmlns:tp="http://www.plazi.org/taxpub"><tp:treatment-meta><mixed-citation publication-type="journal"><person-group><name><surname>Biondi</surname><given-names>Maurizio</given-names></name><name><surname>D’Alessandro</surname><given-names>Paola</given-names></name></person-group><article-title>Afrotropical flea beetle genera: a key to their identification, updated catalogue and biogeographical analysis (Coleoptera, Chrysomelidae, Galerucinae, Alticini)</article-title><source>Zookeys</source><day>20</day><month>12</month><year>2012</year><volume>2012</volume><issue>253</issue><fpage>1</fpage><lpage>158</lpage><pub-id pub-id-type="doi">10.3897/zookeys.253.3414</pub-id></mixed-citation></tp:treatment-meta><tp:nomenclature><tp:taxon-name>
                        <tp:taxon-name-part taxon-name-part-type="genus">Luperomorpha</tp:taxon-name-part>
                    <object-id xmlns:xlink="http://www.w3.org/1999/xlink" xlink:type="simple">http://species-id.net/wiki/Luperomorpha</object-id>
								</tp:taxon-name><tp:taxon-authority>Weise, 1887</tp:taxon-authority><xref ref-type="fig" rid="F8">Figs 63</xref><xref ref-type="fig" rid="F51">333</xref></tp:nomenclature><tp:treatment-sec sec-type="References"><title>References.</title><p><xref ref-type="bibr" rid="B244">Weise 1887</xref>: 202; 1915: 179; <xref ref-type="bibr" rid="B33">Bechyné 1959a</xref>: 1; <xref ref-type="bibr" rid="B103">Doguet 1979</xref>: 308; <xref ref-type="bibr" rid="B59">Biondi and D’Alessandro 2010a</xref>: 409; <xref ref-type="bibr" rid="B101">Döberl 2012</xref>: 439.</p></tp:treatment-sec><tp:treatment-sec sec-type="Type species"><title>Type species.</title><p><italic><tp:taxon-name>Luperomorpha trivialis</tp:taxon-name></italic> Weise, 1887: 204 (Siberia: Raddefka; Chingan), by original designation.</p></tp:treatment-sec><tp:treatment-sec sec-type="Distribution"><title>Distribution.</title><p>Cameroon, Democratic Republic of the Congo, Equatorial Guinea, Ethiopia (!) [Oromia region (BAQ)],Nigeria, and Saudi Arabia, Socotra Island (Yemen) and the Australian, Eastern Palaearctic and Oriental regions (<xref ref-type="fig" rid="F51">Fig. 333</xref>).</p></tp:treatment-sec><tp:treatment-sec sec-type="Ecology"><title>Ecology.</title><p>Polyphagous (cf. <xref ref-type="bibr" rid="B175">Jolivet and Hawkeswood 1995</xref>). There is no ecological information on this genus for the Afrotropical region. <italic><tp:taxon-name>Luperomorpha biondii</tp:taxon-name></italic> Döberl (2012: 439) was collected in Socotra on <italic><tp:taxon-name>Cephalocroton socotranus</tp:taxon-name></italic> (<tp:taxon-name>Euphorbiaceae</tp:taxon-name>).</p></tp:treatment-sec><tp:treatment-sec sec-type="Notes"><title>Notes. </title><p>Two species have been described for the Afrotropical region: <italic><tp:taxon-name>Luperomorpha vittula</tp:taxon-name></italic> (Weise, 1915) [described as <italic><tp:taxon-name>Jamesonia</tp:taxon-name></italic> Jacoby but then transferred to <italic><tp:taxon-name>Luperomorpha</tp:taxon-name></italic> by <xref ref-type="bibr" rid="B33">Bechyné (1959a)</xref>] and <italic><tp:taxon-name>Luperomorpha biondii</tp:taxon-name></italic> Döberl. Concerning the presence of this genus in the Afrotropical region, we refer to the comments reported for <italic><tp:taxon-name>Gabonia</tp:taxon-name></italic> Jacoby.</p></tp:treatment-sec><tp:treatment-sec><!--Section generated to contain objects referenced in tp:taxon-treatment.--><fig id="F8" position="float" orientation="portrait"><label>Figures 56–64</label><caption><p>. Habitus. <bold>56</bold> <italic><tp:taxon-name>Kanonga atra</tp:taxon-name></italic> Bechyné <bold>57</bold> <italic><tp:taxon-name>Kenialtica muhavura</tp:taxon-name></italic> Bechyné <bold>58</bold> <italic><tp:taxon-name>Kimongona callifera</tp:taxon-name></italic> Bechyné <bold>59</bold> <italic><tp:taxon-name>Kimongona</tp:taxon-name></italic> (ex <italic><tp:taxon-name>Mesocrepis</tp:taxon-name></italic> Scherer) <italic>lindemannae</italic> (Scherer) <bold>60</bold> <italic><tp:taxon-name>Lampedona testacea</tp:taxon-name></italic> Bechyné <bold>61</bold> <italic><tp:taxon-name>Lepialtica bicolor</tp:taxon-name></italic> Scherer <bold>62</bold> <italic><tp:taxon-name>Longitarsus africanus</tp:taxon-name></italic> Jacoby <bold>63</bold> <italic><tp:taxon-name>Luperomorpha biondii</tp:taxon-name></italic> Döberl <bold>64</bold> <italic><tp:taxon-name>Lypnea costatipennis</tp:taxon-name></italic> ( Jacoby).</p></caption><graphic xmlns:xlink="http://www.w3.org/1999/xlink" xlink:href="ZooKeys-253-001-g008.jpg" position="float" orientation="portrait" xlink:type="simple"/></fig><fig id="F51" position="float" orientation="portrait"><label>Figures 332–337.</label><caption><p>Maps of distribution. <bold>332</bold> <italic><tp:taxon-name>Longitarsus</tp:taxon-name></italic> Berthold <bold>333</bold> <italic><tp:taxon-name>Luperomorpha</tp:taxon-name></italic> Weise <bold>334</bold> <italic><tp:taxon-name>Lypnea</tp:taxon-name></italic> Baly <bold>335</bold> <italic><tp:taxon-name>Malvernia</tp:taxon-name></italic> Jacoby. <bold>336</bold> <italic><tp:taxon-name>Manobia</tp:taxon-name></italic> Jacoby <bold>337</bold> <italic><tp:taxon-name>Metroserrapha</tp:taxon-name></italic> Bechyné.</p></caption><graphic xmlns:xlink="http://www.w3.org/1999/xlink" xlink:href="ZooKeys-253-001-g051.jpg" position="float" orientation="portrait" xlink:type="simple"/></fig></tp:treatment-sec><ref-list><ref id="B244"><mixed-citation xmlns:xlink="http://www.w3.org/1999/xlink" xlink:type="simple"><person-group><name name-style="western"><surname>Weise</surname><given-names>J</given-names></name></person-group> (<year>1887</year>)<source> Neuer sibirische Chrysomelidae und Coccinelliden. Archiv für Naturgeschichte 53: 164−209.</source></mixed-citation></ref><ref id="B33"><mixed-citation xmlns:xlink="http://www.w3.org/1999/xlink" xlink:type="simple"><person-group><name name-style="western"><surname>Bechyné</surname><given-names>J</given-names></name></person-group> (<year>1959a</year>)<source> Observations sur les Alticides recueillis au Congo Belge par M.A. Collart (Coleoptera, Phytophaga). Bulletin de l‘Institut Royal des Sciences Naturelles de Belgique 35: 1−36.</source></mixed-citation></ref><ref id="B103"><mixed-citation xmlns:xlink="http://www.w3.org/1999/xlink" xlink:type="simple"><person-group><name name-style="western"><surname>Doguet</surname><given-names>S</given-names></name></person-group> (<year>1979</year>)<source> Insects of Saudi Arabia. Coleoptera: Fam. Chrysomelidae, Subfam. Halticinae. Fauna of Saudi Arabia 1: 308−316.</source></mixed-citation></ref><ref id="B59"><mixed-citation xmlns:xlink="http://www.w3.org/1999/xlink" xlink:type="simple"><person-group><name name-style="western"><surname>Biondi</surname><given-names>M</given-names></name><name name-style="western"><surname>D’Alessandro</surname><given-names>P</given-names></name></person-group> (<year>2010a</year>)<article-title> Genus-group names of Afrotropical flea beetles (Coleoptera: Chrysomelidae: Alticinae): Annotated catalogue and biogeographical notes. Eur. J. Entomol.</article-title><volume>107</volume>: <fpage>401</fpage>-<lpage>424</lpage>.</mixed-citation></ref><ref id="B101"><mixed-citation xmlns:xlink="http://www.w3.org/1999/xlink" xlink:type="simple"><person-group><name name-style="western"><surname>Döberl</surname><given-names>M</given-names></name></person-group> (<year>2012</year>)<source> Alticinae (Coleoptera: Chrysomelidae) of Socotra Island. In: Hájek J, Bezděk J (Eds) Insect biodiversity of Socotra Archipelago. Acta Entomologica Musei Nationalis Pragae 52 (Supplementum 2): 429–447.</source></mixed-citation></ref><ref id="B175"><mixed-citation xmlns:xlink="http://www.w3.org/1999/xlink" xlink:type="simple"><person-group><name name-style="western"><surname>Jolivet</surname><given-names>P</given-names></name><name name-style="western"><surname>Hawkeswood</surname><given-names>TJ</given-names></name></person-group> (<year>1995</year>)<source> Host-plants of Chrysomelidae of the World.</source><publisher-name>An essay about the relationships between the leaf-beetles and their food-plants. Backhuys Publishers</publisher-name>, <publisher-loc>Leiden</publisher-loc>, <lpage>281</lpage> pp.</mixed-citation></ref></ref-list></tp:taxon-treatment>
