# Supplementary material for: Afrotropical flea beetle genera: a key to their identification, updated catalogue and biogeographical analysis (Coleoptera, Chrysomelidae, Galerucinae, Alticini)
Source: Zookeys. 2012 Dec 20;(253):1–158. doi: 10.3897/zookeys.253.3414 (PMC3560840; doi:10.3897/zookeys.253.3414)
Supplement: XML Treatment for Lypnea [file zookeys.253.3414-treatment57.xml]

<!DOCTYPE tp:taxon-treatment
  PUBLIC "-//TaxonX//DTD Taxonomic Treatment Publishing DTD v0 20100105//EN" "tax-treatment-NSO.dtd">
<tp:taxon-treatment xmlns:tp="http://www.plazi.org/taxpub"><tp:treatment-meta><mixed-citation publication-type="journal"><person-group><name><surname>Biondi</surname><given-names>Maurizio</given-names></name><name><surname>D’Alessandro</surname><given-names>Paola</given-names></name></person-group><article-title>Afrotropical flea beetle genera: a key to their identification, updated catalogue and biogeographical analysis (Coleoptera, Chrysomelidae, Galerucinae, Alticini)</article-title><source>Zookeys</source><day>20</day><month>12</month><year>2012</year><volume>2012</volume><issue>253</issue><fpage>1</fpage><lpage>158</lpage><pub-id pub-id-type="doi">10.3897/zookeys.253.3414</pub-id></mixed-citation></tp:treatment-meta><tp:nomenclature><tp:taxon-name>
                        <tp:taxon-name-part taxon-name-part-type="genus">Lypnea</tp:taxon-name-part>
                    <object-id xmlns:xlink="http://www.w3.org/1999/xlink" xlink:type="simple">http://species-id.net/wiki/Lypnea</object-id>
								</tp:taxon-name><tp:taxon-authority>Baly, 1876a</tp:taxon-authority><xref ref-type="fig" rid="F8">Figs 64</xref><xref ref-type="fig" rid="F30">209–210</xref><xref ref-type="fig" rid="F51">334)</xref><tp:nomenclature-citation-list><tp:nomenclature-citation><tp:taxon-name>=Escaleriella</tp:taxon-name><comment> Weise, 1907 (synonymized by <xref ref-type="bibr" rid="B222">Scherer 1961</xref>)</comment></tp:nomenclature-citation><tp:nomenclature-citation><tp:taxon-name>=Poephila</tp:taxon-name><comment> Weise, 1895 (name preoccupied by <italic><tp:taxon-name>Poephila</tp:taxon-name></italic><xref ref-type="bibr" rid="B142">Gould 1842</xref>: 93 [pl.], <tp:taxon-name>Aves</tp:taxon-name>, <tp:taxon-name>Estrildidae</tp:taxon-name>)</comment></tp:nomenclature-citation><tp:nomenclature-citation><tp:taxon-name>=Poephilina</tp:taxon-name><comment> Csiki in Heikertinger and Csiki, 1940 (new name for <italic><tp:taxon-name>Poephila</tp:taxon-name></italic> Weise, 1895; synonymized by <xref ref-type="bibr" rid="B40">Bechyné 1968</xref>)</comment></tp:nomenclature-citation></tp:nomenclature-citation-list></tp:nomenclature><tp:treatment-sec sec-type="References"><title>References.</title><p><xref ref-type="bibr" rid="B8">Baly 1876a</xref>: 446; <xref ref-type="bibr" rid="B247">Weise 1895</xref>: 342; 1907a: 396; Csiki in <xref ref-type="bibr" rid="B151">Heikertinger and Csiki 1940</xref>: 349; <xref ref-type="bibr" rid="B37">Bechyné 1960a</xref>: 15; 1968: 1717−1718; <xref ref-type="bibr" rid="B222">Scherer 1961</xref>: 267; <xref ref-type="bibr" rid="B59">Biondi and D’Alessandro 2010a</xref>: 409.</p></tp:treatment-sec><tp:treatment-sec sec-type="Type species"><title>Type species.</title><p><italic><tp:taxon-name>Lypnea</tp:taxon-name></italic>: <italic><tp:taxon-name>Lypnea flava</tp:taxon-name></italic> Baly, 1876a: 446 (New Guinea, Batchian), designation by monotypy; <italic><tp:taxon-name>Escaleriella</tp:taxon-name></italic>: <italic><tp:taxon-name>Escaleriella marginata</tp:taxon-name></italic> Weise, 1907: 398 [Spa<!--PageBreak-->nish Guinea (= Equatorial Guinea)], by present designation; <italic><tp:taxon-name>Poephila</tp:taxon-name></italic>: <italic><tp:taxon-name>Poephila lacessita</tp:taxon-name></italic> Weise, 1895: 342 (Addah), designation by monotypy.</p></tp:treatment-sec><tp:treatment-sec sec-type="Distribution"><title>Distribution.</title><p>Afrotropical (including Madagascar), Australian, Eastern Palaearctic, and Oriental regions (<xref ref-type="fig" rid="F51">Fig. 334</xref>).</p></tp:treatment-sec><tp:treatment-sec sec-type="Ecology"><title>Ecology.</title><p><italic><tp:taxon-name>Lypnea flaveola</tp:taxon-name></italic> (Bryant, 1944) collected on <italic><tp:taxon-name>Oncoba echinata</tp:taxon-name></italic> Oliver (<tp:taxon-name>Flacourtiaceae</tp:taxon-name>) (<xref ref-type="bibr" rid="B81">Bryant 1944b</xref>, as <italic><tp:taxon-name>Poephila</tp:taxon-name></italic>).</p></tp:treatment-sec><tp:treatment-sec sec-type="Notes"><title>Notes.</title><p>About ten species are known from Madagascar and Sub-Saharan Africa . Bechyné (1968: 1718) considered <italic><tp:taxon-name>Escaleriella</tp:taxon-name></italic> Weise and <italic><tp:taxon-name>Lypnea</tp:taxon-name></italic> Baly to be separate genera because of the difference in the shape of their elytral epipleura: expanded in <italic><tp:taxon-name>Lypnea</tp:taxon-name></italic>, but straight and narrow in <italic><tp:taxon-name>Escaleriella</tp:taxon-name></italic>.</p></tp:treatment-sec><tp:treatment-sec><!--Section generated to contain objects referenced in tp:taxon-treatment.--><fig id="F8" position="float" orientation="portrait"><label>Figures 56–64</label><caption><p>. Habitus. <bold>56</bold> <italic><tp:taxon-name>Kanonga atra</tp:taxon-name></italic> Bechyné <bold>57</bold> <italic><tp:taxon-name>Kenialtica muhavura</tp:taxon-name></italic> Bechyné <bold>58</bold> <italic><tp:taxon-name>Kimongona callifera</tp:taxon-name></italic> Bechyné <bold>59</bold> <italic><tp:taxon-name>Kimongona</tp:taxon-name></italic> (ex <italic><tp:taxon-name>Mesocrepis</tp:taxon-name></italic> Scherer) <italic>lindemannae</italic> (Scherer) <bold>60</bold> <italic><tp:taxon-name>Lampedona testacea</tp:taxon-name></italic> Bechyné <bold>61</bold> <italic><tp:taxon-name>Lepialtica bicolor</tp:taxon-name></italic> Scherer <bold>62</bold> <italic><tp:taxon-name>Longitarsus africanus</tp:taxon-name></italic> Jacoby <bold>63</bold> <italic><tp:taxon-name>Luperomorpha biondii</tp:taxon-name></italic> Döberl <bold>64</bold> <italic><tp:taxon-name>Lypnea costatipennis</tp:taxon-name></italic> ( Jacoby).</p></caption><graphic xmlns:xlink="http://www.w3.org/1999/xlink" xlink:href="ZooKeys-253-001-g008.jpg" position="float" orientation="portrait" xlink:type="simple"/></fig><fig id="F30" position="float" orientation="portrait"><label>Figures 206–211.</label><caption><p>Morphological characters. <bold>206</bold> <italic><tp:taxon-name>Lampedona testacea</tp:taxon-name></italic> Bechyné, head and pronotum in dorsal view <bold>207</bold> <italic><tp:taxon-name>Lepialtica bicolor</tp:taxon-name></italic> Scherer, head in frontal view <bold>208</bold> <italic><tp:taxon-name>Longitarsus africanus</tp:taxon-name></italic> Jacoby, hind leg in lateral view <bold>209</bold> <italic><tp:taxon-name>Lypnea flaveola</tp:taxon-name></italic> (Bryant), head and pronotum in dorsal view <bold>210</bold> <italic><tp:taxon-name>Lypnea costatipennis</tp:taxon-name></italic> (Jacoby), head and right antenna in dorsal view <bold>211</bold> <italic><tp:taxon-name>Malvernia varicornis</tp:taxon-name></italic> Jacoby, head and right antenna in dorsal view.</p></caption><graphic xmlns:xlink="http://www.w3.org/1999/xlink" xlink:href="ZooKeys-253-001-g030.jpg" position="float" orientation="portrait" xlink:type="simple"/></fig><fig id="F51" position="float" orientation="portrait"><label>Figures 332–337.</label><caption><p>Maps of distribution. <bold>332</bold> <italic><tp:taxon-name>Longitarsus</tp:taxon-name></italic> Berthold <bold>333</bold> <italic><tp:taxon-name>Luperomorpha</tp:taxon-name></italic> Weise <bold>334</bold> <italic><tp:taxon-name>Lypnea</tp:taxon-name></italic> Baly <bold>335</bold> <italic><tp:taxon-name>Malvernia</tp:taxon-name></italic> Jacoby. <bold>336</bold> <italic><tp:taxon-name>Manobia</tp:taxon-name></italic> Jacoby <bold>337</bold> <italic><tp:taxon-name>Metroserrapha</tp:taxon-name></italic> Bechyné.</p></caption><graphic xmlns:xlink="http://www.w3.org/1999/xlink" xlink:href="ZooKeys-253-001-g051.jpg" position="float" orientation="portrait" xlink:type="simple"/></fig></tp:treatment-sec><ref-list><ref id="B222"><mixed-citation xmlns:xlink="http://www.w3.org/1999/xlink" xlink:type="simple"><person-group><name name-style="western"><surname>Scherer</surname><given-names>G</given-names></name></person-group> (<year>1961</year>)<source> Bestimmungsschlussel der Alticinen-Genera Afrikas. Entomologische Arbeiten aus dem Museum Georg Frey 12: 251−288.</source></mixed-citation></ref><ref id="B142"><mixed-citation xmlns:xlink="http://www.w3.org/1999/xlink" xlink:type="simple"><person-group><name name-style="western"><surname>Gould</surname><given-names>J</given-names></name></person-group> (<year>1842</year>)<source> [Meeting of February 8, 1842]. Mr. Gould pointed out the generic characters of two new genera of Finches. Proceedings of the Zoological Society of London 10: 17−18.</source></mixed-citation></ref><ref id="B40"><mixed-citation xmlns:xlink="http://www.w3.org/1999/xlink" xlink:type="simple"><person-group><name name-style="western"><surname>Bechyné</surname><given-names>J</given-names></name></person-group> (<year>1968</year>)<source> Contribution a la faune du Congo (Brazzaville). Mission A. Villiers et A. Descarpentries. LXXXI. Coleopteres Alticidae. Bulletin de L’institut Francais d’Afrique Noire (série A) 30: 1687−1728.</source></mixed-citation></ref><ref id="B8"><mixed-citation xmlns:xlink="http://www.w3.org/1999/xlink" xlink:type="simple"><person-group><name name-style="western"><surname>Baly</surname><given-names>JS</given-names></name></person-group> (<year>1876a</year>)<source> Descriptions of new genera and species of Halticinae. Transactions of the Entomological Society of London 1876: 433−449.</source></mixed-citation></ref><ref id="B247"><mixed-citation xmlns:xlink="http://www.w3.org/1999/xlink" xlink:type="simple"><person-group><name name-style="western"><surname>Weise</surname><given-names>J</given-names></name></person-group> (<year>1895</year>)<source> Neue Chrysomeliden nebst synonymischen Bemerkungen. Deutsche Entomologische Zeitschrift 1895: 327−352.</source></mixed-citation></ref><ref id="B151"><mixed-citation xmlns:xlink="http://www.w3.org/1999/xlink" xlink:type="simple"><person-group><name name-style="western"><surname>Heikertinger</surname><given-names>F</given-names></name><name name-style="western"><surname>Csiki</surname><given-names>C</given-names></name></person-group> (<year>1940</year>)<source> Coleopterorum Catalogus auspiciis et auxilio W. Junk editus a S. Schenkling. Partes 160 et 169. Chrysomelidae: Halticinae, vol. 25. Uitgeverij Dr. Junk, Gravenhage, pp. 337−635.</source></mixed-citation></ref><ref id="B37"><mixed-citation xmlns:xlink="http://www.w3.org/1999/xlink" xlink:type="simple"><person-group><name name-style="western"><surname>Bechyné</surname><given-names>J</given-names></name></person-group> (<year>1960a</year>)<source> Notes sur les Alticides Africains des collections de l’Institut Royal des Sciences Naturelles de Belgique (Coleoptera, Phytophaga). Bulletin de l’Institut Royal des Sciences Naturelles de Belgique 36: 1−32.</source></mixed-citation></ref><ref id="B59"><mixed-citation xmlns:xlink="http://www.w3.org/1999/xlink" xlink:type="simple"><person-group><name name-style="western"><surname>Biondi</surname><given-names>M</given-names></name><name name-style="western"><surname>D’Alessandro</surname><given-names>P</given-names></name></person-group> (<year>2010a</year>)<article-title> Genus-group names of Afrotropical flea beetles (Coleoptera: Chrysomelidae: Alticinae): Annotated catalogue and biogeographical notes. Eur. J. Entomol.</article-title><volume>107</volume>: <fpage>401</fpage>-<lpage>424</lpage>.</mixed-citation></ref><ref id="B81"><mixed-citation xmlns:xlink="http://www.w3.org/1999/xlink" xlink:type="simple"><person-group><name name-style="western"><surname>Bryant</surname><given-names>GE</given-names></name></person-group> (<year>1944b</year>)<source> Two injurious species of Phytophaga (Halticinae) from Ivory Coast. Bull. Entomol. Res. 35: 141−142. </source>doi: <ext-link ext-link-type="uri" xlink:href="http://dx.doi.org/10.1017/S0007485300017363" xlink:type="simple">10.1017/S0007485300017363</ext-link></mixed-citation></ref></ref-list></tp:taxon-treatment>
