# Supplementary material for: Afrotropical flea beetle genera: a key to their identification, updated catalogue and biogeographical analysis (Coleoptera, Chrysomelidae, Galerucinae, Alticini)
Source: Zookeys. 2012 Dec 20;(253):1–158. doi: 10.3897/zookeys.253.3414 (PMC3560840; doi:10.3897/zookeys.253.3414)
Supplement: XML Treatment for Metroserrapha [file zookeys.253.3414-treatment60.xml]

<!DOCTYPE tp:taxon-treatment
  PUBLIC "-//TaxonX//DTD Taxonomic Treatment Publishing DTD v0 20100105//EN" "tax-treatment-NSO.dtd">
<tp:taxon-treatment xmlns:tp="http://www.plazi.org/taxpub"><tp:treatment-meta><mixed-citation publication-type="journal"><person-group><name><surname>Biondi</surname><given-names>Maurizio</given-names></name><name><surname>D’Alessandro</surname><given-names>Paola</given-names></name></person-group><article-title>Afrotropical flea beetle genera: a key to their identification, updated catalogue and biogeographical analysis (Coleoptera, Chrysomelidae, Galerucinae, Alticini)</article-title><source>Zookeys</source><day>20</day><month>12</month><year>2012</year><volume>2012</volume><issue>253</issue><fpage>1</fpage><lpage>158</lpage><pub-id pub-id-type="doi">10.3897/zookeys.253.3414</pub-id></mixed-citation></tp:treatment-meta><tp:nomenclature><tp:taxon-name>
                        <tp:taxon-name-part taxon-name-part-type="genus">Metroserrapha</tp:taxon-name-part>
                    <object-id xmlns:xlink="http://www.w3.org/1999/xlink" xlink:type="simple">http://species-id.net/wiki/Metroserrapha</object-id>
								</tp:taxon-name><tp:taxon-authority>Bechyné, 1958a</tp:taxon-authority><xref ref-type="fig" rid="F9">Figs 67</xref><xref ref-type="fig" rid="F31">213</xref><xref ref-type="fig" rid="F51">337</xref></tp:nomenclature><tp:treatment-sec sec-type="References"><title>References.</title><p><xref ref-type="bibr" rid="B30">Bechyné 1958a</xref>: 86; <xref ref-type="bibr" rid="B102">Doguet 1974</xref>: 120; <xref ref-type="bibr" rid="B59">Biondi and D’Alessandro 2010a</xref>: 410.</p></tp:treatment-sec><tp:treatment-sec sec-type="Type species"><title>Type species.</title><p><italic><tp:taxon-name>Metroserrapha prima</tp:taxon-name></italic> Bechyné, 1958a: 86 (Mauritius Island), by original designation.</p></tp:treatment-sec><tp:treatment-sec sec-type="Distribution"><title>Distribution.</title><p>Madagascar and the Mascarene Islands (<xref ref-type="fig" rid="F51">Fig. 337</xref>).</p></tp:treatment-sec><tp:treatment-sec sec-type="Ecology"><title>Ecology.</title><p>The species in this genus are probably polyphagous, and have been associated mainly with plants in the <tp:taxon-name>Ericaceae</tp:taxon-name>, <tp:taxon-name>Asteraceae</tp:taxon-name> and <tp:taxon-name>Polygonaceae</tp:taxon-name> (cf. <xref ref-type="bibr" rid="B175">Jolivet and Hawkeswood 1995</xref>).</p></tp:treatment-sec><tp:treatment-sec sec-type="Notes"><title>Notes.</title><p>Seven species are known from the Mascarene Islands and about ten, as yet undescribed, from Madagascar (personal data).<!--PageBreak--></p></tp:treatment-sec><tp:treatment-sec><!--Section generated to contain objects referenced in tp:taxon-treatment.--><fig id="F9" position="float" orientation="portrait"><label>Figures 65–73.</label><caption><p>Habitus. <bold>65</bold> <italic><tp:taxon-name>Malvernia varicornis</tp:taxon-name></italic> Jacoby <bold>66</bold> <italic><tp:taxon-name>Manobia africana</tp:taxon-name></italic> Laboissière <bold>67</bold> <italic><tp:taxon-name>Metroserrapha</tp:taxon-name></italic> sp <bold>68</bold> <italic><tp:taxon-name>Montiaphthona gedyei</tp:taxon-name></italic> (Bryant) <bold>69</bold> <italic><tp:taxon-name>Myrcina vandenplaasi</tp:taxon-name></italic> Laboissière <bold>70</bold> <italic><tp:taxon-name>Neodera fraterna</tp:taxon-name></italic> Duvivier <bold>71</bold> <italic><tp:taxon-name>Nisotra aruwimiana</tp:taxon-name></italic> Weise <bold>72</bold> <italic><tp:taxon-name>Notomela fulvicollis</tp:taxon-name></italic> Bryant <bold>73</bold> <italic><tp:taxon-name>Ntaolaltica antennata</tp:taxon-name></italic> Biondi &amp; D’Alessandro.</p></caption><graphic xmlns:xlink="http://www.w3.org/1999/xlink" xlink:href="ZooKeys-253-001-g009.jpg" position="float" orientation="portrait" xlink:type="simple"/></fig><fig id="F31" position="float" orientation="portrait"><label>Figures 212–217.</label><caption><p>Morphological characters. <bold>212</bold> <italic><tp:taxon-name>Manobia africana</tp:taxon-name></italic> Laboissière, head and pronotum in dorsal view <bold>213</bold> <italic><tp:taxon-name>Metroserrapha</tp:taxon-name></italic> sp., hind leg and elytral punctation <bold>214</bold> <italic><tp:taxon-name>Montiaphthona gedyei</tp:taxon-name></italic> (Bryant), head and pronotum in dorsal view <bold>215</bold> Ditto, elytra in sublateral view <bold>216</bold> <italic><tp:taxon-name>Myrcina vandenplaasi</tp:taxon-name></italic> Laboissiére, double apical spur of hind tibia <bold>217</bold> <italic><tp:taxon-name>Nisotra aruwimiana</tp:taxon-name></italic> Weise, head and pronotum in dorsal view.</p></caption><graphic xmlns:xlink="http://www.w3.org/1999/xlink" xlink:href="ZooKeys-253-001-g031.jpg" position="float" orientation="portrait" xlink:type="simple"/></fig><fig id="F51" position="float" orientation="portrait"><label>Figures 332–337.</label><caption><p>Maps of distribution. <bold>332</bold> <italic><tp:taxon-name>Longitarsus</tp:taxon-name></italic> Berthold <bold>333</bold> <italic><tp:taxon-name>Luperomorpha</tp:taxon-name></italic> Weise <bold>334</bold> <italic><tp:taxon-name>Lypnea</tp:taxon-name></italic> Baly <bold>335</bold> <italic><tp:taxon-name>Malvernia</tp:taxon-name></italic> Jacoby. <bold>336</bold> <italic><tp:taxon-name>Manobia</tp:taxon-name></italic> Jacoby <bold>337</bold> <italic><tp:taxon-name>Metroserrapha</tp:taxon-name></italic> Bechyné.</p></caption><graphic xmlns:xlink="http://www.w3.org/1999/xlink" xlink:href="ZooKeys-253-001-g051.jpg" position="float" orientation="portrait" xlink:type="simple"/></fig></tp:treatment-sec><ref-list><ref id="B30"><mixed-citation xmlns:xlink="http://www.w3.org/1999/xlink" xlink:type="simple"><person-group><name name-style="western"><surname>Bechyné</surname><given-names>J</given-names></name></person-group> (<year>1958a</year>)<source> Contribution a l’étude des Chrysomeloidea des Iles Mascareignes. II. Alticidae. Mauritius Institute Bulletin 5:83−93.</source></mixed-citation></ref><ref id="B102"><mixed-citation xmlns:xlink="http://www.w3.org/1999/xlink" xlink:type="simple"><person-group><name name-style="western"><surname>Doguet</surname><given-names>S</given-names></name></person-group> (<year>1974</year>)<source> Contribution a l’étude des Alticinae des Iles Mascareignes (Col. Chrysomelidae). Nouvelle Revue d’Entomologie 4: 119−126.</source></mixed-citation></ref><ref id="B59"><mixed-citation xmlns:xlink="http://www.w3.org/1999/xlink" xlink:type="simple"><person-group><name name-style="western"><surname>Biondi</surname><given-names>M</given-names></name><name name-style="western"><surname>D’Alessandro</surname><given-names>P</given-names></name></person-group> (<year>2010a</year>)<article-title> Genus-group names of Afrotropical flea beetles (Coleoptera: Chrysomelidae: Alticinae): Annotated catalogue and biogeographical notes. Eur. J. Entomol.</article-title><volume>107</volume>: <fpage>401</fpage>-<lpage>424</lpage>.</mixed-citation></ref><ref id="B175"><mixed-citation xmlns:xlink="http://www.w3.org/1999/xlink" xlink:type="simple"><person-group><name name-style="western"><surname>Jolivet</surname><given-names>P</given-names></name><name name-style="western"><surname>Hawkeswood</surname><given-names>TJ</given-names></name></person-group> (<year>1995</year>)<source> Host-plants of Chrysomelidae of the World.</source><publisher-name>An essay about the relationships between the leaf-beetles and their food-plants. Backhuys Publishers</publisher-name>, <publisher-loc>Leiden</publisher-loc>, <lpage>281</lpage> pp.</mixed-citation></ref></ref-list></tp:taxon-treatment>
