# Supplementary material for: Afrotropical flea beetle genera: a key to their identification, updated catalogue and biogeographical analysis (Coleoptera, Chrysomelidae, Galerucinae, Alticini)
Source: Zookeys. 2012 Dec 20;(253):1–158. doi: 10.3897/zookeys.253.3414 (PMC3560840; doi:10.3897/zookeys.253.3414)
Supplement: XML Treatment for Montiaphthona [file zookeys.253.3414-treatment61.xml]

<!DOCTYPE tp:taxon-treatment
  PUBLIC "-//TaxonX//DTD Taxonomic Treatment Publishing DTD v0 20100105//EN" "tax-treatment-NSO.dtd">
<tp:taxon-treatment xmlns:tp="http://www.plazi.org/taxpub"><tp:treatment-meta><mixed-citation publication-type="journal"><person-group><name><surname>Biondi</surname><given-names>Maurizio</given-names></name><name><surname>D’Alessandro</surname><given-names>Paola</given-names></name></person-group><article-title>Afrotropical flea beetle genera: a key to their identification, updated catalogue and biogeographical analysis (Coleoptera, Chrysomelidae, Galerucinae, Alticini)</article-title><source>Zookeys</source><day>20</day><month>12</month><year>2012</year><volume>2012</volume><issue>253</issue><fpage>1</fpage><lpage>158</lpage><pub-id pub-id-type="doi">10.3897/zookeys.253.3414</pub-id></mixed-citation></tp:treatment-meta><tp:nomenclature><tp:taxon-name>
                        <tp:taxon-name-part taxon-name-part-type="genus">Montiaphthona</tp:taxon-name-part>
                    <object-id xmlns:xlink="http://www.w3.org/1999/xlink" xlink:type="simple">http://species-id.net/wiki/Montiaphthona</object-id>
								</tp:taxon-name><tp:taxon-authority>Scherer, 1961</tp:taxon-authority><xref ref-type="fig" rid="F9">Figs 68</xref><xref ref-type="fig" rid="F31">214–215</xref><xref ref-type="fig" rid="F52">338</xref></tp:nomenclature><tp:treatment-sec sec-type="References"><title>References.</title><p><xref ref-type="bibr" rid="B222">Scherer 1961</xref>: 282; 1962a: 17; <xref ref-type="bibr" rid="B53">Biondi and D’Alessandro 2003</xref>: 98; <xref ref-type="bibr" rid="B59">2010a</xref>: 410.</p></tp:treatment-sec><tp:treatment-sec sec-type="Type species"><title>Type species.</title><p><italic><tp:taxon-name>Montiaphthona monticola</tp:taxon-name></italic> Scherer, 1961: 285 (Kivu: Mont Muhi), by original designation.</p></tp:treatment-sec><tp:treatment-sec sec-type="Distribution"><title>Distribution.</title><p>Democratic Republic of the Congo, Kenya, Republic of South Africa (!) [Mpumalanga, Mount Sheba (BAQ)], Rwanda, Tanzania and Uganda (<xref ref-type="fig" rid="F52">Fig. 338</xref>)</p></tp:treatment-sec><tp:treatment-sec sec-type="Ecology"><title>Ecology.</title><p>The species of this genus generally live at altitudes above 2,500 m in mixed bamboo forests.</p></tp:treatment-sec><tp:treatment-sec sec-type="Notes"><title>Notes.</title><p>Six species have been described.</p></tp:treatment-sec><tp:treatment-sec><!--Section generated to contain objects referenced in tp:taxon-treatment.--><fig id="F9" position="float" orientation="portrait"><label>Figures 65–73.</label><caption><p>Habitus. <bold>65</bold> <italic><tp:taxon-name>Malvernia varicornis</tp:taxon-name></italic> Jacoby <bold>66</bold> <italic><tp:taxon-name>Manobia africana</tp:taxon-name></italic> Laboissière <bold>67</bold> <italic><tp:taxon-name>Metroserrapha</tp:taxon-name></italic> sp <bold>68</bold> <italic><tp:taxon-name>Montiaphthona gedyei</tp:taxon-name></italic> (Bryant) <bold>69</bold> <italic><tp:taxon-name>Myrcina vandenplaasi</tp:taxon-name></italic> Laboissière <bold>70</bold> <italic><tp:taxon-name>Neodera fraterna</tp:taxon-name></italic> Duvivier <bold>71</bold> <italic><tp:taxon-name>Nisotra aruwimiana</tp:taxon-name></italic> Weise <bold>72</bold> <italic><tp:taxon-name>Notomela fulvicollis</tp:taxon-name></italic> Bryant <bold>73</bold> <italic><tp:taxon-name>Ntaolaltica antennata</tp:taxon-name></italic> Biondi &amp; D’Alessandro.</p></caption><graphic xmlns:xlink="http://www.w3.org/1999/xlink" xlink:href="ZooKeys-253-001-g009.jpg" position="float" orientation="portrait" xlink:type="simple"/></fig><fig id="F31" position="float" orientation="portrait"><label>Figures 212–217.</label><caption><p>Morphological characters. <bold>212</bold> <italic><tp:taxon-name>Manobia africana</tp:taxon-name></italic> Laboissière, head and pronotum in dorsal view <bold>213</bold> <italic><tp:taxon-name>Metroserrapha</tp:taxon-name></italic> sp., hind leg and elytral punctation <bold>214</bold> <italic><tp:taxon-name>Montiaphthona gedyei</tp:taxon-name></italic> (Bryant), head and pronotum in dorsal view <bold>215</bold> Ditto, elytra in sublateral view <bold>216</bold> <italic><tp:taxon-name>Myrcina vandenplaasi</tp:taxon-name></italic> Laboissiére, double apical spur of hind tibia <bold>217</bold> <italic><tp:taxon-name>Nisotra aruwimiana</tp:taxon-name></italic> Weise, head and pronotum in dorsal view.</p></caption><graphic xmlns:xlink="http://www.w3.org/1999/xlink" xlink:href="ZooKeys-253-001-g031.jpg" position="float" orientation="portrait" xlink:type="simple"/></fig><fig id="F52" position="float" orientation="portrait"><label>Figures 338–343.</label><caption><p>Maps of distribution. <bold>338</bold> <italic><tp:taxon-name>Montiaphthona</tp:taxon-name></italic> Scherer <bold>339</bold> <italic><tp:taxon-name>Myrcina</tp:taxon-name></italic> Chapuis <bold>340</bold> <italic><tp:taxon-name>Neodera</tp:taxon-name></italic> Duvivier <bold>341</bold> <italic><tp:taxon-name>Nisotra</tp:taxon-name></italic> Baly. <bold>342</bold> <italic><tp:taxon-name>Notomela</tp:taxon-name></italic> Jacoby <bold>343</bold> <italic><tp:taxon-name>Ntaolaltica</tp:taxon-name></italic> Biondi &amp; D’Alessandro.</p></caption><graphic xmlns:xlink="http://www.w3.org/1999/xlink" xlink:href="ZooKeys-253-001-g052.jpg" position="float" orientation="portrait" xlink:type="simple"/></fig></tp:treatment-sec><ref-list><ref id="B222"><mixed-citation xmlns:xlink="http://www.w3.org/1999/xlink" xlink:type="simple"><person-group><name name-style="western"><surname>Scherer</surname><given-names>G</given-names></name></person-group> (<year>1961</year>)<source> Bestimmungsschlussel der Alticinen-Genera Afrikas. Entomologische Arbeiten aus dem Museum Georg Frey 12: 251−288.</source></mixed-citation></ref><ref id="B53"><mixed-citation xmlns:xlink="http://www.w3.org/1999/xlink" xlink:type="simple"><person-group><name name-style="western"><surname>Biondi</surname><given-names>M</given-names></name><name name-style="western"><surname>D’Alessandro</surname><given-names>P</given-names></name></person-group> (<year>2003</year>)<source><italic>Drakensbergianella rudebecki</italic>, new genus and new species from the mountains of the Southern Africa, and taxonomic observations on <italic>Gabonia</italic> Jacoby and related genera (Coleoptera: Chrysomelidae, Alticinae). Zoologischer Anzeiger 242: 97−106. </source>doi: <ext-link ext-link-type="uri" xlink:href="http://dx.doi.org/10.1078/0044-5231-00090" xlink:type="simple">10.1078/0044-5231-00090</ext-link></mixed-citation></ref><ref id="B59"><mixed-citation xmlns:xlink="http://www.w3.org/1999/xlink" xlink:type="simple"><person-group><name name-style="western"><surname>Biondi</surname><given-names>M</given-names></name><name name-style="western"><surname>D’Alessandro</surname><given-names>P</given-names></name></person-group> (<year>2010a</year>)<article-title> Genus-group names of Afrotropical flea beetles (Coleoptera: Chrysomelidae: Alticinae): Annotated catalogue and biogeographical notes. Eur. J. Entomol.</article-title><volume>107</volume>: <fpage>401</fpage>-<lpage>424</lpage>.</mixed-citation></ref></ref-list></tp:taxon-treatment>
