# Supplementary material for: Afrotropical flea beetle genera: a key to their identification, updated catalogue and biogeographical analysis (Coleoptera, Chrysomelidae, Galerucinae, Alticini)
Source: Zookeys. 2012 Dec 20;(253):1–158. doi: 10.3897/zookeys.253.3414 (PMC3560840; doi:10.3897/zookeys.253.3414)
Supplement: XML Treatment for Nisotra [file zookeys.253.3414-treatment64.xml]

<!DOCTYPE tp:taxon-treatment
  PUBLIC "-//TaxonX//DTD Taxonomic Treatment Publishing DTD v0 20100105//EN" "tax-treatment-NSO.dtd">
<tp:taxon-treatment xmlns:tp="http://www.plazi.org/taxpub"><tp:treatment-meta><mixed-citation publication-type="journal"><person-group><name><surname>Biondi</surname><given-names>Maurizio</given-names></name><name><surname>D’Alessandro</surname><given-names>Paola</given-names></name></person-group><article-title>Afrotropical flea beetle genera: a key to their identification, updated catalogue and biogeographical analysis (Coleoptera, Chrysomelidae, Galerucinae, Alticini)</article-title><source>Zookeys</source><day>20</day><month>12</month><year>2012</year><volume>2012</volume><issue>253</issue><fpage>1</fpage><lpage>158</lpage><pub-id pub-id-type="doi">10.3897/zookeys.253.3414</pub-id></mixed-citation></tp:treatment-meta><tp:nomenclature><tp:taxon-name>
                        <tp:taxon-name-part taxon-name-part-type="genus">Nisotra</tp:taxon-name-part>
                    <object-id xmlns:xlink="http://www.w3.org/1999/xlink" xlink:type="simple">http://species-id.net/wiki/Nisotra</object-id>
								</tp:taxon-name><tp:taxon-authority>Baly, 1864</tp:taxon-authority><xref ref-type="fig" rid="F9">Figs 71</xref><xref ref-type="fig" rid="F31">217</xref><xref ref-type="fig" rid="F32">–218</xref><xref ref-type="fig" rid="F52">341</xref><tp:nomenclature-citation-list><tp:nomenclature-citation><tp:taxon-name>=Pseudonisotra</tp:taxon-name><comment> Bechyné, 1968 (synonymized by <xref ref-type="bibr" rid="B59">Biondi and D’Alessandro 2010a</xref>)</comment></tp:nomenclature-citation></tp:nomenclature-citation-list></tp:nomenclature><tp:treatment-sec sec-type="References"><title>References.</title><p><xref ref-type="bibr" rid="B6">Baly 1864</xref>: 437; <xref ref-type="bibr" rid="B24">Bechyné 1955a</xref>: 220; 1959d: 153; 1960b: 88; 1968: 1719; <xref ref-type="bibr" rid="B59">Biondi and D’Alessandro 2010a</xref>: 411.</p></tp:treatment-sec><tp:treatment-sec sec-type="Type species"><title>Type species.</title><p><italic><tp:taxon-name>Nisotra</tp:taxon-name></italic>: <italic><tp:taxon-name>Haltica gemella</tp:taxon-name></italic> Erichson, 1834: 275 (Philippines: Luzon), by subsequent designation by <xref ref-type="bibr" rid="B84">Chapuis (1875</xref>: 42); <italic><tp:taxon-name>Pseudonisotra</tp:taxon-name></italic>: <italic><tp:taxon-name>Crepidodera tosta</tp:taxon-name></italic> Gerstaecker, 1871: 85 (Kenya: Mombasa), by original designation.</p></tp:treatment-sec><tp:treatment-sec sec-type="Distribution"><title>Distribution.</title><p>Afrotropical (including Madagascar), Australian, Eastern Palaearctic and Oriental regions (<xref ref-type="fig" rid="F52">Fig. 341</xref>).</p></tp:treatment-sec><tp:treatment-sec sec-type="Ecology"><title>Ecology.</title><p>Species in this genus are mainly associated with plants in the family <tp:taxon-name>Malvaceae</tp:taxon-name> (cf. <xref ref-type="bibr" rid="B175">Jolivet and Hawkeswood 1995</xref>).</p></tp:treatment-sec><tp:treatment-sec sec-type="Notes"><title>Notes.</title><p>About seventy species of this genus are known to occur in Madagascar and Sub-Saharan Africa.</p></tp:treatment-sec><tp:treatment-sec><!--Section generated to contain objects referenced in tp:taxon-treatment.--><fig id="F9" position="float" orientation="portrait"><label>Figures 65–73.</label><caption><p>Habitus. <bold>65</bold> <italic><tp:taxon-name>Malvernia varicornis</tp:taxon-name></italic> Jacoby <bold>66</bold> <italic><tp:taxon-name>Manobia africana</tp:taxon-name></italic> Laboissière <bold>67</bold> <italic><tp:taxon-name>Metroserrapha</tp:taxon-name></italic> sp <bold>68</bold> <italic><tp:taxon-name>Montiaphthona gedyei</tp:taxon-name></italic> (Bryant) <bold>69</bold> <italic><tp:taxon-name>Myrcina vandenplaasi</tp:taxon-name></italic> Laboissière <bold>70</bold> <italic><tp:taxon-name>Neodera fraterna</tp:taxon-name></italic> Duvivier <bold>71</bold> <italic><tp:taxon-name>Nisotra aruwimiana</tp:taxon-name></italic> Weise <bold>72</bold> <italic><tp:taxon-name>Notomela fulvicollis</tp:taxon-name></italic> Bryant <bold>73</bold> <italic><tp:taxon-name>Ntaolaltica antennata</tp:taxon-name></italic> Biondi &amp; D’Alessandro.</p></caption><graphic xmlns:xlink="http://www.w3.org/1999/xlink" xlink:href="ZooKeys-253-001-g009.jpg" position="float" orientation="portrait" xlink:type="simple"/></fig><fig id="F31" position="float" orientation="portrait"><label>Figures 212–217.</label><caption><p>Morphological characters. <bold>212</bold> <italic><tp:taxon-name>Manobia africana</tp:taxon-name></italic> Laboissière, head and pronotum in dorsal view <bold>213</bold> <italic><tp:taxon-name>Metroserrapha</tp:taxon-name></italic> sp., hind leg and elytral punctation <bold>214</bold> <italic><tp:taxon-name>Montiaphthona gedyei</tp:taxon-name></italic> (Bryant), head and pronotum in dorsal view <bold>215</bold> Ditto, elytra in sublateral view <bold>216</bold> <italic><tp:taxon-name>Myrcina vandenplaasi</tp:taxon-name></italic> Laboissiére, double apical spur of hind tibia <bold>217</bold> <italic><tp:taxon-name>Nisotra aruwimiana</tp:taxon-name></italic> Weise, head and pronotum in dorsal view.</p></caption><graphic xmlns:xlink="http://www.w3.org/1999/xlink" xlink:href="ZooKeys-253-001-g031.jpg" position="float" orientation="portrait" xlink:type="simple"/></fig><fig id="F32" position="float" orientation="portrait"><label>Figures 218–223.</label><caption><p>Morphological characters. <bold>218</bold> <italic><tp:taxon-name>Nisotra</tp:taxon-name></italic> sp., head and pronotum in dorsal view <bold>219 </bold><italic><tp:taxon-name>Notomela viridipennis</tp:taxon-name></italic> Bryant, head and pronotum in dorsal view <bold>220</bold> Ditto, elytra in lateral view <bold>221</bold> <italic><tp:taxon-name>Ntaolaltica antennata</tp:taxon-name></italic> Biondi &amp; D’Alessandro, head and pronotum in dorsal view <bold>222</bold> Ditto, head and pronotum in lateral view <bold>223</bold> Ditto, head in frontal view.</p></caption><graphic xmlns:xlink="http://www.w3.org/1999/xlink" xlink:href="ZooKeys-253-001-g032.jpg" position="float" orientation="portrait" xlink:type="simple"/></fig><fig id="F52" position="float" orientation="portrait"><label>Figures 338–343.</label><caption><p>Maps of distribution. <bold>338</bold> <italic><tp:taxon-name>Montiaphthona</tp:taxon-name></italic> Scherer <bold>339</bold> <italic><tp:taxon-name>Myrcina</tp:taxon-name></italic> Chapuis <bold>340</bold> <italic><tp:taxon-name>Neodera</tp:taxon-name></italic> Duvivier <bold>341</bold> <italic><tp:taxon-name>Nisotra</tp:taxon-name></italic> Baly. <bold>342</bold> <italic><tp:taxon-name>Notomela</tp:taxon-name></italic> Jacoby <bold>343</bold> <italic><tp:taxon-name>Ntaolaltica</tp:taxon-name></italic> Biondi &amp; D’Alessandro.</p></caption><graphic xmlns:xlink="http://www.w3.org/1999/xlink" xlink:href="ZooKeys-253-001-g052.jpg" position="float" orientation="portrait" xlink:type="simple"/></fig></tp:treatment-sec><ref-list><ref id="B59"><mixed-citation xmlns:xlink="http://www.w3.org/1999/xlink" xlink:type="simple"><person-group><name name-style="western"><surname>Biondi</surname><given-names>M</given-names></name><name name-style="western"><surname>D’Alessandro</surname><given-names>P</given-names></name></person-group> (<year>2010a</year>)<article-title> Genus-group names of Afrotropical flea beetles (Coleoptera: Chrysomelidae: Alticinae): Annotated catalogue and biogeographical notes. Eur. J. Entomol.</article-title><volume>107</volume>: <fpage>401</fpage>-<lpage>424</lpage>.</mixed-citation></ref><ref id="B6"><mixed-citation xmlns:xlink="http://www.w3.org/1999/xlink" xlink:type="simple"><person-group><name name-style="western"><surname>Baly</surname><given-names>JS</given-names></name></person-group> (<year>1864</year>)<source> Descriptions of new genera and species of Phytophaga. Annals and Magazine of Natural History (third series) 14: 433−442.</source></mixed-citation></ref><ref id="B24"><mixed-citation xmlns:xlink="http://www.w3.org/1999/xlink" xlink:type="simple"><person-group><name name-style="western"><surname>Bechyné</surname><given-names>J</given-names></name></person-group> (<year>1955a</year>)<source> Contributions a l’etude de la faune entomologique du Ruanda Urundi (Mission P. Basilewsky, 1953) (pars Alticinae). Annales du Musée Royal du Congo Belge, Zoologie 40: 204−230.</source></mixed-citation></ref><ref id="B84"><mixed-citation xmlns:xlink="http://www.w3.org/1999/xlink" xlink:type="simple"><person-group><name name-style="western"><surname>Chapuis</surname><given-names>F</given-names></name></person-group> (<year>1875</year>)<source> In: Lacordaire T (Ed) Histoire naturelle des insectes. Genera des Coléoptères. Vol. 11, Famille des Phytophages. Libraire Encyclopédique de Roret, Paris, 420 pp., 11 pls.</source></mixed-citation></ref><ref id="B175"><mixed-citation xmlns:xlink="http://www.w3.org/1999/xlink" xlink:type="simple"><person-group><name name-style="western"><surname>Jolivet</surname><given-names>P</given-names></name><name name-style="western"><surname>Hawkeswood</surname><given-names>TJ</given-names></name></person-group> (<year>1995</year>)<source> Host-plants of Chrysomelidae of the World.</source><publisher-name>An essay about the relationships between the leaf-beetles and their food-plants. Backhuys Publishers</publisher-name>, <publisher-loc>Leiden</publisher-loc>, <lpage>281</lpage> pp.</mixed-citation></ref></ref-list></tp:taxon-treatment>
