# Supplementary material for: Afrotropical flea beetle genera: a key to their identification, updated catalogue and biogeographical analysis (Coleoptera, Chrysomelidae, Galerucinae, Alticini)
Source: Zookeys. 2012 Dec 20;(253):1–158. doi: 10.3897/zookeys.253.3414 (PMC3560840; doi:10.3897/zookeys.253.3414)
Supplement: XML Treatment for Notomela [file zookeys.253.3414-treatment65.xml]

<!DOCTYPE tp:taxon-treatment
  PUBLIC "-//TaxonX//DTD Taxonomic Treatment Publishing DTD v0 20100105//EN" "tax-treatment-NSO.dtd">
<tp:taxon-treatment xmlns:tp="http://www.plazi.org/taxpub"><tp:treatment-meta><mixed-citation publication-type="journal"><person-group><name><surname>Biondi</surname><given-names>Maurizio</given-names></name><name><surname>D’Alessandro</surname><given-names>Paola</given-names></name></person-group><article-title>Afrotropical flea beetle genera: a key to their identification, updated catalogue and biogeographical analysis (Coleoptera, Chrysomelidae, Galerucinae, Alticini)</article-title><source>Zookeys</source><day>20</day><month>12</month><year>2012</year><volume>2012</volume><issue>253</issue><fpage>1</fpage><lpage>158</lpage><pub-id pub-id-type="doi">10.3897/zookeys.253.3414</pub-id></mixed-citation></tp:treatment-meta><tp:nomenclature><tp:taxon-name>
                        <tp:taxon-name-part taxon-name-part-type="genus">Notomela</tp:taxon-name-part>
                    <object-id xmlns:xlink="http://www.w3.org/1999/xlink" xlink:type="simple">http://species-id.net/wiki/Notomela</object-id>
								</tp:taxon-name><tp:taxon-authority>Jacoby, 1899b</tp:taxon-authority><xref ref-type="fig" rid="F9">Figs 72</xref><xref ref-type="fig" rid="F32">219–220</xref><xref ref-type="fig" rid="F52">342</xref></tp:nomenclature><tp:treatment-sec sec-type="References"><title>References.</title><p><xref ref-type="bibr" rid="B167">Jacoby 1899b</xref>: 357; <xref ref-type="bibr" rid="B74">Bryant 1931</xref>: 255; <xref ref-type="bibr" rid="B226">Scherer 1969</xref>: 371; <xref ref-type="bibr" rid="B59">Biondi and D’Alessandro 2010a</xref>: 411.</p></tp:treatment-sec><tp:treatment-sec sec-type="Type species"><title>Type species.</title><p><italic><tp:taxon-name>Notomela cyanipennis</tp:taxon-name></italic> Jacoby, 1899b: 357 (Cameroon), designation by monotypy.</p></tp:treatment-sec><tp:treatment-sec sec-type="Distribution"><title>Distribution.</title><p>Cameroon, Democratic Republic of the Congo, Equatorial Guinea (Fernando Poo Island), Ivory Coast, Liberia, Nigeria, Republic of South Africa (North-West Province and KwaZulu-Natal), Rwanda and Uganda, (<xref ref-type="fig" rid="F52">Fig. 342</xref>).</p></tp:treatment-sec><tp:treatment-sec sec-type="Ecology"><title>Ecology.</title><p><italic><tp:taxon-name>Notomela fulvicollis</tp:taxon-name></italic> Bryant, 1931 was collected on <italic><tp:taxon-name>Xanthoxylum capense</tp:taxon-name></italic> (Thunb.) Harv. (<tp:taxon-name>Rutaceae</tp:taxon-name>) in South East Africa (<xref ref-type="bibr" rid="B74">Bryant 1931</xref>).</p></tp:treatment-sec><tp:treatment-sec sec-type="Notes"><title>Notes.</title><p>Four species have been described.</p></tp:treatment-sec><tp:treatment-sec><!--Section generated to contain objects referenced in tp:taxon-treatment.--><fig id="F9" position="float" orientation="portrait"><label>Figures 65–73.</label><caption><p>Habitus. <bold>65</bold> <italic><tp:taxon-name>Malvernia varicornis</tp:taxon-name></italic> Jacoby <bold>66</bold> <italic><tp:taxon-name>Manobia africana</tp:taxon-name></italic> Laboissière <bold>67</bold> <italic><tp:taxon-name>Metroserrapha</tp:taxon-name></italic> sp <bold>68</bold> <italic><tp:taxon-name>Montiaphthona gedyei</tp:taxon-name></italic> (Bryant) <bold>69</bold> <italic><tp:taxon-name>Myrcina vandenplaasi</tp:taxon-name></italic> Laboissière <bold>70</bold> <italic><tp:taxon-name>Neodera fraterna</tp:taxon-name></italic> Duvivier <bold>71</bold> <italic><tp:taxon-name>Nisotra aruwimiana</tp:taxon-name></italic> Weise <bold>72</bold> <italic><tp:taxon-name>Notomela fulvicollis</tp:taxon-name></italic> Bryant <bold>73</bold> <italic><tp:taxon-name>Ntaolaltica antennata</tp:taxon-name></italic> Biondi &amp; D’Alessandro.</p></caption><graphic xmlns:xlink="http://www.w3.org/1999/xlink" xlink:href="ZooKeys-253-001-g009.jpg" position="float" orientation="portrait" xlink:type="simple"/></fig><fig id="F32" position="float" orientation="portrait"><label>Figures 218–223.</label><caption><p>Morphological characters. <bold>218</bold> <italic><tp:taxon-name>Nisotra</tp:taxon-name></italic> sp., head and pronotum in dorsal view <bold>219 </bold><italic><tp:taxon-name>Notomela viridipennis</tp:taxon-name></italic> Bryant, head and pronotum in dorsal view <bold>220</bold> Ditto, elytra in lateral view <bold>221</bold> <italic><tp:taxon-name>Ntaolaltica antennata</tp:taxon-name></italic> Biondi &amp; D’Alessandro, head and pronotum in dorsal view <bold>222</bold> Ditto, head and pronotum in lateral view <bold>223</bold> Ditto, head in frontal view.</p></caption><graphic xmlns:xlink="http://www.w3.org/1999/xlink" xlink:href="ZooKeys-253-001-g032.jpg" position="float" orientation="portrait" xlink:type="simple"/></fig><fig id="F52" position="float" orientation="portrait"><label>Figures 338–343.</label><caption><p>Maps of distribution. <bold>338</bold> <italic><tp:taxon-name>Montiaphthona</tp:taxon-name></italic> Scherer <bold>339</bold> <italic><tp:taxon-name>Myrcina</tp:taxon-name></italic> Chapuis <bold>340</bold> <italic><tp:taxon-name>Neodera</tp:taxon-name></italic> Duvivier <bold>341</bold> <italic><tp:taxon-name>Nisotra</tp:taxon-name></italic> Baly. <bold>342</bold> <italic><tp:taxon-name>Notomela</tp:taxon-name></italic> Jacoby <bold>343</bold> <italic><tp:taxon-name>Ntaolaltica</tp:taxon-name></italic> Biondi &amp; D’Alessandro.</p></caption><graphic xmlns:xlink="http://www.w3.org/1999/xlink" xlink:href="ZooKeys-253-001-g052.jpg" position="float" orientation="portrait" xlink:type="simple"/></fig></tp:treatment-sec><ref-list><ref id="B167"><mixed-citation xmlns:xlink="http://www.w3.org/1999/xlink" xlink:type="simple"><person-group><name name-style="western"><surname>Jacoby</surname><given-names>M</given-names></name></person-group> (<year>1899b</year>)<source> Additions to the knowledge of the phytophagous Coleoptera of Africa. Part II. Proceedings of the Royal Entomological Society of London 1899: 339−380.</source></mixed-citation></ref><ref id="B74"><mixed-citation xmlns:xlink="http://www.w3.org/1999/xlink" xlink:type="simple"><person-group><name name-style="western"><surname>Bryant</surname><given-names>GE</given-names></name></person-group> (<year>1931</year>)<source> Some new injurious Phytophaga from South Africa. Bull. Entomol. Res. 22: 253–257. </source>doi: <ext-link ext-link-type="uri" xlink:href="http://dx.doi.org/10.1017/S0007485300035239" xlink:type="simple">10.1017/S0007485300035239</ext-link></mixed-citation></ref><ref id="B226"><mixed-citation xmlns:xlink="http://www.w3.org/1999/xlink" xlink:type="simple"><person-group><name name-style="western"><surname>Scherer</surname><given-names>G</given-names></name></person-group> (<year>1969</year>)<source> Contribution à la connaissance de la faune entomologique de la Côte-d’Ivoire (J. Decelle, 1961−1964). XLIII. Coleoptera Chrysomelidae Alticinae. Annales de Musée Royal de l’Afrique Centrale de Tervuren, Belgique, , Series in 8°, Sciences Zoologiques 175: 365−371.</source></mixed-citation></ref><ref id="B59"><mixed-citation xmlns:xlink="http://www.w3.org/1999/xlink" xlink:type="simple"><person-group><name name-style="western"><surname>Biondi</surname><given-names>M</given-names></name><name name-style="western"><surname>D’Alessandro</surname><given-names>P</given-names></name></person-group> (<year>2010a</year>)<article-title> Genus-group names of Afrotropical flea beetles (Coleoptera: Chrysomelidae: Alticinae): Annotated catalogue and biogeographical notes. Eur. J. Entomol.</article-title><volume>107</volume>: <fpage>401</fpage>-<lpage>424</lpage>.</mixed-citation></ref></ref-list></tp:taxon-treatment>
