# Supplementary material for: Afrotropical flea beetle genera: a key to their identification, updated catalogue and biogeographical analysis (Coleoptera, Chrysomelidae, Galerucinae, Alticini)
Source: Zookeys. 2012 Dec 20;(253):1–158. doi: 10.3897/zookeys.253.3414 (PMC3560840; doi:10.3897/zookeys.253.3414)
Supplement: XML Treatment for Ntaolaltica [file zookeys.253.3414-treatment66.xml]

<!DOCTYPE tp:taxon-treatment
  PUBLIC "-//TaxonX//DTD Taxonomic Treatment Publishing DTD v0 20100105//EN" "tax-treatment-NSO.dtd">
<tp:taxon-treatment xmlns:tp="http://www.plazi.org/taxpub"><tp:treatment-meta><mixed-citation publication-type="journal"><person-group><name><surname>Biondi</surname><given-names>Maurizio</given-names></name><name><surname>D’Alessandro</surname><given-names>Paola</given-names></name></person-group><article-title>Afrotropical flea beetle genera: a key to their identification, updated catalogue and biogeographical analysis (Coleoptera, Chrysomelidae, Galerucinae, Alticini)</article-title><source>Zookeys</source><day>20</day><month>12</month><year>2012</year><volume>2012</volume><issue>253</issue><fpage>1</fpage><lpage>158</lpage><pub-id pub-id-type="doi">10.3897/zookeys.253.3414</pub-id></mixed-citation></tp:treatment-meta><tp:nomenclature><tp:taxon-name>
                        <tp:taxon-name-part taxon-name-part-type="genus">Ntaolaltica</tp:taxon-name-part>
                    <object-id xmlns:xlink="http://www.w3.org/1999/xlink" xlink:type="simple">http://species-id.net/wiki/Ntaolaltica</object-id>
								</tp:taxon-name><tp:taxon-authority>Biondi and D’Alessandro, in press</tp:taxon-authority><xref ref-type="fig" rid="F9">Figs 73</xref><xref ref-type="fig" rid="F32">221–223</xref><xref ref-type="fig" rid="F52">343</xref></tp:nomenclature><tp:treatment-sec sec-type="References"><title>References.</title><p>Biondi and D’Alessandro, in press.</p></tp:treatment-sec><tp:treatment-sec sec-type="Type species"><title>Type species.</title><p><italic><tp:taxon-name>Ntaolaltica antennata</tp:taxon-name></italic> Biondi and D’Alessandro, in press (Madagascar: Analamerana, 50 km SE of Diégo-Suarez), by original designation.</p></tp:treatment-sec><tp:treatment-sec sec-type="Distribution"><title>Distribution.</title><p>Madagascar (<xref ref-type="fig" rid="F52">Fig. 343</xref>).</p></tp:treatment-sec><tp:treatment-sec sec-type="Ecology"><title>Ecology.</title><p>No information.</p></tp:treatment-sec><tp:treatment-sec sec-type="Notes"><title>Notes.</title><p>A single species has been described.</p></tp:treatment-sec><tp:treatment-sec><!--Section generated to contain objects referenced in tp:taxon-treatment.--><fig id="F9" position="float" orientation="portrait"><label>Figures 65–73.</label><caption><p>Habitus. <bold>65</bold> <italic><tp:taxon-name>Malvernia varicornis</tp:taxon-name></italic> Jacoby <bold>66</bold> <italic><tp:taxon-name>Manobia africana</tp:taxon-name></italic> Laboissière <bold>67</bold> <italic><tp:taxon-name>Metroserrapha</tp:taxon-name></italic> sp <bold>68</bold> <italic><tp:taxon-name>Montiaphthona gedyei</tp:taxon-name></italic> (Bryant) <bold>69</bold> <italic><tp:taxon-name>Myrcina vandenplaasi</tp:taxon-name></italic> Laboissière <bold>70</bold> <italic><tp:taxon-name>Neodera fraterna</tp:taxon-name></italic> Duvivier <bold>71</bold> <italic><tp:taxon-name>Nisotra aruwimiana</tp:taxon-name></italic> Weise <bold>72</bold> <italic><tp:taxon-name>Notomela fulvicollis</tp:taxon-name></italic> Bryant <bold>73</bold> <italic><tp:taxon-name>Ntaolaltica antennata</tp:taxon-name></italic> Biondi &amp; D’Alessandro.</p></caption><graphic xmlns:xlink="http://www.w3.org/1999/xlink" xlink:href="ZooKeys-253-001-g009.jpg" position="float" orientation="portrait" xlink:type="simple"/></fig><fig id="F32" position="float" orientation="portrait"><label>Figures 218–223.</label><caption><p>Morphological characters. <bold>218</bold> <italic><tp:taxon-name>Nisotra</tp:taxon-name></italic> sp., head and pronotum in dorsal view <bold>219 </bold><italic><tp:taxon-name>Notomela viridipennis</tp:taxon-name></italic> Bryant, head and pronotum in dorsal view <bold>220</bold> Ditto, elytra in lateral view <bold>221</bold> <italic><tp:taxon-name>Ntaolaltica antennata</tp:taxon-name></italic> Biondi &amp; D’Alessandro, head and pronotum in dorsal view <bold>222</bold> Ditto, head and pronotum in lateral view <bold>223</bold> Ditto, head in frontal view.</p></caption><graphic xmlns:xlink="http://www.w3.org/1999/xlink" xlink:href="ZooKeys-253-001-g032.jpg" position="float" orientation="portrait" xlink:type="simple"/></fig><fig id="F52" position="float" orientation="portrait"><label>Figures 338–343.</label><caption><p>Maps of distribution. <bold>338</bold> <italic><tp:taxon-name>Montiaphthona</tp:taxon-name></italic> Scherer <bold>339</bold> <italic><tp:taxon-name>Myrcina</tp:taxon-name></italic> Chapuis <bold>340</bold> <italic><tp:taxon-name>Neodera</tp:taxon-name></italic> Duvivier <bold>341</bold> <italic><tp:taxon-name>Nisotra</tp:taxon-name></italic> Baly. <bold>342</bold> <italic><tp:taxon-name>Notomela</tp:taxon-name></italic> Jacoby <bold>343</bold> <italic><tp:taxon-name>Ntaolaltica</tp:taxon-name></italic> Biondi &amp; D’Alessandro.</p></caption><graphic xmlns:xlink="http://www.w3.org/1999/xlink" xlink:href="ZooKeys-253-001-g052.jpg" position="float" orientation="portrait" xlink:type="simple"/></fig></tp:treatment-sec></tp:taxon-treatment>
