# Supplementary material for: Afrotropical flea beetle genera: a key to their identification, updated catalogue and biogeographical analysis (Coleoptera, Chrysomelidae, Galerucinae, Alticini)
Source: Zookeys. 2012 Dec 20;(253):1–158. doi: 10.3897/zookeys.253.3414 (PMC3560840; doi:10.3897/zookeys.253.3414)
Supplement: XML Treatment for Nzerekorena [file zookeys.253.3414-treatment67.xml]

<!DOCTYPE tp:taxon-treatment
  PUBLIC "-//TaxonX//DTD Taxonomic Treatment Publishing DTD v0 20100105//EN" "tax-treatment-NSO.dtd">
<tp:taxon-treatment xmlns:tp="http://www.plazi.org/taxpub"><tp:treatment-meta><mixed-citation publication-type="journal"><person-group><name><surname>Biondi</surname><given-names>Maurizio</given-names></name><name><surname>D’Alessandro</surname><given-names>Paola</given-names></name></person-group><article-title>Afrotropical flea beetle genera: a key to their identification, updated catalogue and biogeographical analysis (Coleoptera, Chrysomelidae, Galerucinae, Alticini)</article-title><source>Zookeys</source><day>20</day><month>12</month><year>2012</year><volume>2012</volume><issue>253</issue><fpage>1</fpage><lpage>158</lpage><pub-id pub-id-type="doi">10.3897/zookeys.253.3414</pub-id></mixed-citation></tp:treatment-meta><tp:nomenclature><tp:taxon-name>
                        <tp:taxon-name-part taxon-name-part-type="genus">Nzerekorena</tp:taxon-name-part>
                    <object-id xmlns:xlink="http://www.w3.org/1999/xlink" xlink:type="simple">http://species-id.net/wiki/Nzerekorena</object-id>
								</tp:taxon-name><tp:taxon-authority>Bechyné, 1955b</tp:taxon-authority><xref ref-type="fig" rid="F10">Figs 74</xref><xref ref-type="fig" rid="F33">224</xref><xref ref-type="fig" rid="F53">344</xref></tp:nomenclature><tp:treatment-sec sec-type="References"><title>References.</title><p><xref ref-type="bibr" rid="B25">Bechyné 1955b</xref>: 507; <xref ref-type="bibr" rid="B221">Scherer 1959</xref>: 190; <xref ref-type="bibr" rid="B234">Scherer and Boppré 1997</xref>: 10, 32; <xref ref-type="bibr" rid="B53">Biondi and D’Alessandro 2003</xref>: 104; 2010a: 411.</p></tp:treatment-sec><tp:treatment-sec sec-type="Type species"><title>Type species.</title><p><italic><tp:taxon-name>Nzerekorena cerambycina</tp:taxon-name></italic> Bechyné, 1955b: 507 (French Guinea: Nzérékoré; Liberia: Kaouyéké; Dahomey: Forèt de Ketou), by original designation.</p></tp:treatment-sec><tp:treatment-sec sec-type="Distribution"><title>Distribution.</title><p>Benin, Cameroon, Democratic Republic of the Congo, Guinea, Kenya, Liberia, Malawi (!) [Mulanje Mts. (BAQ)], Nigeria and Uganda (<xref ref-type="fig" rid="F53">Fig. 344</xref>).</p></tp:treatment-sec><tp:treatment-sec sec-type="Ecology"><title>Ecology.</title><p>No information.</p></tp:treatment-sec><tp:treatment-sec sec-type="Notes"><title>Notes.</title><p>Nine species are known.</p></tp:treatment-sec><tp:treatment-sec><!--Section generated to contain objects referenced in tp:taxon-treatment.--><fig id="F10" position="float" orientation="portrait"><label>Figures 74–82.</label><caption><p>Habitus. <bold>74</bold> <italic><tp:taxon-name>Nzerekorena filicornis</tp:taxon-name></italic> Scherer &amp; Boppré <bold>75</bold> <italic><tp:taxon-name>Orthocrepis togoensis</tp:taxon-name></italic> Weise <bold>76</bold> <italic><tp:taxon-name>Paradibolia abdominalis</tp:taxon-name></italic> (Jacoby) <bold>77</bold> <italic><tp:taxon-name>Perichilona bicolor</tp:taxon-name></italic> Weise <bold>78</bold> <italic><tp:taxon-name>Philopona fulvicollis</tp:taxon-name></italic> (Fabricius) <bold>79</bold> <italic><tp:taxon-name>Phygasia rubripennis</tp:taxon-name></italic> Weise <bold>80</bold> <italic><tp:taxon-name>Phyllotreta puncticollis</tp:taxon-name></italic> (Jacoby) <bold>81</bold> <italic><tp:taxon-name>Physodactyla rubiginosa</tp:taxon-name></italic> (Gerstaecker) <bold>82</bold> <italic><tp:taxon-name>Physoma costuliferum</tp:taxon-name></italic> Bechyné.</p></caption><graphic xmlns:xlink="http://www.w3.org/1999/xlink" xlink:href="ZooKeys-253-001-g010.jpg" position="float" orientation="portrait" xlink:type="simple"/></fig><fig id="F33" position="float" orientation="portrait"><label>Figures 224–229.</label><caption><p>Morphological characters. <bold>224</bold> <italic><tp:taxon-name>Nzerekorena filicornis</tp:taxon-name></italic> Scherer &amp; Boppré, head and right antenna in dorsal view <bold>225</bold> <italic><tp:taxon-name>Orthocrepis kibonotensis</tp:taxon-name></italic> (Weise), head and pronotum in lateral view <bold>226 </bold>Ditto, head in frontal view <bold>227</bold> <italic><tp:taxon-name>Paradibolia abdominalis</tp:taxon-name></italic> (Jacoby), head in frontal view <bold>228</bold> <italic><tp:taxon-name>Perichilona bicolor</tp:taxon-name></italic> Weise, head in frontal view <bold>229</bold> <italic><tp:taxon-name>Philopona sulcicollis</tp:taxon-name></italic> (Jacoby), elytra in lateral view.</p></caption><graphic xmlns:xlink="http://www.w3.org/1999/xlink" xlink:href="ZooKeys-253-001-g033.jpg" position="float" orientation="portrait" xlink:type="simple"/></fig><fig id="F53" position="float" orientation="portrait"><label>Figures 344–349.</label><caption><p>Maps of distribution. <bold>344</bold> <italic><tp:taxon-name>Nzerekorena</tp:taxon-name></italic> Bechyné <bold>345</bold> <italic><tp:taxon-name>Orthocrepis</tp:taxon-name></italic> Weise <bold>346</bold> <italic><tp:taxon-name>Paradibolia</tp:taxon-name></italic> Baly <bold>347</bold> <italic><tp:taxon-name>Perichilona</tp:taxon-name></italic> Weise <bold>348</bold> <italic><tp:taxon-name>Philopona</tp:taxon-name></italic> Weise <bold>349</bold> <italic><tp:taxon-name>Phygasia</tp:taxon-name></italic> Chevrolat.</p></caption><graphic xmlns:xlink="http://www.w3.org/1999/xlink" xlink:href="ZooKeys-253-001-g053.jpg" position="float" orientation="portrait" xlink:type="simple"/></fig></tp:treatment-sec><ref-list><ref id="B25"><mixed-citation xmlns:xlink="http://www.w3.org/1999/xlink" xlink:type="simple"><person-group><name name-style="western"><surname>Bechyné</surname><given-names>J</given-names></name></person-group> (<year>1955b</year>)<source> Über die Westafrikanischen Alticiden (Col. Phytophaga). Entomologische Arbeiten aus dem Museum Georg Frey 6: 486−568.</source></mixed-citation></ref><ref id="B221"><mixed-citation xmlns:xlink="http://www.w3.org/1999/xlink" xlink:type="simple"><person-group><name name-style="western"><surname>Scherer</surname><given-names>G</given-names></name></person-group> (<year>1959</year>)<source> Die Alticiden-Ausbeute der Expedition des Museums G. Frey nach Nigeria-Kamerun 1955/56 (Col. Phytoph.). Entomologische Arbeiten aus dem Museum Georg Frey 10: 177−265.</source></mixed-citation></ref><ref id="B234"><mixed-citation xmlns:xlink="http://www.w3.org/1999/xlink" xlink:type="simple"><person-group><name name-style="western"><surname>Scherer</surname><given-names>G</given-names></name><name name-style="western"><surname>Boppré</surname><given-names>M</given-names></name></person-group> (<year>1997</year>)<source> Attraction of <italic>Gabonia</italic> and <italic>Nzerekorena</italic> to pyrrolizidine alkaloids - with description of 13 new species and notes on male structural peculiarities (Insecta, Coleoptera, Chrysomelidae, Alticinae). Spixiana 20: 7−38.</source></mixed-citation></ref><ref id="B53"><mixed-citation xmlns:xlink="http://www.w3.org/1999/xlink" xlink:type="simple"><person-group><name name-style="western"><surname>Biondi</surname><given-names>M</given-names></name><name name-style="western"><surname>D’Alessandro</surname><given-names>P</given-names></name></person-group> (<year>2003</year>)<source><italic>Drakensbergianella rudebecki</italic>, new genus and new species from the mountains of the Southern Africa, and taxonomic observations on <italic>Gabonia</italic> Jacoby and related genera (Coleoptera: Chrysomelidae, Alticinae). Zoologischer Anzeiger 242: 97−106. </source>doi: <ext-link ext-link-type="uri" xlink:href="http://dx.doi.org/10.1078/0044-5231-00090" xlink:type="simple">10.1078/0044-5231-00090</ext-link></mixed-citation></ref></ref-list></tp:taxon-treatment>
