# Supplementary material for: Afrotropical flea beetle genera: a key to their identification, updated catalogue and biogeographical analysis (Coleoptera, Chrysomelidae, Galerucinae, Alticini)
Source: Zookeys. 2012 Dec 20;(253):1–158. doi: 10.3897/zookeys.253.3414 (PMC3560840; doi:10.3897/zookeys.253.3414)
Supplement: XML Treatment for Orthocrepis [file zookeys.253.3414-treatment68.xml]

<!DOCTYPE tp:taxon-treatment
  PUBLIC "-//TaxonX//DTD Taxonomic Treatment Publishing DTD v0 20100105//EN" "tax-treatment-NSO.dtd">
<tp:taxon-treatment xmlns:tp="http://www.plazi.org/taxpub"><tp:treatment-meta><mixed-citation publication-type="journal"><person-group><name><surname>Biondi</surname><given-names>Maurizio</given-names></name><name><surname>D’Alessandro</surname><given-names>Paola</given-names></name></person-group><article-title>Afrotropical flea beetle genera: a key to their identification, updated catalogue and biogeographical analysis (Coleoptera, Chrysomelidae, Galerucinae, Alticini)</article-title><source>Zookeys</source><day>20</day><month>12</month><year>2012</year><volume>2012</volume><issue>253</issue><fpage>1</fpage><lpage>158</lpage><pub-id pub-id-type="doi">10.3897/zookeys.253.3414</pub-id></mixed-citation></tp:treatment-meta><tp:nomenclature><tp:taxon-name>
                        <tp:taxon-name-part taxon-name-part-type="genus">Orthocrepis</tp:taxon-name-part>
                    <object-id xmlns:xlink="http://www.w3.org/1999/xlink" xlink:type="simple">http://species-id.net/wiki/Orthocrepis</object-id>
								</tp:taxon-name><tp:taxon-authority>Weise, 1888</tp:taxon-authority><xref ref-type="fig" rid="F10">Figs 75</xref><xref ref-type="fig" rid="F33">225–226</xref><xref ref-type="fig" rid="F53">345</xref><tp:nomenclature-citation-list><tp:nomenclature-citation><tp:taxon-name>Crepidodera</tp:taxon-name><comment> Chevrolat, 1836 (pars)</comment></tp:nomenclature-citation><tp:nomenclature-citation><tp:taxon-name>Hermaeophaga</tp:taxon-name><comment> Foudras, 1860 (pars)</comment></tp:nomenclature-citation><tp:nomenclature-citation><tp:taxon-name>Lactica</tp:taxon-name><comment> Erichson, 1847 (pars)</comment></tp:nomenclature-citation></tp:nomenclature-citation-list></tp:nomenclature><tp:treatment-sec sec-type="References"><title>References.</title><p><xref ref-type="bibr" rid="B245">Weise 1888</xref>: 850; <xref ref-type="bibr" rid="B18">Bechyné 1948a</xref>: 4 (as <italic><tp:taxon-name>Hermaeophaga</tp:taxon-name></italic>); 1954b: 677; 1955a: 224; 1964: 141; <xref ref-type="bibr" rid="B222">Scherer 1961</xref>: 267; 1963: 664; <xref ref-type="bibr" rid="B59">Biondi and D’Alessandro 2010a</xref>: 411.<!--PageBreak--></p></tp:treatment-sec><tp:treatment-sec sec-type="Type species"><title>Type species.</title><p><italic><tp:taxon-name>Haltica ruficollis</tp:taxon-name></italic> Lucas, 1849: 546 (Algeria), designation by monotypy.</p></tp:treatment-sec><tp:treatment-sec sec-type="Distribution"><title>Distribution.</title><p>Afrotropical (including Madagascar), Oriental and Palaearctic regions (<xref ref-type="fig" rid="F53">Fig. 345</xref>).</p></tp:treatment-sec><tp:treatment-sec sec-type="Ecology"><title>Ecology.</title><p>The species in this genus are mainly associated with plants in the family <tp:taxon-name>Euphorbiaceae</tp:taxon-name>, but also with Leguminosae and <tp:taxon-name>Malvaceae</tp:taxon-name> (cf. <xref ref-type="bibr" rid="B175">Jolivet and Hawkeswood 1995</xref>; <xref ref-type="bibr" rid="B215">Pollard 1957</xref>).</p></tp:treatment-sec><tp:treatment-sec sec-type="Notes"><title>Notes.</title><p>About twenty-five species have been recorded in Sub-Saharan Africa and sixteen from Madagascar.</p></tp:treatment-sec><tp:treatment-sec><!--Section generated to contain objects referenced in tp:taxon-treatment.--><fig id="F10" position="float" orientation="portrait"><label>Figures 74–82.</label><caption><p>Habitus. <bold>74</bold> <italic><tp:taxon-name>Nzerekorena filicornis</tp:taxon-name></italic> Scherer &amp; Boppré <bold>75</bold> <italic><tp:taxon-name>Orthocrepis togoensis</tp:taxon-name></italic> Weise <bold>76</bold> <italic><tp:taxon-name>Paradibolia abdominalis</tp:taxon-name></italic> (Jacoby) <bold>77</bold> <italic><tp:taxon-name>Perichilona bicolor</tp:taxon-name></italic> Weise <bold>78</bold> <italic><tp:taxon-name>Philopona fulvicollis</tp:taxon-name></italic> (Fabricius) <bold>79</bold> <italic><tp:taxon-name>Phygasia rubripennis</tp:taxon-name></italic> Weise <bold>80</bold> <italic><tp:taxon-name>Phyllotreta puncticollis</tp:taxon-name></italic> (Jacoby) <bold>81</bold> <italic><tp:taxon-name>Physodactyla rubiginosa</tp:taxon-name></italic> (Gerstaecker) <bold>82</bold> <italic><tp:taxon-name>Physoma costuliferum</tp:taxon-name></italic> Bechyné.</p></caption><graphic xmlns:xlink="http://www.w3.org/1999/xlink" xlink:href="ZooKeys-253-001-g010.jpg" position="float" orientation="portrait" xlink:type="simple"/></fig><fig id="F33" position="float" orientation="portrait"><label>Figures 224–229.</label><caption><p>Morphological characters. <bold>224</bold> <italic><tp:taxon-name>Nzerekorena filicornis</tp:taxon-name></italic> Scherer &amp; Boppré, head and right antenna in dorsal view <bold>225</bold> <italic><tp:taxon-name>Orthocrepis kibonotensis</tp:taxon-name></italic> (Weise), head and pronotum in lateral view <bold>226 </bold>Ditto, head in frontal view <bold>227</bold> <italic><tp:taxon-name>Paradibolia abdominalis</tp:taxon-name></italic> (Jacoby), head in frontal view <bold>228</bold> <italic><tp:taxon-name>Perichilona bicolor</tp:taxon-name></italic> Weise, head in frontal view <bold>229</bold> <italic><tp:taxon-name>Philopona sulcicollis</tp:taxon-name></italic> (Jacoby), elytra in lateral view.</p></caption><graphic xmlns:xlink="http://www.w3.org/1999/xlink" xlink:href="ZooKeys-253-001-g033.jpg" position="float" orientation="portrait" xlink:type="simple"/></fig><fig id="F53" position="float" orientation="portrait"><label>Figures 344–349.</label><caption><p>Maps of distribution. <bold>344</bold> <italic><tp:taxon-name>Nzerekorena</tp:taxon-name></italic> Bechyné <bold>345</bold> <italic><tp:taxon-name>Orthocrepis</tp:taxon-name></italic> Weise <bold>346</bold> <italic><tp:taxon-name>Paradibolia</tp:taxon-name></italic> Baly <bold>347</bold> <italic><tp:taxon-name>Perichilona</tp:taxon-name></italic> Weise <bold>348</bold> <italic><tp:taxon-name>Philopona</tp:taxon-name></italic> Weise <bold>349</bold> <italic><tp:taxon-name>Phygasia</tp:taxon-name></italic> Chevrolat.</p></caption><graphic xmlns:xlink="http://www.w3.org/1999/xlink" xlink:href="ZooKeys-253-001-g053.jpg" position="float" orientation="portrait" xlink:type="simple"/></fig></tp:treatment-sec><ref-list><ref id="B245"><mixed-citation xmlns:xlink="http://www.w3.org/1999/xlink" xlink:type="simple"><person-group><name name-style="western"><surname>Weise</surname><given-names>J</given-names></name></person-group> (<year>1888</year>)<source> In: Erichson WF (Ed) Naturgeschichte der Insecten Deutschlands. Erste Abtheilung. Coleoptera. Sechster Band, Fünfter Lieferung, Bogen 49−60. Nicolaische Verlags Buchhandlung, Berlin, 769−960.</source></mixed-citation></ref><ref id="B18"><mixed-citation xmlns:xlink="http://www.w3.org/1999/xlink" xlink:type="simple"><person-group><name name-style="western"><surname>Bechyné</surname><given-names>J</given-names></name></person-group> (<year>1948a</year>)<source> Novi Halticidi z Madagascaru. De novis speciebus Halticidarum Madagascariensium (Col. Phytophaga). Acta Societatis Entomologicae Cechosloveniae 45: 3−11.</source></mixed-citation></ref><ref id="B222"><mixed-citation xmlns:xlink="http://www.w3.org/1999/xlink" xlink:type="simple"><person-group><name name-style="western"><surname>Scherer</surname><given-names>G</given-names></name></person-group> (<year>1961</year>)<source> Bestimmungsschlussel der Alticinen-Genera Afrikas. Entomologische Arbeiten aus dem Museum Georg Frey 12: 251−288.</source></mixed-citation></ref><ref id="B59"><mixed-citation xmlns:xlink="http://www.w3.org/1999/xlink" xlink:type="simple"><person-group><name name-style="western"><surname>Biondi</surname><given-names>M</given-names></name><name name-style="western"><surname>D’Alessandro</surname><given-names>P</given-names></name></person-group> (<year>2010a</year>)<article-title> Genus-group names of Afrotropical flea beetles (Coleoptera: Chrysomelidae: Alticinae): Annotated catalogue and biogeographical notes. Eur. J. Entomol.</article-title><volume>107</volume>: <fpage>401</fpage>-<lpage>424</lpage>.</mixed-citation></ref><ref id="B175"><mixed-citation xmlns:xlink="http://www.w3.org/1999/xlink" xlink:type="simple"><person-group><name name-style="western"><surname>Jolivet</surname><given-names>P</given-names></name><name name-style="western"><surname>Hawkeswood</surname><given-names>TJ</given-names></name></person-group> (<year>1995</year>)<source> Host-plants of Chrysomelidae of the World.</source><publisher-name>An essay about the relationships between the leaf-beetles and their food-plants. Backhuys Publishers</publisher-name>, <publisher-loc>Leiden</publisher-loc>, <lpage>281</lpage> pp.</mixed-citation></ref><ref id="B215"><mixed-citation xmlns:xlink="http://www.w3.org/1999/xlink" xlink:type="simple"><person-group><name name-style="western"><surname>Pollard</surname><given-names>DG</given-names></name></person-group> (<year>1957</year>)<source> Halticinae of the Sudan. Bull. Entomol. Res. 47: 73−87. </source>doi: <ext-link ext-link-type="uri" xlink:href="http://dx.doi.org/10.1017/S0007485300046538" xlink:type="simple">10.1017/S0007485300046538</ext-link></mixed-citation></ref></ref-list></tp:taxon-treatment>
