# Supplementary material for: Afrotropical flea beetle genera: a key to their identification, updated catalogue and biogeographical analysis (Coleoptera, Chrysomelidae, Galerucinae, Alticini)
Source: Zookeys. 2012 Dec 20;(253):1–158. doi: 10.3897/zookeys.253.3414 (PMC3560840; doi:10.3897/zookeys.253.3414)
Supplement: XML Treatment for Philopona [file zookeys.253.3414-treatment71.xml]

<!DOCTYPE tp:taxon-treatment
  PUBLIC "-//TaxonX//DTD Taxonomic Treatment Publishing DTD v0 20100105//EN" "tax-treatment-NSO.dtd">
<tp:taxon-treatment xmlns:tp="http://www.plazi.org/taxpub"><tp:treatment-meta><mixed-citation publication-type="journal"><person-group><name><surname>Biondi</surname><given-names>Maurizio</given-names></name><name><surname>D’Alessandro</surname><given-names>Paola</given-names></name></person-group><article-title>Afrotropical flea beetle genera: a key to their identification, updated catalogue and biogeographical analysis (Coleoptera, Chrysomelidae, Galerucinae, Alticini)</article-title><source>Zookeys</source><day>20</day><month>12</month><year>2012</year><volume>2012</volume><issue>253</issue><fpage>1</fpage><lpage>158</lpage><pub-id pub-id-type="doi">10.3897/zookeys.253.3414</pub-id></mixed-citation></tp:treatment-meta><tp:nomenclature><tp:taxon-name>
                        <tp:taxon-name-part taxon-name-part-type="genus">Philopona</tp:taxon-name-part>
                    <object-id xmlns:xlink="http://www.w3.org/1999/xlink" xlink:type="simple">http://species-id.net/wiki/Philopona</object-id>
								</tp:taxon-name><tp:taxon-authority>Weise, 1903</tp:taxon-authority><xref ref-type="fig" rid="F10">Figs 78</xref><xref ref-type="fig" rid="F33">229</xref><xref ref-type="fig" rid="F53">348</xref><tp:nomenclature-citation-list><tp:nomenclature-citation><tp:taxon-name>Oedionychus</tp:taxon-name><comment> Berthold, 1827 (pars)</comment></tp:nomenclature-citation></tp:nomenclature-citation-list></tp:nomenclature><tp:treatment-sec sec-type="References"><title>References.</title><p><xref ref-type="bibr" rid="B251">Weise 1903</xref>: 216; <xref ref-type="bibr" rid="B191">Laboissière 1942</xref>: 105; <xref ref-type="bibr" rid="B59">Biondi and D’Alessandro 2010a</xref>: 411.</p></tp:treatment-sec><tp:treatment-sec sec-type="Type species"><title>Type species.</title><p><italic><tp:taxon-name>Oedionychis</tp:taxon-name></italic> (?) <italic>vernicata</italic> Gerstaecker, 1871: 84 (Zanzibar), by original designation.</p></tp:treatment-sec><tp:treatment-sec sec-type="Distribution"><title>Distribution.</title><p>Afrotropical (excluding Madagascar), Australian, Oriental and Southern-Eastern Palaearctic regions (<xref ref-type="fig" rid="F53">Fig. 348</xref>).</p></tp:treatment-sec><tp:treatment-sec sec-type="Ecology"><title>Ecology.</title><p><italic><tp:taxon-name>Philopona usambarica</tp:taxon-name></italic> Csiki (in <xref ref-type="bibr" rid="B151">Heikertinger and Csiki 1940</xref>: 453) collected on <italic><tp:taxon-name>Thunbergia alata</tp:taxon-name></italic> Bojer ex Sims (<tp:taxon-name>Acanthaceae</tp:taxon-name>) in Kenya (<xref ref-type="bibr" rid="B129">Furth 1985</xref>).</p></tp:treatment-sec><tp:treatment-sec sec-type="Notes"><title>Notes.</title><p>About twenty species known from Sub-Saharan Africa.</p></tp:treatment-sec><tp:treatment-sec><!--Section generated to contain objects referenced in tp:taxon-treatment.--><fig id="F10" position="float" orientation="portrait"><label>Figures 74–82.</label><caption><p>Habitus. <bold>74</bold> <italic><tp:taxon-name>Nzerekorena filicornis</tp:taxon-name></italic> Scherer &amp; Boppré <bold>75</bold> <italic><tp:taxon-name>Orthocrepis togoensis</tp:taxon-name></italic> Weise <bold>76</bold> <italic><tp:taxon-name>Paradibolia abdominalis</tp:taxon-name></italic> (Jacoby) <bold>77</bold> <italic><tp:taxon-name>Perichilona bicolor</tp:taxon-name></italic> Weise <bold>78</bold> <italic><tp:taxon-name>Philopona fulvicollis</tp:taxon-name></italic> (Fabricius) <bold>79</bold> <italic><tp:taxon-name>Phygasia rubripennis</tp:taxon-name></italic> Weise <bold>80</bold> <italic><tp:taxon-name>Phyllotreta puncticollis</tp:taxon-name></italic> (Jacoby) <bold>81</bold> <italic><tp:taxon-name>Physodactyla rubiginosa</tp:taxon-name></italic> (Gerstaecker) <bold>82</bold> <italic><tp:taxon-name>Physoma costuliferum</tp:taxon-name></italic> Bechyné.</p></caption><graphic xmlns:xlink="http://www.w3.org/1999/xlink" xlink:href="ZooKeys-253-001-g010.jpg" position="float" orientation="portrait" xlink:type="simple"/></fig><fig id="F33" position="float" orientation="portrait"><label>Figures 224–229.</label><caption><p>Morphological characters. <bold>224</bold> <italic><tp:taxon-name>Nzerekorena filicornis</tp:taxon-name></italic> Scherer &amp; Boppré, head and right antenna in dorsal view <bold>225</bold> <italic><tp:taxon-name>Orthocrepis kibonotensis</tp:taxon-name></italic> (Weise), head and pronotum in lateral view <bold>226 </bold>Ditto, head in frontal view <bold>227</bold> <italic><tp:taxon-name>Paradibolia abdominalis</tp:taxon-name></italic> (Jacoby), head in frontal view <bold>228</bold> <italic><tp:taxon-name>Perichilona bicolor</tp:taxon-name></italic> Weise, head in frontal view <bold>229</bold> <italic><tp:taxon-name>Philopona sulcicollis</tp:taxon-name></italic> (Jacoby), elytra in lateral view.</p></caption><graphic xmlns:xlink="http://www.w3.org/1999/xlink" xlink:href="ZooKeys-253-001-g033.jpg" position="float" orientation="portrait" xlink:type="simple"/></fig><fig id="F53" position="float" orientation="portrait"><label>Figures 344–349.</label><caption><p>Maps of distribution. <bold>344</bold> <italic><tp:taxon-name>Nzerekorena</tp:taxon-name></italic> Bechyné <bold>345</bold> <italic><tp:taxon-name>Orthocrepis</tp:taxon-name></italic> Weise <bold>346</bold> <italic><tp:taxon-name>Paradibolia</tp:taxon-name></italic> Baly <bold>347</bold> <italic><tp:taxon-name>Perichilona</tp:taxon-name></italic> Weise <bold>348</bold> <italic><tp:taxon-name>Philopona</tp:taxon-name></italic> Weise <bold>349</bold> <italic><tp:taxon-name>Phygasia</tp:taxon-name></italic> Chevrolat.</p></caption><graphic xmlns:xlink="http://www.w3.org/1999/xlink" xlink:href="ZooKeys-253-001-g053.jpg" position="float" orientation="portrait" xlink:type="simple"/></fig></tp:treatment-sec><ref-list><ref id="B251"><mixed-citation xmlns:xlink="http://www.w3.org/1999/xlink" xlink:type="simple"><person-group><name name-style="western"><surname>Weise</surname><given-names>J</given-names></name></person-group> (<year>1903</year>)<source> Afrikanische Chrysomeliden. Archiv für Naturgeschichte 69: 197−226.</source></mixed-citation></ref><ref id="B191"><mixed-citation xmlns:xlink="http://www.w3.org/1999/xlink" xlink:type="simple"><person-group><name name-style="western"><surname>Laboissière</surname><given-names>V</given-names></name></person-group> (<year>1942</year>)<source> Exploration du Parc National Albert. Mission G.F. De Witte (1933−1935). Halticinae (Coleoptera Phytophaga). Fam. Chrysomelidae. Institut des Parcs Nationaux du Congo Belge 39: 3−130.</source></mixed-citation></ref><ref id="B59"><mixed-citation xmlns:xlink="http://www.w3.org/1999/xlink" xlink:type="simple"><person-group><name name-style="western"><surname>Biondi</surname><given-names>M</given-names></name><name name-style="western"><surname>D’Alessandro</surname><given-names>P</given-names></name></person-group> (<year>2010a</year>)<article-title> Genus-group names of Afrotropical flea beetles (Coleoptera: Chrysomelidae: Alticinae): Annotated catalogue and biogeographical notes. Eur. J. Entomol.</article-title><volume>107</volume>: <fpage>401</fpage>-<lpage>424</lpage>.</mixed-citation></ref><ref id="B151"><mixed-citation xmlns:xlink="http://www.w3.org/1999/xlink" xlink:type="simple"><person-group><name name-style="western"><surname>Heikertinger</surname><given-names>F</given-names></name><name name-style="western"><surname>Csiki</surname><given-names>C</given-names></name></person-group> (<year>1940</year>)<source> Coleopterorum Catalogus auspiciis et auxilio W. Junk editus a S. Schenkling. Partes 160 et 169. Chrysomelidae: Halticinae, vol. 25. Uitgeverij Dr. Junk, Gravenhage, pp. 337−635.</source></mixed-citation></ref><ref id="B129"><mixed-citation xmlns:xlink="http://www.w3.org/1999/xlink" xlink:type="simple"><person-group><name name-style="western"><surname>Furth</surname><given-names>DG</given-names></name></person-group> (<year>1985</year>)<source> Some flea beetles and their foodplants from Kenya (Chrysomelidae: Alticinae). Coleopt. Bull. 39: 259−263.</source></mixed-citation></ref></ref-list></tp:taxon-treatment>
