# Supplementary material for: Afrotropical flea beetle genera: a key to their identification, updated catalogue and biogeographical analysis (Coleoptera, Chrysomelidae, Galerucinae, Alticini)
Source: Zookeys. 2012 Dec 20;(253):1–158. doi: 10.3897/zookeys.253.3414 (PMC3560840; doi:10.3897/zookeys.253.3414)
Supplement: XML Treatment for Phygasia [file zookeys.253.3414-treatment72.xml]

<!DOCTYPE tp:taxon-treatment
  PUBLIC "-//TaxonX//DTD Taxonomic Treatment Publishing DTD v0 20100105//EN" "tax-treatment-NSO.dtd">
<tp:taxon-treatment xmlns:tp="http://www.plazi.org/taxpub"><tp:treatment-meta><mixed-citation publication-type="journal"><person-group><name><surname>Biondi</surname><given-names>Maurizio</given-names></name><name><surname>D’Alessandro</surname><given-names>Paola</given-names></name></person-group><article-title>Afrotropical flea beetle genera: a key to their identification, updated catalogue and biogeographical analysis (Coleoptera, Chrysomelidae, Galerucinae, Alticini)</article-title><source>Zookeys</source><day>20</day><month>12</month><year>2012</year><volume>2012</volume><issue>253</issue><fpage>1</fpage><lpage>158</lpage><pub-id pub-id-type="doi">10.3897/zookeys.253.3414</pub-id></mixed-citation></tp:treatment-meta><tp:nomenclature><tp:taxon-name>
                        <tp:taxon-name-part taxon-name-part-type="genus">Phygasia</tp:taxon-name-part>
                    <object-id xmlns:xlink="http://www.w3.org/1999/xlink" xlink:type="simple">http://species-id.net/wiki/Phygasia</object-id>
								</tp:taxon-name><tp:taxon-authority>Chevrolat, 1836</tp:taxon-authority><xref ref-type="fig" rid="F10">Figs 79</xref><xref ref-type="fig" rid="F34">230</xref><xref ref-type="fig" rid="F53">349</xref><tp:nomenclature-citation-list><tp:nomenclature-citation><tp:taxon-name>=Macroorthocrepis</tp:taxon-name><comment> Pic, 1921 (synonymized by <xref ref-type="bibr" rid="B38">Bechyné 1960b</xref>)</comment></tp:nomenclature-citation><tp:nomenclature-citation><tp:taxon-name>Lactica</tp:taxon-name><comment> Erichson, 1847 (pars)</comment></tp:nomenclature-citation></tp:nomenclature-citation-list></tp:nomenclature><tp:treatment-sec sec-type="References"><title>References.</title><p><xref ref-type="bibr" rid="B87">Chevrolat 1836</xref>: 387; <xref ref-type="bibr" rid="B147">Harold 1877b</xref>: 365; <xref ref-type="bibr" rid="B120">Fairmaire 1888</xref>: 156; <xref ref-type="bibr" rid="B214">Pic 1921</xref>: 14; <xref ref-type="bibr" rid="B76">Bryant 1940</xref>: 46; <xref ref-type="bibr" rid="B38">Bechyné 1960b</xref>: 82; <xref ref-type="bibr" rid="B59">Biondi and D’Alessandro 2010a</xref>: 412; in press.</p></tp:treatment-sec><tp:treatment-sec sec-type="Type species"><title>Type species.</title><p><italic><tp:taxon-name>Phygasia</tp:taxon-name></italic>: <italic><tp:taxon-name>Altica unicolor</tp:taxon-name></italic> Olivier, 1808: 699 (India), by original designation; <italic><tp:taxon-name>Macroorthocrepis</tp:taxon-name></italic>: <italic><tp:taxon-name>Macroorthocrepis pallidicolor</tp:taxon-name></italic> Pic, 1921: 14 (Abyssinia), designation by monotypy.</p></tp:treatment-sec><tp:treatment-sec sec-type="Distribution"><title>Distribution.</title><p>Afrotropical (excluding Madagascar), Oriental and Palaearctic regions (<xref ref-type="fig" rid="F53">Fig. 349</xref>).</p></tp:treatment-sec><tp:treatment-sec sec-type="Ecology"><title>Ecology.</title><p>Species in this genus are mainly associated with plants in the family <tp:taxon-name>Asclepiadaceae</tp:taxon-name> (cf. <xref ref-type="bibr" rid="B175">Jolivet and Hawkeswood 1995</xref>).</p></tp:treatment-sec><tp:treatment-sec sec-type="Notes"><title>Notes.</title><p>About thirty-five species have been described in Sub-Saharan Africa. The Madagascan species previously attributed to this genus have been transferred to the genus <italic><tp:taxon-name>Pseudophygasia</tp:taxon-name></italic> Biondi and D’Alessandro, in press.</p></tp:treatment-sec><tp:treatment-sec><!--Section generated to contain objects referenced in tp:taxon-treatment.--><fig id="F10" position="float" orientation="portrait"><label>Figures 74–82.</label><caption><p>Habitus. <bold>74</bold> <italic><tp:taxon-name>Nzerekorena filicornis</tp:taxon-name></italic> Scherer &amp; Boppré <bold>75</bold> <italic><tp:taxon-name>Orthocrepis togoensis</tp:taxon-name></italic> Weise <bold>76</bold> <italic><tp:taxon-name>Paradibolia abdominalis</tp:taxon-name></italic> (Jacoby) <bold>77</bold> <italic><tp:taxon-name>Perichilona bicolor</tp:taxon-name></italic> Weise <bold>78</bold> <italic><tp:taxon-name>Philopona fulvicollis</tp:taxon-name></italic> (Fabricius) <bold>79</bold> <italic><tp:taxon-name>Phygasia rubripennis</tp:taxon-name></italic> Weise <bold>80</bold> <italic><tp:taxon-name>Phyllotreta puncticollis</tp:taxon-name></italic> (Jacoby) <bold>81</bold> <italic><tp:taxon-name>Physodactyla rubiginosa</tp:taxon-name></italic> (Gerstaecker) <bold>82</bold> <italic><tp:taxon-name>Physoma costuliferum</tp:taxon-name></italic> Bechyné.</p></caption><graphic xmlns:xlink="http://www.w3.org/1999/xlink" xlink:href="ZooKeys-253-001-g010.jpg" position="float" orientation="portrait" xlink:type="simple"/></fig><fig id="F34" position="float" orientation="portrait"><label>Figures 230–235.</label><caption><p>Morphological characters. <bold>230</bold> <italic><tp:taxon-name>Phygasia sulphuripennis</tp:taxon-name></italic> Jacoby, head in frontal view <bold>231</bold> <italic><tp:taxon-name>Phyllotreta natalensis</tp:taxon-name></italic> Jacoby, head and pronotum in lateral view <bold>232</bold> <italic><tp:taxon-name>Physodactyla rubiginosa</tp:taxon-name></italic> (Gerstaecker), head and pronotum in lateral view <bold>233</bold> <italic><tp:taxon-name>Physodactyla gerstaeckeri</tp:taxon-name></italic> (Jacoby), elytra in lateral view <bold>234</bold> <italic><tp:taxon-name>Physoma atripes</tp:taxon-name></italic> (Fairmaire), head in sublateral view <bold>235</bold> <italic><tp:taxon-name>Physoma costuliferum</tp:taxon-name></italic> Bechyné, head in sublateral view.</p></caption><graphic xmlns:xlink="http://www.w3.org/1999/xlink" xlink:href="ZooKeys-253-001-g034.jpg" position="float" orientation="portrait" xlink:type="simple"/></fig><fig id="F53" position="float" orientation="portrait"><label>Figures 344–349.</label><caption><p>Maps of distribution. <bold>344</bold> <italic><tp:taxon-name>Nzerekorena</tp:taxon-name></italic> Bechyné <bold>345</bold> <italic><tp:taxon-name>Orthocrepis</tp:taxon-name></italic> Weise <bold>346</bold> <italic><tp:taxon-name>Paradibolia</tp:taxon-name></italic> Baly <bold>347</bold> <italic><tp:taxon-name>Perichilona</tp:taxon-name></italic> Weise <bold>348</bold> <italic><tp:taxon-name>Philopona</tp:taxon-name></italic> Weise <bold>349</bold> <italic><tp:taxon-name>Phygasia</tp:taxon-name></italic> Chevrolat.</p></caption><graphic xmlns:xlink="http://www.w3.org/1999/xlink" xlink:href="ZooKeys-253-001-g053.jpg" position="float" orientation="portrait" xlink:type="simple"/></fig></tp:treatment-sec><ref-list><ref id="B38"><mixed-citation xmlns:xlink="http://www.w3.org/1999/xlink" xlink:type="simple"><person-group><name name-style="western"><surname>Bechyné</surname><given-names>J</given-names></name></person-group> (<year>1960b</year>)<source> Alticidae (Coleoptera, Phytophaga). Exploration du Parc National de l’Upemba. Mission G.F. de Witte. Institut Parcs Nationaux du Congo Belge (Bruxelles) 59: 39−114.</source></mixed-citation></ref><ref id="B87"><mixed-citation xmlns:xlink="http://www.w3.org/1999/xlink" xlink:type="simple"><person-group><name name-style="western"><surname>Chevrolat</surname><given-names>LAA</given-names></name></person-group> (<year>1836</year>)<source> In: Dejean PFMA (Ed) Catalogue des Coléoptères de la collection de M. le Comte Dejean. Deuxième édition, revue, corrigée et augmentée, livr. 5. Librairie Méquignon-Marvis Père et Fils, Paris, pp. 361–442.</source></mixed-citation></ref><ref id="B147"><mixed-citation xmlns:xlink="http://www.w3.org/1999/xlink" xlink:type="simple"><person-group><name name-style="western"><surname>Harold</surname><given-names>von E</given-names></name></person-group> (<year>1877b</year>)<source> Beitrage zur Kaferfauna von Japan (zweites stuck). Berliner Entomologische Zeitschrift 21: 337−367.</source></mixed-citation></ref><ref id="B120"><mixed-citation xmlns:xlink="http://www.w3.org/1999/xlink" xlink:type="simple"><person-group><name name-style="western"><surname>Fairmaire</surname><given-names>L</given-names></name></person-group> (<year>1888</year>)<source> Notes sur les Coléoptères des environs de Pekin. Rev. Fr. Entomol. 7: 111−160.</source></mixed-citation></ref><ref id="B214"><mixed-citation xmlns:xlink="http://www.w3.org/1999/xlink" xlink:type="simple"><person-group><name name-style="western"><surname>Pic</surname><given-names>M</given-names></name></person-group> (<year>1921</year>)<source> Notes diverses, descriptions et diagnoses. Echange 37: 1−6, 9−10, 13−15.</source></mixed-citation></ref><ref id="B76"><mixed-citation xmlns:xlink="http://www.w3.org/1999/xlink" xlink:type="simple"><person-group><name name-style="western"><surname>Bryant</surname><given-names>GE</given-names></name></person-group> (<year>1940</year>)<article-title> New species of African Phytophaga (Col.).</article-title><source>Proceedings of the Royal Entomological Society of London (series B) </source><volume>9</volume>: <fpage>41</fpage>-<lpage>48</lpage>.</mixed-citation></ref><ref id="B59"><mixed-citation xmlns:xlink="http://www.w3.org/1999/xlink" xlink:type="simple"><person-group><name name-style="western"><surname>Biondi</surname><given-names>M</given-names></name><name name-style="western"><surname>D’Alessandro</surname><given-names>P</given-names></name></person-group> (<year>2010a</year>)<article-title> Genus-group names of Afrotropical flea beetles (Coleoptera: Chrysomelidae: Alticinae): Annotated catalogue and biogeographical notes. Eur. J. Entomol.</article-title><volume>107</volume>: <fpage>401</fpage>-<lpage>424</lpage>.</mixed-citation></ref><ref id="B175"><mixed-citation xmlns:xlink="http://www.w3.org/1999/xlink" xlink:type="simple"><person-group><name name-style="western"><surname>Jolivet</surname><given-names>P</given-names></name><name name-style="western"><surname>Hawkeswood</surname><given-names>TJ</given-names></name></person-group> (<year>1995</year>)<source> Host-plants of Chrysomelidae of the World.</source><publisher-name>An essay about the relationships between the leaf-beetles and their food-plants. Backhuys Publishers</publisher-name>, <publisher-loc>Leiden</publisher-loc>, <lpage>281</lpage> pp.</mixed-citation></ref></ref-list></tp:taxon-treatment>
