# Supplementary material for: Afrotropical flea beetle genera: a key to their identification, updated catalogue and biogeographical analysis (Coleoptera, Chrysomelidae, Galerucinae, Alticini)
Source: Zookeys. 2012 Dec 20;(253):1–158. doi: 10.3897/zookeys.253.3414 (PMC3560840; doi:10.3897/zookeys.253.3414)
Supplement: XML Treatment for Phyllotreta [file zookeys.253.3414-treatment73.xml]

<!DOCTYPE tp:taxon-treatment
  PUBLIC "-//TaxonX//DTD Taxonomic Treatment Publishing DTD v0 20100105//EN" "tax-treatment-NSO.dtd">
<tp:taxon-treatment xmlns:tp="http://www.plazi.org/taxpub"><tp:treatment-meta><mixed-citation publication-type="journal"><person-group><name><surname>Biondi</surname><given-names>Maurizio</given-names></name><name><surname>D’Alessandro</surname><given-names>Paola</given-names></name></person-group><article-title>Afrotropical flea beetle genera: a key to their identification, updated catalogue and biogeographical analysis (Coleoptera, Chrysomelidae, Galerucinae, Alticini)</article-title><source>Zookeys</source><day>20</day><month>12</month><year>2012</year><volume>2012</volume><issue>253</issue><fpage>1</fpage><lpage>158</lpage><pub-id pub-id-type="doi">10.3897/zookeys.253.3414</pub-id></mixed-citation></tp:treatment-meta><tp:nomenclature><tp:taxon-name>
                        <tp:taxon-name-part taxon-name-part-type="genus">Phyllotreta</tp:taxon-name-part>
                    <object-id xmlns:xlink="http://www.w3.org/1999/xlink" xlink:type="simple">http://species-id.net/wiki/Phyllotreta</object-id>
								</tp:taxon-name><tp:taxon-authority>Chevrolat, 1836</tp:taxon-authority><xref ref-type="fig" rid="F10">Figs 80</xref><xref ref-type="fig" rid="F34">231</xref><xref ref-type="fig" rid="F54">350</xref></tp:nomenclature><tp:treatment-sec sec-type="References"><title>References.</title><p><xref ref-type="bibr" rid="B87">Chevrolat 1836</xref>: 391; <xref ref-type="bibr" rid="B77">Bryant 1942a</xref>: 145; <xref ref-type="bibr" rid="B152">Heikertinger 1943</xref>: 33; <xref ref-type="bibr" rid="B26">Bechyné 1955c</xref>: 61; <xref ref-type="bibr" rid="B59">Biondi and D’Alessandro 2010a</xref>: 412.<!--PageBreak--></p></tp:treatment-sec><tp:treatment-sec sec-type="Type species"><title>Type species.</title><p><italic><tp:taxon-name>Chrysomela brassicae</tp:taxon-name></italic> Fabricius, 1787: 78 (Europe), by subsequent designation by <xref ref-type="bibr" rid="B91">Chevrolat (1845</xref>: 6).</p></tp:treatment-sec><tp:treatment-sec sec-type="Distribution"><title>Distribution.</title><p>All zoogeographical regions (<xref ref-type="fig" rid="F54">Fig. 350</xref>).</p></tp:treatment-sec><tp:treatment-sec sec-type="Ecology"><title>Ecology.</title><p>A genus that has mainly been associated with plants in the families Cruciferae (= <tp:taxon-name>Brassicaceae</tp:taxon-name>), <tp:taxon-name>Resedaceae</tp:taxon-name>, and <tp:taxon-name>Capparidaceae</tp:taxon-name> (cf. <xref ref-type="bibr" rid="B175">Jolivet and Hawkeswood 1995</xref>).</p></tp:treatment-sec><tp:treatment-sec sec-type="Notes"><title>Notes.</title><p>About forty species are known from the Arabian Peninsula, Madagascar and Sub-Saharan Africa.</p></tp:treatment-sec><tp:treatment-sec><!--Section generated to contain objects referenced in tp:taxon-treatment.--><fig id="F10" position="float" orientation="portrait"><label>Figures 74–82.</label><caption><p>Habitus. <bold>74</bold> <italic><tp:taxon-name>Nzerekorena filicornis</tp:taxon-name></italic> Scherer &amp; Boppré <bold>75</bold> <italic><tp:taxon-name>Orthocrepis togoensis</tp:taxon-name></italic> Weise <bold>76</bold> <italic><tp:taxon-name>Paradibolia abdominalis</tp:taxon-name></italic> (Jacoby) <bold>77</bold> <italic><tp:taxon-name>Perichilona bicolor</tp:taxon-name></italic> Weise <bold>78</bold> <italic><tp:taxon-name>Philopona fulvicollis</tp:taxon-name></italic> (Fabricius) <bold>79</bold> <italic><tp:taxon-name>Phygasia rubripennis</tp:taxon-name></italic> Weise <bold>80</bold> <italic><tp:taxon-name>Phyllotreta puncticollis</tp:taxon-name></italic> (Jacoby) <bold>81</bold> <italic><tp:taxon-name>Physodactyla rubiginosa</tp:taxon-name></italic> (Gerstaecker) <bold>82</bold> <italic><tp:taxon-name>Physoma costuliferum</tp:taxon-name></italic> Bechyné.</p></caption><graphic xmlns:xlink="http://www.w3.org/1999/xlink" xlink:href="ZooKeys-253-001-g010.jpg" position="float" orientation="portrait" xlink:type="simple"/></fig><fig id="F34" position="float" orientation="portrait"><label>Figures 230–235.</label><caption><p>Morphological characters. <bold>230</bold> <italic><tp:taxon-name>Phygasia sulphuripennis</tp:taxon-name></italic> Jacoby, head in frontal view <bold>231</bold> <italic><tp:taxon-name>Phyllotreta natalensis</tp:taxon-name></italic> Jacoby, head and pronotum in lateral view <bold>232</bold> <italic><tp:taxon-name>Physodactyla rubiginosa</tp:taxon-name></italic> (Gerstaecker), head and pronotum in lateral view <bold>233</bold> <italic><tp:taxon-name>Physodactyla gerstaeckeri</tp:taxon-name></italic> (Jacoby), elytra in lateral view <bold>234</bold> <italic><tp:taxon-name>Physoma atripes</tp:taxon-name></italic> (Fairmaire), head in sublateral view <bold>235</bold> <italic><tp:taxon-name>Physoma costuliferum</tp:taxon-name></italic> Bechyné, head in sublateral view.</p></caption><graphic xmlns:xlink="http://www.w3.org/1999/xlink" xlink:href="ZooKeys-253-001-g034.jpg" position="float" orientation="portrait" xlink:type="simple"/></fig><fig id="F54" position="float" orientation="portrait"><label>Figures 350–355.</label><caption><p>Maps of distribution. <bold>350</bold> <italic><tp:taxon-name>Phyllotreta</tp:taxon-name></italic> Chevrolat <bold>351</bold> <italic><tp:taxon-name>Physodactyla</tp:taxon-name></italic> Chapuis <bold>352  </bold><italic><tp:taxon-name>Physoma</tp:taxon-name></italic> Clark <bold>353</bold> <italic><tp:taxon-name>Physomandroya</tp:taxon-name></italic> Bechyné <bold>354</bold> <italic><tp:taxon-name>Physonychis</tp:taxon-name></italic> Clark <bold>355</bold> <italic><tp:taxon-name>Podagrica</tp:taxon-name></italic> Chevrolat.</p></caption><graphic xmlns:xlink="http://www.w3.org/1999/xlink" xlink:href="ZooKeys-253-001-g054.jpg" position="float" orientation="portrait" xlink:type="simple"/></fig></tp:treatment-sec><ref-list><ref id="B87"><mixed-citation xmlns:xlink="http://www.w3.org/1999/xlink" xlink:type="simple"><person-group><name name-style="western"><surname>Chevrolat</surname><given-names>LAA</given-names></name></person-group> (<year>1836</year>)<source> In: Dejean PFMA (Ed) Catalogue des Coléoptères de la collection de M. le Comte Dejean. Deuxième édition, revue, corrigée et augmentée, livr. 5. Librairie Méquignon-Marvis Père et Fils, Paris, pp. 361–442.</source></mixed-citation></ref><ref id="B77"><mixed-citation xmlns:xlink="http://www.w3.org/1999/xlink" xlink:type="simple"><person-group><name name-style="western"><surname>Bryant</surname><given-names>GE</given-names></name></person-group> (<year>1942a</year>)<source> On the African species Phyllotreta (Col. Alt.). Bull. Entomol. Res. 32: 145–152. </source>doi: <ext-link ext-link-type="uri" xlink:href="http://dx.doi.org/10.1017/S0007485300005356" xlink:type="simple">10.1017/S0007485300005356</ext-link></mixed-citation></ref><ref id="B152"><mixed-citation xmlns:xlink="http://www.w3.org/1999/xlink" xlink:type="simple"><person-group><name name-style="western"><surname>Heikertinger</surname><given-names>F</given-names></name></person-group> (<year>1943</year>)<article-title> Die <italic>Phyllotreta</italic>-Arten des äthiopischen Faunengebietes (Coleoptera: Chrysomelidae). Eine Bestimmungtabelle.</article-title><source>Arbeiten über morphologische und taxonomische Entomologie aus Berlin-Dahlem </source><volume>10</volume> (<issue>1</issue>): <fpage>33</fpage>-<lpage>56</lpage>.</mixed-citation></ref><ref id="B26"><mixed-citation xmlns:xlink="http://www.w3.org/1999/xlink" xlink:type="simple"><person-group><name name-style="western"><surname>Bechyné</surname><given-names>J</given-names></name></person-group> (<year>1955c</year>)<source> Description de deux nouveaux Alticides de Madagascar (Col. Phytophaga). Le Naturaliste Malgache 7: 61−62.</source></mixed-citation></ref><ref id="B59"><mixed-citation xmlns:xlink="http://www.w3.org/1999/xlink" xlink:type="simple"><person-group><name name-style="western"><surname>Biondi</surname><given-names>M</given-names></name><name name-style="western"><surname>D’Alessandro</surname><given-names>P</given-names></name></person-group> (<year>2010a</year>)<article-title> Genus-group names of Afrotropical flea beetles (Coleoptera: Chrysomelidae: Alticinae): Annotated catalogue and biogeographical notes. Eur. J. Entomol.</article-title><volume>107</volume>: <fpage>401</fpage>-<lpage>424</lpage>.</mixed-citation></ref><ref id="B91"><mixed-citation xmlns:xlink="http://www.w3.org/1999/xlink" xlink:type="simple"><person-group><name name-style="western"><surname>Chevrolat</surname><given-names>LAA</given-names></name></person-group> (<year>1845</year>)<source> In: d’Orbigny CD (Ed) Dictionnaire universel d’histoire naturelle, Vol. 6.</source><publisher-name>C. Renard</publisher-name>, <publisher-loc>Paris</publisher-loc>, <lpage>792</lpage> pp.</mixed-citation></ref><ref id="B175"><mixed-citation xmlns:xlink="http://www.w3.org/1999/xlink" xlink:type="simple"><person-group><name name-style="western"><surname>Jolivet</surname><given-names>P</given-names></name><name name-style="western"><surname>Hawkeswood</surname><given-names>TJ</given-names></name></person-group> (<year>1995</year>)<source> Host-plants of Chrysomelidae of the World.</source><publisher-name>An essay about the relationships between the leaf-beetles and their food-plants. Backhuys Publishers</publisher-name>, <publisher-loc>Leiden</publisher-loc>, <lpage>281</lpage> pp.</mixed-citation></ref></ref-list></tp:taxon-treatment>
