# Supplementary material for: Afrotropical flea beetle genera: a key to their identification, updated catalogue and biogeographical analysis (Coleoptera, Chrysomelidae, Galerucinae, Alticini)
Source: Zookeys. 2012 Dec 20;(253):1–158. doi: 10.3897/zookeys.253.3414 (PMC3560840; doi:10.3897/zookeys.253.3414)
Supplement: XML Treatment for Physodactyla [file zookeys.253.3414-treatment74.xml]

<!DOCTYPE tp:taxon-treatment
  PUBLIC "-//TaxonX//DTD Taxonomic Treatment Publishing DTD v0 20100105//EN" "tax-treatment-NSO.dtd">
<tp:taxon-treatment xmlns:tp="http://www.plazi.org/taxpub"><tp:treatment-meta><mixed-citation publication-type="journal"><person-group><name><surname>Biondi</surname><given-names>Maurizio</given-names></name><name><surname>D’Alessandro</surname><given-names>Paola</given-names></name></person-group><article-title>Afrotropical flea beetle genera: a key to their identification, updated catalogue and biogeographical analysis (Coleoptera, Chrysomelidae, Galerucinae, Alticini)</article-title><source>Zookeys</source><day>20</day><month>12</month><year>2012</year><volume>2012</volume><issue>253</issue><fpage>1</fpage><lpage>158</lpage><pub-id pub-id-type="doi">10.3897/zookeys.253.3414</pub-id></mixed-citation></tp:treatment-meta><tp:nomenclature><tp:taxon-name>
                        <tp:taxon-name-part taxon-name-part-type="genus">Physodactyla</tp:taxon-name-part>
                    <object-id xmlns:xlink="http://www.w3.org/1999/xlink" xlink:type="simple">http://species-id.net/wiki/Physodactyla</object-id>
								</tp:taxon-name><tp:taxon-authority>Chapuis, 1875</tp:taxon-authority><xref ref-type="fig" rid="F10">Figs 81</xref><xref ref-type="fig" rid="F44">232–233</xref><xref ref-type="fig" rid="F54">351</xref><tp:nomenclature-citation-list><tp:nomenclature-citation><tp:taxon-name>Oedionychus</tp:taxon-name><comment> Berthold, 1827 (pars)</comment></tp:nomenclature-citation></tp:nomenclature-citation-list></tp:nomenclature><tp:treatment-sec sec-type="References"><title>References.</title><p><xref ref-type="bibr" rid="B84">Chapuis 1875</xref>: 83, 88; <xref ref-type="bibr" rid="B223">Scherer 1962a</xref>: 72; <xref ref-type="bibr" rid="B59">Biondi and D’Alessandro 2010a</xref>: 412.</p></tp:treatment-sec><tp:treatment-sec sec-type="Type species"><title>Type species.</title><p><italic><tp:taxon-name>Physonychis africana</tp:taxon-name></italic> Chapuis, 1875: 89 (East Africa), by original designation.</p></tp:treatment-sec><tp:treatment-sec sec-type="Distribution"><title>Distribution.</title><p>Democratic Republic of the Congo, Kenya, Republic of South Africa (Mpumalanga and KwaZulu-Natal), Sudan and Tanzania (<xref ref-type="fig" rid="F54">Fig. 351</xref>).</p></tp:treatment-sec><tp:treatment-sec sec-type="Ecology"><title>Ecology.</title><p><italic><tp:taxon-name>Physodactyla rubiginosa</tp:taxon-name></italic> (<xref ref-type="bibr" rid="B139">Gerstaecker 1871</xref>: 84) was collected from <italic><tp:taxon-name>Thunbergia alata</tp:taxon-name></italic> Bojer ex Sims (<tp:taxon-name>Acanthaceae</tp:taxon-name>) in Kenya (<xref ref-type="bibr" rid="B129">Furth 1985</xref>); <italic><tp:taxon-name>Physodactyla africana</tp:taxon-name></italic> (Chapuis) from <italic><tp:taxon-name>Digera arvensis</tp:taxon-name></italic> Forssk. (<tp:taxon-name>Amaranthaceae</tp:taxon-name>) in Sudan (<xref ref-type="bibr" rid="B215">Pollard 1957</xref>, as <italic><tp:taxon-name>Physonychis</tp:taxon-name></italic>).</p></tp:treatment-sec><tp:treatment-sec sec-type="Notes"><title>Notes.</title><p>Six described species.</p></tp:treatment-sec><tp:treatment-sec><!--Section generated to contain objects referenced in tp:taxon-treatment.--><fig id="F10" position="float" orientation="portrait"><label>Figures 74–82.</label><caption><p>Habitus. <bold>74</bold> <italic><tp:taxon-name>Nzerekorena filicornis</tp:taxon-name></italic> Scherer &amp; Boppré <bold>75</bold> <italic><tp:taxon-name>Orthocrepis togoensis</tp:taxon-name></italic> Weise <bold>76</bold> <italic><tp:taxon-name>Paradibolia abdominalis</tp:taxon-name></italic> (Jacoby) <bold>77</bold> <italic><tp:taxon-name>Perichilona bicolor</tp:taxon-name></italic> Weise <bold>78</bold> <italic><tp:taxon-name>Philopona fulvicollis</tp:taxon-name></italic> (Fabricius) <bold>79</bold> <italic><tp:taxon-name>Phygasia rubripennis</tp:taxon-name></italic> Weise <bold>80</bold> <italic><tp:taxon-name>Phyllotreta puncticollis</tp:taxon-name></italic> (Jacoby) <bold>81</bold> <italic><tp:taxon-name>Physodactyla rubiginosa</tp:taxon-name></italic> (Gerstaecker) <bold>82</bold> <italic><tp:taxon-name>Physoma costuliferum</tp:taxon-name></italic> Bechyné.</p></caption><graphic xmlns:xlink="http://www.w3.org/1999/xlink" xlink:href="ZooKeys-253-001-g010.jpg" position="float" orientation="portrait" xlink:type="simple"/></fig><fig id="F44" position="float" orientation="portrait"><label>Figures 290–295.</label><caption><p>Maps of distribution. <bold>290</bold> <italic><tp:taxon-name>Argopistoides</tp:taxon-name></italic> Jacoby <bold>291</bold> <italic><tp:taxon-name>Bangalaltica</tp:taxon-name></italic> Bechyné <bold>292</bold> <italic><tp:taxon-name>Bechuana</tp:taxon-name></italic> Scherer <bold>293</bold> <italic><tp:taxon-name>Bechynella</tp:taxon-name></italic> Biondi &amp; D’Alessandro <bold>294</bold> <italic><tp:taxon-name>Bezdekaltica</tp:taxon-name></italic> Döberl <bold>295</bold> <italic><tp:taxon-name>Bikasha</tp:taxon-name></italic> Maulik.</p></caption><graphic xmlns:xlink="http://www.w3.org/1999/xlink" xlink:href="ZooKeys-253-001-g044.jpg" position="float" orientation="portrait" xlink:type="simple"/></fig><fig id="F54" position="float" orientation="portrait"><label>Figures 350–355.</label><caption><p>Maps of distribution. <bold>350</bold> <italic><tp:taxon-name>Phyllotreta</tp:taxon-name></italic> Chevrolat <bold>351</bold> <italic><tp:taxon-name>Physodactyla</tp:taxon-name></italic> Chapuis <bold>352  </bold><italic><tp:taxon-name>Physoma</tp:taxon-name></italic> Clark <bold>353</bold> <italic><tp:taxon-name>Physomandroya</tp:taxon-name></italic> Bechyné <bold>354</bold> <italic><tp:taxon-name>Physonychis</tp:taxon-name></italic> Clark <bold>355</bold> <italic><tp:taxon-name>Podagrica</tp:taxon-name></italic> Chevrolat.</p></caption><graphic xmlns:xlink="http://www.w3.org/1999/xlink" xlink:href="ZooKeys-253-001-g054.jpg" position="float" orientation="portrait" xlink:type="simple"/></fig></tp:treatment-sec><ref-list><ref id="B84"><mixed-citation xmlns:xlink="http://www.w3.org/1999/xlink" xlink:type="simple"><person-group><name name-style="western"><surname>Chapuis</surname><given-names>F</given-names></name></person-group> (<year>1875</year>)<source> In: Lacordaire T (Ed) Histoire naturelle des insectes. Genera des Coléoptères. Vol. 11, Famille des Phytophages. Libraire Encyclopédique de Roret, Paris, 420 pp., 11 pls.</source></mixed-citation></ref><ref id="B223"><mixed-citation xmlns:xlink="http://www.w3.org/1999/xlink" xlink:type="simple"><person-group><name name-style="western"><surname>Scherer</surname><given-names>G</given-names></name></person-group> (<year>1962a</year>)<source> Beitrag zur Kenntnis der Alticiden-fauna Zentral-Afrikas (Coleoptera Chrysomelidae Alticinae). Annales de Musée Royal de l‘Afrique Centrale de Tervuren, Belgique, Series in 8°, Sciences Zoologiques 113: 7−82.</source></mixed-citation></ref><ref id="B59"><mixed-citation xmlns:xlink="http://www.w3.org/1999/xlink" xlink:type="simple"><person-group><name name-style="western"><surname>Biondi</surname><given-names>M</given-names></name><name name-style="western"><surname>D’Alessandro</surname><given-names>P</given-names></name></person-group> (<year>2010a</year>)<article-title> Genus-group names of Afrotropical flea beetles (Coleoptera: Chrysomelidae: Alticinae): Annotated catalogue and biogeographical notes. Eur. J. Entomol.</article-title><volume>107</volume>: <fpage>401</fpage>-<lpage>424</lpage>.</mixed-citation></ref><ref id="B139"><mixed-citation xmlns:xlink="http://www.w3.org/1999/xlink" xlink:type="simple"><person-group><name name-style="western"><surname>Gerstaecker</surname><given-names>CEA</given-names></name></person-group> (<year>1871</year>)<source> Beiträge zur Insektenfauna von Zanzibar. III. Coleoptera. Archiv für Naturgeschicht 37: 42−86.</source></mixed-citation></ref><ref id="B129"><mixed-citation xmlns:xlink="http://www.w3.org/1999/xlink" xlink:type="simple"><person-group><name name-style="western"><surname>Furth</surname><given-names>DG</given-names></name></person-group> (<year>1985</year>)<source> Some flea beetles and their foodplants from Kenya (Chrysomelidae: Alticinae). Coleopt. Bull. 39: 259−263.</source></mixed-citation></ref><ref id="B215"><mixed-citation xmlns:xlink="http://www.w3.org/1999/xlink" xlink:type="simple"><person-group><name name-style="western"><surname>Pollard</surname><given-names>DG</given-names></name></person-group> (<year>1957</year>)<source> Halticinae of the Sudan. Bull. Entomol. Res. 47: 73−87. </source>doi: <ext-link ext-link-type="uri" xlink:href="http://dx.doi.org/10.1017/S0007485300046538" xlink:type="simple">10.1017/S0007485300046538</ext-link></mixed-citation></ref></ref-list></tp:taxon-treatment>
