# Supplementary material for: Afrotropical flea beetle genera: a key to their identification, updated catalogue and biogeographical analysis (Coleoptera, Chrysomelidae, Galerucinae, Alticini)
Source: Zookeys. 2012 Dec 20;(253):1–158. doi: 10.3897/zookeys.253.3414 (PMC3560840; doi:10.3897/zookeys.253.3414)
Supplement: XML Treatment for Physoma [file zookeys.253.3414-treatment75.xml]

<!DOCTYPE tp:taxon-treatment
  PUBLIC "-//TaxonX//DTD Taxonomic Treatment Publishing DTD v0 20100105//EN" "tax-treatment-NSO.dtd">
<tp:taxon-treatment xmlns:tp="http://www.plazi.org/taxpub"><tp:treatment-meta><mixed-citation publication-type="journal"><person-group><name><surname>Biondi</surname><given-names>Maurizio</given-names></name><name><surname>D’Alessandro</surname><given-names>Paola</given-names></name></person-group><article-title>Afrotropical flea beetle genera: a key to their identification, updated catalogue and biogeographical analysis (Coleoptera, Chrysomelidae, Galerucinae, Alticini)</article-title><source>Zookeys</source><day>20</day><month>12</month><year>2012</year><volume>2012</volume><issue>253</issue><fpage>1</fpage><lpage>158</lpage><pub-id pub-id-type="doi">10.3897/zookeys.253.3414</pub-id></mixed-citation></tp:treatment-meta><tp:nomenclature><tp:taxon-name>
                        <tp:taxon-name-part taxon-name-part-type="genus">Physoma</tp:taxon-name-part>
                    <object-id xmlns:xlink="http://www.w3.org/1999/xlink" xlink:type="simple">http://species-id.net/wiki/Physoma</object-id>
								</tp:taxon-name><tp:taxon-authority>Clark, 1863</tp:taxon-authority><xref ref-type="fig" rid="F10">Figs 82</xref><xref ref-type="fig" rid="F34">234–235</xref><xref ref-type="fig" rid="F54">352</xref><tp:nomenclature-citation-list><tp:nomenclature-citation><tp:taxon-name>=Tropidophora</tp:taxon-name><comment> Thomson, 1858: 217 (synonymized by <xref ref-type="bibr" rid="B159">Jacoby 1888</xref>)</comment></tp:nomenclature-citation><tp:nomenclature-citation><tp:taxon-name>Hyphasis</tp:taxon-name><comment> Harold, 1877 (pars)</comment></tp:nomenclature-citation><tp:nomenclature-citation><tp:taxon-name>Hyphasoma</tp:taxon-name><comment> Jacoby, 1903 (pars)</comment></tp:nomenclature-citation><tp:nomenclature-citation><tp:taxon-name>Oedionychus</tp:taxon-name><comment> Berthold, 1827 (pars)</comment></tp:nomenclature-citation></tp:nomenclature-citation-list></tp:nomenclature><tp:treatment-sec sec-type="References"><title>References.</title><p><xref ref-type="bibr" rid="B95">Clark 1863</xref>: 165; <xref ref-type="bibr" rid="B242">Thomson 1858</xref>: 217; <xref ref-type="bibr" rid="B84">Chapuis 1875</xref>: 83, 87; <xref ref-type="bibr" rid="B147">Harold 1877b</xref>: 434; <xref ref-type="bibr" rid="B247">Weise 1895</xref>: 344; <xref ref-type="bibr" rid="B159">Jacoby 1888</xref>: 205; <xref ref-type="bibr" rid="B172">1903b</xref>: 110; <xref ref-type="bibr" rid="B35">Bechyné 1959c</xref>: 318; <xref ref-type="bibr" rid="B223">Scherer 1962a</xref>: 73 (as <italic><tp:taxon-name>Physonychis</tp:taxon-name></italic>); <xref ref-type="bibr" rid="B59">Biondi and D’Alessandro 2010a</xref>: 412.</p></tp:treatment-sec><tp:treatment-sec sec-type="Type species"><title>Type species.</title><p><italic><tp:taxon-name>Physoma</tp:taxon-name></italic>:<italic><tp:taxon-name>Physoma tripartitum</tp:taxon-name></italic> (Thomson, 1858) (Gabon)(<italic>= Physonychis rugicollis</italic> Clark, 1860 <italic>in litteris</italic>), by subsequent designation by <xref ref-type="bibr" rid="B84">Chapuis (1875)</xref>; <italic><tp:taxon-name>Tropidophora</tp:taxon-name></italic>: <italic><tp:taxon-name>Tropidophora tripartita</tp:taxon-name></italic> Thomson, 1858: 217 (Gabon), designation by monotypy.</p></tp:treatment-sec><tp:treatment-sec sec-type="Distribution"><title>Distribution.</title><p>Central and Western Africa, and Madagascar (<xref ref-type="fig" rid="F54">Fig. 352</xref>)</p></tp:treatment-sec><tp:treatment-sec sec-type="Ecology"><title>Ecology.</title><p>No information.</p></tp:treatment-sec><tp:treatment-sec sec-type="Notes"><title>Notes.</title><p>Two species known from Sub-Saharan Africa and about twenty from Madagascar.The genus-name<italic><tp:taxon-name>Tropidophora</tp:taxon-name></italic> Thomson is not available because it was ambiguously applied (ICZN, 1999: art. 12.2.5).</p></tp:treatment-sec><tp:treatment-sec><!--Section generated to contain objects referenced in tp:taxon-treatment.--><fig id="F10" position="float" orientation="portrait"><label>Figures 74–82.</label><caption><p>Habitus. <bold>74</bold> <italic><tp:taxon-name>Nzerekorena filicornis</tp:taxon-name></italic> Scherer &amp; Boppré <bold>75</bold> <italic><tp:taxon-name>Orthocrepis togoensis</tp:taxon-name></italic> Weise <bold>76</bold> <italic><tp:taxon-name>Paradibolia abdominalis</tp:taxon-name></italic> (Jacoby) <bold>77</bold> <italic><tp:taxon-name>Perichilona bicolor</tp:taxon-name></italic> Weise <bold>78</bold> <italic><tp:taxon-name>Philopona fulvicollis</tp:taxon-name></italic> (Fabricius) <bold>79</bold> <italic><tp:taxon-name>Phygasia rubripennis</tp:taxon-name></italic> Weise <bold>80</bold> <italic><tp:taxon-name>Phyllotreta puncticollis</tp:taxon-name></italic> (Jacoby) <bold>81</bold> <italic><tp:taxon-name>Physodactyla rubiginosa</tp:taxon-name></italic> (Gerstaecker) <bold>82</bold> <italic><tp:taxon-name>Physoma costuliferum</tp:taxon-name></italic> Bechyné.</p></caption><graphic xmlns:xlink="http://www.w3.org/1999/xlink" xlink:href="ZooKeys-253-001-g010.jpg" position="float" orientation="portrait" xlink:type="simple"/></fig><fig id="F34" position="float" orientation="portrait"><label>Figures 230–235.</label><caption><p>Morphological characters. <bold>230</bold> <italic><tp:taxon-name>Phygasia sulphuripennis</tp:taxon-name></italic> Jacoby, head in frontal view <bold>231</bold> <italic><tp:taxon-name>Phyllotreta natalensis</tp:taxon-name></italic> Jacoby, head and pronotum in lateral view <bold>232</bold> <italic><tp:taxon-name>Physodactyla rubiginosa</tp:taxon-name></italic> (Gerstaecker), head and pronotum in lateral view <bold>233</bold> <italic><tp:taxon-name>Physodactyla gerstaeckeri</tp:taxon-name></italic> (Jacoby), elytra in lateral view <bold>234</bold> <italic><tp:taxon-name>Physoma atripes</tp:taxon-name></italic> (Fairmaire), head in sublateral view <bold>235</bold> <italic><tp:taxon-name>Physoma costuliferum</tp:taxon-name></italic> Bechyné, head in sublateral view.</p></caption><graphic xmlns:xlink="http://www.w3.org/1999/xlink" xlink:href="ZooKeys-253-001-g034.jpg" position="float" orientation="portrait" xlink:type="simple"/></fig><fig id="F54" position="float" orientation="portrait"><label>Figures 350–355.</label><caption><p>Maps of distribution. <bold>350</bold> <italic><tp:taxon-name>Phyllotreta</tp:taxon-name></italic> Chevrolat <bold>351</bold> <italic><tp:taxon-name>Physodactyla</tp:taxon-name></italic> Chapuis <bold>352  </bold><italic><tp:taxon-name>Physoma</tp:taxon-name></italic> Clark <bold>353</bold> <italic><tp:taxon-name>Physomandroya</tp:taxon-name></italic> Bechyné <bold>354</bold> <italic><tp:taxon-name>Physonychis</tp:taxon-name></italic> Clark <bold>355</bold> <italic><tp:taxon-name>Podagrica</tp:taxon-name></italic> Chevrolat.</p></caption><graphic xmlns:xlink="http://www.w3.org/1999/xlink" xlink:href="ZooKeys-253-001-g054.jpg" position="float" orientation="portrait" xlink:type="simple"/></fig></tp:treatment-sec><ref-list><ref id="B159"><mixed-citation xmlns:xlink="http://www.w3.org/1999/xlink" xlink:type="simple"><person-group><name name-style="western"><surname>Jacoby</surname><given-names>M</given-names></name></person-group> (<year>1888</year>)<source> Descriptions of new or little-known species of phytophagous Coleoptera from Africa and Madagascar. Transactions of the Entomological Society of London 1888: 189−206.</source></mixed-citation></ref><ref id="B95"><mixed-citation xmlns:xlink="http://www.w3.org/1999/xlink" xlink:type="simple"><person-group><name name-style="western"><surname>Clark</surname><given-names>H</given-names></name></person-group> (<year>1863</year>)<source> Catalogue of Halticidae; being a continuation of the British Museum Catalogue, Part 1, 1860. Journal of Entomology 9: 163−174.</source></mixed-citation></ref><ref id="B242"><mixed-citation xmlns:xlink="http://www.w3.org/1999/xlink" xlink:type="simple"><person-group><name name-style="western"><surname>Thomson</surname><given-names>J</given-names></name></person-group> (<year>1858</year>)<source> Voyage au Gabon. Archives Entomologiques 2: 9−471.</source></mixed-citation></ref><ref id="B84"><mixed-citation xmlns:xlink="http://www.w3.org/1999/xlink" xlink:type="simple"><person-group><name name-style="western"><surname>Chapuis</surname><given-names>F</given-names></name></person-group> (<year>1875</year>)<source> In: Lacordaire T (Ed) Histoire naturelle des insectes. Genera des Coléoptères. Vol. 11, Famille des Phytophages. Libraire Encyclopédique de Roret, Paris, 420 pp., 11 pls.</source></mixed-citation></ref><ref id="B147"><mixed-citation xmlns:xlink="http://www.w3.org/1999/xlink" xlink:type="simple"><person-group><name name-style="western"><surname>Harold</surname><given-names>von E</given-names></name></person-group> (<year>1877b</year>)<source> Beitrage zur Kaferfauna von Japan (zweites stuck). Berliner Entomologische Zeitschrift 21: 337−367.</source></mixed-citation></ref><ref id="B247"><mixed-citation xmlns:xlink="http://www.w3.org/1999/xlink" xlink:type="simple"><person-group><name name-style="western"><surname>Weise</surname><given-names>J</given-names></name></person-group> (<year>1895</year>)<source> Neue Chrysomeliden nebst synonymischen Bemerkungen. Deutsche Entomologische Zeitschrift 1895: 327−352.</source></mixed-citation></ref><ref id="B172"><mixed-citation xmlns:xlink="http://www.w3.org/1999/xlink" xlink:type="simple"><person-group><name name-style="western"><surname>Jacoby</surname><given-names>M</given-names></name></person-group> (<year>1903b</year>)<source> Descriptions of the new genera and species of phytophagous Coleoptera obtained by Mr. H.-L. Andrewes and Mr. T.-R.-D. Bell at the Nilgiri Hills and Kanara. Annales de la Société Entomologique de Belgique 67: 80−128.</source></mixed-citation></ref><ref id="B35"><mixed-citation xmlns:xlink="http://www.w3.org/1999/xlink" xlink:type="simple"><person-group><name name-style="western"><surname>Bechyné</surname><given-names>J</given-names></name></person-group> (<year>1959c</year>)<source> Notes sur quelques Oedionychini de Madagascar. Bulletin Mensuel de la Société Linnéenne de Lyon 28: 318−323</source></mixed-citation></ref><ref id="B223"><mixed-citation xmlns:xlink="http://www.w3.org/1999/xlink" xlink:type="simple"><person-group><name name-style="western"><surname>Scherer</surname><given-names>G</given-names></name></person-group> (<year>1962a</year>)<source> Beitrag zur Kenntnis der Alticiden-fauna Zentral-Afrikas (Coleoptera Chrysomelidae Alticinae). Annales de Musée Royal de l‘Afrique Centrale de Tervuren, Belgique, Series in 8°, Sciences Zoologiques 113: 7−82.</source></mixed-citation></ref><ref id="B59"><mixed-citation xmlns:xlink="http://www.w3.org/1999/xlink" xlink:type="simple"><person-group><name name-style="western"><surname>Biondi</surname><given-names>M</given-names></name><name name-style="western"><surname>D’Alessandro</surname><given-names>P</given-names></name></person-group> (<year>2010a</year>)<article-title> Genus-group names of Afrotropical flea beetles (Coleoptera: Chrysomelidae: Alticinae): Annotated catalogue and biogeographical notes. Eur. J. Entomol.</article-title><volume>107</volume>: <fpage>401</fpage>-<lpage>424</lpage>.</mixed-citation></ref></ref-list></tp:taxon-treatment>
