# Supplementary material for: Afrotropical flea beetle genera: a key to their identification, updated catalogue and biogeographical analysis (Coleoptera, Chrysomelidae, Galerucinae, Alticini)
Source: Zookeys. 2012 Dec 20;(253):1–158. doi: 10.3897/zookeys.253.3414 (PMC3560840; doi:10.3897/zookeys.253.3414)
Supplement: XML Treatment for Physonychis [file zookeys.253.3414-treatment77.xml]

<!DOCTYPE tp:taxon-treatment
  PUBLIC "-//TaxonX//DTD Taxonomic Treatment Publishing DTD v0 20100105//EN" "tax-treatment-NSO.dtd">
<tp:taxon-treatment xmlns:tp="http://www.plazi.org/taxpub"><tp:treatment-meta><mixed-citation publication-type="journal"><person-group><name><surname>Biondi</surname><given-names>Maurizio</given-names></name><name><surname>D’Alessandro</surname><given-names>Paola</given-names></name></person-group><article-title>Afrotropical flea beetle genera: a key to their identification, updated catalogue and biogeographical analysis (Coleoptera, Chrysomelidae, Galerucinae, Alticini)</article-title><source>Zookeys</source><day>20</day><month>12</month><year>2012</year><volume>2012</volume><issue>253</issue><fpage>1</fpage><lpage>158</lpage><pub-id pub-id-type="doi">10.3897/zookeys.253.3414</pub-id></mixed-citation></tp:treatment-meta><tp:nomenclature><tp:taxon-name>
                        <tp:taxon-name-part taxon-name-part-type="genus">Physonychis</tp:taxon-name-part>
                    <object-id xmlns:xlink="http://www.w3.org/1999/xlink" xlink:type="simple">http://species-id.net/wiki/Physonychis</object-id>
								</tp:taxon-name><tp:taxon-authority>Clark, 1860</tp:taxon-authority><xref ref-type="fig" rid="F11">Figs 84</xref><xref ref-type="fig" rid="F35">239</xref><xref ref-type="fig" rid="F54">354</xref></tp:nomenclature><tp:treatment-sec sec-type="References"><title>References.</title><p><xref ref-type="bibr" rid="B94">Clark 1860</xref>: 29; <xref ref-type="bibr" rid="B107">Duvivier 1891</xref>: 424; <xref ref-type="bibr" rid="B35">Bechyné 1959c</xref>: 321; <xref ref-type="bibr" rid="B59">Biondi and D’Alessandro 2010a</xref>: 412.</p></tp:treatment-sec><tp:treatment-sec sec-type="Type species"><title>Type species.</title><p><italic><tp:taxon-name>Physonychis smaragdina</tp:taxon-name></italic> Clark, 1860: 31 (Western Africa), by original designation.</p></tp:treatment-sec><tp:treatment-sec sec-type="Distribution"><title>Distribution.</title><p>Sub-Saharan Africa (absent in the southern-western part of SAF and Madagascar). <italic><tp:taxon-name>Physonychis varicornis</tp:taxon-name></italic> Duvivier, 1891 from Madagascar was transferred to the genus <italic><tp:taxon-name>Physoma</tp:taxon-name></italic> Clark by <xref ref-type="bibr" rid="B35">Bechyné (1959c)</xref> (<xref ref-type="fig" rid="F54">Fig. 354</xref>).</p></tp:treatment-sec><tp:treatment-sec sec-type="Ecology"><title>Ecology.</title><p>No information.</p></tp:treatment-sec><tp:treatment-sec sec-type="Notes"><title>Notes.</title><p>About thirty known species.</p></tp:treatment-sec><tp:treatment-sec><!--Section generated to contain objects referenced in tp:taxon-treatment.--><fig id="F11" position="float" orientation="portrait"><label>Figures 83–91.</label><caption><p>Habitus. <bold>83</bold> <italic><tp:taxon-name>Physomandroya melanarthra</tp:taxon-name></italic> (Fairmaire) <bold>84</bold> <italic><tp:taxon-name>Physonychis violaceipennis</tp:taxon-name></italic> (Baly) <bold>85</bold> <italic><tp:taxon-name>Podagrica oneili</tp:taxon-name></italic> (Jacoby) <bold>86</bold> <italic><tp:taxon-name>Podagrica</tp:taxon-name></italic> (ex <italic><tp:taxon-name>Podagricina</tp:taxon-name></italic> Csiki) <italic>aethiopica</italic> (Chapuis) <bold>87</bold> <italic><tp:taxon-name>Polyclada bohemani</tp:taxon-name></italic> (Baly) <bold>88</bold> <italic><tp:taxon-name>Pratima variabilis</tp:taxon-name></italic> Maulik <bold>89</bold> <italic><tp:taxon-name>Pseudadorium amplum</tp:taxon-name></italic> (Weise) <bold>90</bold> <italic><tp:taxon-name>Pseudophygasia analis</tp:taxon-name></italic> (Harold) <bold>91</bold> <italic><tp:taxon-name>Psylliodes calcarata</tp:taxon-name></italic> (Bryant).</p></caption><graphic xmlns:xlink="http://www.w3.org/1999/xlink" xlink:href="ZooKeys-253-001-g011.jpg" position="float" orientation="portrait" xlink:type="simple"/></fig><fig id="F35" position="float" orientation="portrait"><label>Figures 236–241.</label><caption><p>Morphological characters. <bold>236</bold> <italic><tp:taxon-name>Physomandroya melanarthra</tp:taxon-name></italic> (Fairmaire), head and pronotum in dorsal view <bold>237</bold> Ditto, hind tibia and metatarsus <bold>238</bold> <italic><tp:taxon-name>Physomandroya punctulifera</tp:taxon-name></italic> Bechyné, elytra in lateral view <bold>239</bold> <italic><tp:taxon-name>Physonychis viridipennis</tp:taxon-name></italic> (Dalman), head in frontal view <bold>240</bold> <italic><tp:taxon-name>Polyclada smythi</tp:taxon-name></italic> Bryant, left antenna in male in dorsal view <bold>241</bold> Ditto, left antenna in female in dorsal view.</p></caption><graphic xmlns:xlink="http://www.w3.org/1999/xlink" xlink:href="ZooKeys-253-001-g035.jpg" position="float" orientation="portrait" xlink:type="simple"/></fig><fig id="F54" position="float" orientation="portrait"><label>Figures 350–355.</label><caption><p>Maps of distribution. <bold>350</bold> <italic><tp:taxon-name>Phyllotreta</tp:taxon-name></italic> Chevrolat <bold>351</bold> <italic><tp:taxon-name>Physodactyla</tp:taxon-name></italic> Chapuis <bold>352  </bold><italic><tp:taxon-name>Physoma</tp:taxon-name></italic> Clark <bold>353</bold> <italic><tp:taxon-name>Physomandroya</tp:taxon-name></italic> Bechyné <bold>354</bold> <italic><tp:taxon-name>Physonychis</tp:taxon-name></italic> Clark <bold>355</bold> <italic><tp:taxon-name>Podagrica</tp:taxon-name></italic> Chevrolat.</p></caption><graphic xmlns:xlink="http://www.w3.org/1999/xlink" xlink:href="ZooKeys-253-001-g054.jpg" position="float" orientation="portrait" xlink:type="simple"/></fig></tp:treatment-sec><ref-list><ref id="B94"><mixed-citation xmlns:xlink="http://www.w3.org/1999/xlink" xlink:type="simple"><person-group><name name-style="western"><surname>Clark</surname><given-names>H</given-names></name></person-group> (<year>1860</year>)<source> Catalogue of Halticidae in the collection of the British Museum. Physapodes and Oedipodes. Part I. Order of Trustees, London, 301 pp., 10 pls.</source></mixed-citation></ref><ref id="B107"><mixed-citation xmlns:xlink="http://www.w3.org/1999/xlink" xlink:type="simple"><person-group><name name-style="western"><surname>Duvivier</surname><given-names>A</given-names></name></person-group> (<year>1891</year>)<source> Diagnoses de Phytophages madégasses. Annales de la Société Entomologique de Belgique 35: 238−245; 313−321; 423−424.</source></mixed-citation></ref><ref id="B35"><mixed-citation xmlns:xlink="http://www.w3.org/1999/xlink" xlink:type="simple"><person-group><name name-style="western"><surname>Bechyné</surname><given-names>J</given-names></name></person-group> (<year>1959c</year>)<source> Notes sur quelques Oedionychini de Madagascar. Bulletin Mensuel de la Société Linnéenne de Lyon 28: 318−323</source></mixed-citation></ref><ref id="B59"><mixed-citation xmlns:xlink="http://www.w3.org/1999/xlink" xlink:type="simple"><person-group><name name-style="western"><surname>Biondi</surname><given-names>M</given-names></name><name name-style="western"><surname>D’Alessandro</surname><given-names>P</given-names></name></person-group> (<year>2010a</year>)<article-title> Genus-group names of Afrotropical flea beetles (Coleoptera: Chrysomelidae: Alticinae): Annotated catalogue and biogeographical notes. Eur. J. Entomol.</article-title><volume>107</volume>: <fpage>401</fpage>-<lpage>424</lpage>.</mixed-citation></ref></ref-list></tp:taxon-treatment>
