# Supplementary material for: Afrotropical flea beetle genera: a key to their identification, updated catalogue and biogeographical analysis (Coleoptera, Chrysomelidae, Galerucinae, Alticini)
Source: Zookeys. 2012 Dec 20;(253):1–158. doi: 10.3897/zookeys.253.3414 (PMC3560840; doi:10.3897/zookeys.253.3414)
Supplement: XML Treatment for Polyclada [file zookeys.253.3414-treatment79.xml]

<!DOCTYPE tp:taxon-treatment
  PUBLIC "-//TaxonX//DTD Taxonomic Treatment Publishing DTD v0 20100105//EN" "tax-treatment-NSO.dtd">
<tp:taxon-treatment xmlns:tp="http://www.plazi.org/taxpub"><tp:treatment-meta><mixed-citation publication-type="journal"><person-group><name><surname>Biondi</surname><given-names>Maurizio</given-names></name><name><surname>D’Alessandro</surname><given-names>Paola</given-names></name></person-group><article-title>Afrotropical flea beetle genera: a key to their identification, updated catalogue and biogeographical analysis (Coleoptera, Chrysomelidae, Galerucinae, Alticini)</article-title><source>Zookeys</source><day>20</day><month>12</month><year>2012</year><volume>2012</volume><issue>253</issue><fpage>1</fpage><lpage>158</lpage><pub-id pub-id-type="doi">10.3897/zookeys.253.3414</pub-id></mixed-citation></tp:treatment-meta><tp:nomenclature><tp:taxon-name>
                        <tp:taxon-name-part taxon-name-part-type="genus">Polyclada</tp:taxon-name-part>
                    <object-id xmlns:xlink="http://www.w3.org/1999/xlink" xlink:type="simple">http://species-id.net/wiki/Polyclada</object-id>
								</tp:taxon-name><tp:taxon-authority>Chevrolat, 1836</tp:taxon-authority><xref ref-type="fig" rid="F11">Figs 87</xref><xref ref-type="fig" rid="F35">240–241</xref><xref ref-type="fig" rid="F55">356</xref><tp:nomenclature-citation-list><tp:nomenclature-citation><tp:taxon-name>=Cladocera</tp:taxon-name><comment> Hope, 1840 (synonymy reported in <xref ref-type="bibr" rid="B2">Achard 1922</xref>)</comment></tp:nomenclature-citation><tp:nomenclature-citation><tp:taxon-name>=Cladotelia</tp:taxon-name><comment> Kolbe, 1894 (synonymy reported in <xref ref-type="bibr" rid="B2">Achard 1922</xref>)</comment></tp:nomenclature-citation></tp:nomenclature-citation-list></tp:nomenclature><tp:treatment-sec sec-type="References"><title>References.</title><p><xref ref-type="bibr" rid="B87">Chevrolat 1836</xref>: 375; <xref ref-type="bibr" rid="B153">Hope 1840</xref>: 169; <xref ref-type="bibr" rid="B5">Baly 1861</xref>: 198; <xref ref-type="bibr" rid="B179">Kolbe 1894</xref>: 86; <xref ref-type="bibr" rid="B2">Achard 1922</xref>: 4; <xref ref-type="bibr" rid="B203">Medvedev 1996</xref>: 261; <xref ref-type="bibr" rid="B59">Biondi and D’Alessandro 2010a</xref>: 413.</p></tp:treatment-sec><tp:treatment-sec sec-type="Type species"><title>Type species.</title><p><italic><tp:taxon-name>Polyclada</tp:taxon-name></italic>: <italic><tp:taxon-name>Clythra pectinicornis</tp:taxon-name></italic> Olivier, 1789: 31 (Africa), designation by monotypy.</p></tp:treatment-sec><tp:treatment-sec sec-type="Distribution"><title>Distribution.</title><p>Sub-Saharan Africa (absent in the south-western part of SAF and Madagascar), Saudi Arabia, and Yemen (<xref ref-type="fig" rid="F56">Fig. 356</xref>).</p></tp:treatment-sec><tp:treatment-sec sec-type="Ecology"><title>Ecology.</title><p>This genus is generally associated with plants in the family <tp:taxon-name>Anarcadiaceae</tp:taxon-name> (cf. <xref ref-type="bibr" rid="B175">Jolivet and Hawkeswood 1995</xref>; <xref ref-type="bibr" rid="B83">Chaboo et al. 2007</xref>).</p></tp:treatment-sec><tp:treatment-sec sec-type="Notes"><title>Notes.</title><p>Sixteen species have been described.</p></tp:treatment-sec><tp:treatment-sec><!--Section generated to contain objects referenced in tp:taxon-treatment.--><fig id="F11" position="float" orientation="portrait"><label>Figures 83–91.</label><caption><p>Habitus. <bold>83</bold> <italic><tp:taxon-name>Physomandroya melanarthra</tp:taxon-name></italic> (Fairmaire) <bold>84</bold> <italic><tp:taxon-name>Physonychis violaceipennis</tp:taxon-name></italic> (Baly) <bold>85</bold> <italic><tp:taxon-name>Podagrica oneili</tp:taxon-name></italic> (Jacoby) <bold>86</bold> <italic><tp:taxon-name>Podagrica</tp:taxon-name></italic> (ex <italic><tp:taxon-name>Podagricina</tp:taxon-name></italic> Csiki) <italic>aethiopica</italic> (Chapuis) <bold>87</bold> <italic><tp:taxon-name>Polyclada bohemani</tp:taxon-name></italic> (Baly) <bold>88</bold> <italic><tp:taxon-name>Pratima variabilis</tp:taxon-name></italic> Maulik <bold>89</bold> <italic><tp:taxon-name>Pseudadorium amplum</tp:taxon-name></italic> (Weise) <bold>90</bold> <italic><tp:taxon-name>Pseudophygasia analis</tp:taxon-name></italic> (Harold) <bold>91</bold> <italic><tp:taxon-name>Psylliodes calcarata</tp:taxon-name></italic> (Bryant).</p></caption><graphic xmlns:xlink="http://www.w3.org/1999/xlink" xlink:href="ZooKeys-253-001-g011.jpg" position="float" orientation="portrait" xlink:type="simple"/></fig><fig id="F35" position="float" orientation="portrait"><label>Figures 236–241.</label><caption><p>Morphological characters. <bold>236</bold> <italic><tp:taxon-name>Physomandroya melanarthra</tp:taxon-name></italic> (Fairmaire), head and pronotum in dorsal view <bold>237</bold> Ditto, hind tibia and metatarsus <bold>238</bold> <italic><tp:taxon-name>Physomandroya punctulifera</tp:taxon-name></italic> Bechyné, elytra in lateral view <bold>239</bold> <italic><tp:taxon-name>Physonychis viridipennis</tp:taxon-name></italic> (Dalman), head in frontal view <bold>240</bold> <italic><tp:taxon-name>Polyclada smythi</tp:taxon-name></italic> Bryant, left antenna in male in dorsal view <bold>241</bold> Ditto, left antenna in female in dorsal view.</p></caption><graphic xmlns:xlink="http://www.w3.org/1999/xlink" xlink:href="ZooKeys-253-001-g035.jpg" position="float" orientation="portrait" xlink:type="simple"/></fig><fig id="F55" position="float" orientation="portrait"><label>Figures 356–361.</label><caption><p>Maps of distribution. <bold>356</bold> <italic><tp:taxon-name>Polyclada</tp:taxon-name></italic> Chevrolat <bold>357</bold> <italic><tp:taxon-name>Pratima</tp:taxon-name></italic> Maulik <bold>358</bold> <italic><tp:taxon-name>Pseudadorium</tp:taxon-name></italic> Fairmaire <bold>359</bold> <italic><tp:taxon-name>Pseudophygasia</tp:taxon-name></italic> Biondi &amp; D’Alessandro, in press <bold>360</bold> <italic><tp:taxon-name>Psylliodes</tp:taxon-name></italic> Berthold <bold>361</bold> <italic><tp:taxon-name>Sanckia</tp:taxon-name></italic> Duvivier.</p></caption><graphic xmlns:xlink="http://www.w3.org/1999/xlink" xlink:href="ZooKeys-253-001-g055.jpg" position="float" orientation="portrait" xlink:type="simple"/></fig><fig id="F56" position="float" orientation="portrait"><label>Figures 362–367.</label><caption><p>Maps of distribution. <bold>362</bold> <italic><tp:taxon-name>Serraphula</tp:taxon-name></italic> Jacoby <bold>363</bold> <italic><tp:taxon-name>Sesquiphaera</tp:taxon-name></italic> Bechyné <bold>364</bold> <italic><tp:taxon-name>Seychellaltica</tp:taxon-name></italic> Biondi <bold>365</bold> <italic><tp:taxon-name>Sjostedtinia</tp:taxon-name></italic> Weise <bold>366</bold> <italic><tp:taxon-name>Sphaeroderma</tp:taxon-name></italic> Stephens <bold>367</bold> <italic><tp:taxon-name>Stegnaspea</tp:taxon-name></italic> Baly.</p></caption><graphic xmlns:xlink="http://www.w3.org/1999/xlink" xlink:href="ZooKeys-253-001-g056.jpg" position="float" orientation="portrait" xlink:type="simple"/></fig></tp:treatment-sec><ref-list><ref id="B2"><mixed-citation xmlns:xlink="http://www.w3.org/1999/xlink" xlink:type="simple"><person-group><name name-style="western"><surname>Achard</surname><given-names>J</given-names></name></person-group> (<year>1922</year>)<source> Descriptions de nouveaux Halticini (Col. Chrysomelidae). Fragmenta Entomologiques 1922: 3–10.</source></mixed-citation></ref><ref id="B87"><mixed-citation xmlns:xlink="http://www.w3.org/1999/xlink" xlink:type="simple"><person-group><name name-style="western"><surname>Chevrolat</surname><given-names>LAA</given-names></name></person-group> (<year>1836</year>)<source> In: Dejean PFMA (Ed) Catalogue des Coléoptères de la collection de M. le Comte Dejean. Deuxième édition, revue, corrigée et augmentée, livr. 5. Librairie Méquignon-Marvis Père et Fils, Paris, pp. 361–442.</source></mixed-citation></ref><ref id="B153"><mixed-citation xmlns:xlink="http://www.w3.org/1999/xlink" xlink:type="simple"><person-group><name name-style="western"><surname>Hope</surname><given-names>FW</given-names></name></person-group> (<year>1840</year>)<source> The coleopterist’s manual, part the third, containing various families, genera, and species, of beetles, recorded by Linneus and Fabricius.</source><publisher-name>Also, descriptions of newly discovered and unpublished insects. Bowdery &amp; Kerby</publisher-name>, <publisher-loc>London</publisher-loc>, <lpage>191</lpage> pp.</mixed-citation></ref><ref id="B5"><mixed-citation xmlns:xlink="http://www.w3.org/1999/xlink" xlink:type="simple"><person-group><name name-style="western"><surname>Baly</surname><given-names>JS</given-names></name></person-group> (<year>1861</year>)<article-title> Descriptions of new genera and species of Phytophaga.</article-title><source>Journal of Entomology </source><volume>1</volume>: <fpage>193</fpage>-<lpage>206</lpage>.</mixed-citation></ref><ref id="B179"><mixed-citation xmlns:xlink="http://www.w3.org/1999/xlink" xlink:type="simple"><person-group><name name-style="western"><surname>Kolbe</surname><given-names>HJ</given-names></name></person-group> (<year>1894</year>)<source> Die Pfeilgiftkafer der Kalahari-Wuste, <italic>Diamphidia simplex</italic> Péring. (<italic>locusta</italic> Fairm.). Stettiner Entomologische Zeitung 55: 79−86.</source></mixed-citation></ref><ref id="B203"><mixed-citation xmlns:xlink="http://www.w3.org/1999/xlink" xlink:type="simple"><person-group><name name-style="western"><surname>Medvedev</surname><given-names>LN</given-names></name></person-group> (<year>1996</year>)<source> The Chrysomelidae of Arabia. Fauna of Saudi Arabia 15: 215−263.</source></mixed-citation></ref><ref id="B59"><mixed-citation xmlns:xlink="http://www.w3.org/1999/xlink" xlink:type="simple"><person-group><name name-style="western"><surname>Biondi</surname><given-names>M</given-names></name><name name-style="western"><surname>D’Alessandro</surname><given-names>P</given-names></name></person-group> (<year>2010a</year>)<article-title> Genus-group names of Afrotropical flea beetles (Coleoptera: Chrysomelidae: Alticinae): Annotated catalogue and biogeographical notes. Eur. J. Entomol.</article-title><volume>107</volume>: <fpage>401</fpage>-<lpage>424</lpage>.</mixed-citation></ref><ref id="B175"><mixed-citation xmlns:xlink="http://www.w3.org/1999/xlink" xlink:type="simple"><person-group><name name-style="western"><surname>Jolivet</surname><given-names>P</given-names></name><name name-style="western"><surname>Hawkeswood</surname><given-names>TJ</given-names></name></person-group> (<year>1995</year>)<source> Host-plants of Chrysomelidae of the World.</source><publisher-name>An essay about the relationships between the leaf-beetles and their food-plants. Backhuys Publishers</publisher-name>, <publisher-loc>Leiden</publisher-loc>, <lpage>281</lpage> pp.</mixed-citation></ref><ref id="B83"><mixed-citation xmlns:xlink="http://www.w3.org/1999/xlink" xlink:type="simple"><person-group><name name-style="western"><surname>Chaboo</surname><given-names>CS</given-names></name><name name-style="western"><surname>Grobbelaar</surname><given-names>E</given-names></name><name name-style="western"><surname>Larsen</surname><given-names>A</given-names></name></person-group> (<year>2007</year>)<source> Fecal ecology in Leaf Beetles: Novel records in the African arrow-poison beetles, <italic>Diamphidia</italic> Gerstaecker and <italic>Polyclada</italic> Chevrolat (Chrysomelidae: Galerucinae). Coleopt. Bull. 61: 297−309. </source>doi: <ext-link ext-link-type="uri" xlink:href="http://dx.doi.org/10.1649/0010-065X(2007)61[297:FEILBN]2.0.CO;2" xlink:type="simple">10.1649/0010-065X(2007)61[297:FEILBN]2.0.CO;2</ext-link></mixed-citation></ref></ref-list></tp:taxon-treatment>
