# Supplementary material for: Afrotropical flea beetle genera: a key to their identification, updated catalogue and biogeographical analysis (Coleoptera, Chrysomelidae, Galerucinae, Alticini)
Source: Zookeys. 2012 Dec 20;(253):1–158. doi: 10.3897/zookeys.253.3414 (PMC3560840; doi:10.3897/zookeys.253.3414)
Supplement: XML Treatment for Pratima [file zookeys.253.3414-treatment80.xml]

<!DOCTYPE tp:taxon-treatment
  PUBLIC "-//TaxonX//DTD Taxonomic Treatment Publishing DTD v0 20100105//EN" "tax-treatment-NSO.dtd">
<tp:taxon-treatment xmlns:tp="http://www.plazi.org/taxpub"><tp:treatment-meta><mixed-citation publication-type="journal"><person-group><name><surname>Biondi</surname><given-names>Maurizio</given-names></name><name><surname>D’Alessandro</surname><given-names>Paola</given-names></name></person-group><article-title>Afrotropical flea beetle genera: a key to their identification, updated catalogue and biogeographical analysis (Coleoptera, Chrysomelidae, Galerucinae, Alticini)</article-title><source>Zookeys</source><day>20</day><month>12</month><year>2012</year><volume>2012</volume><issue>253</issue><fpage>1</fpage><lpage>158</lpage><pub-id pub-id-type="doi">10.3897/zookeys.253.3414</pub-id></mixed-citation></tp:treatment-meta><tp:nomenclature><tp:taxon-name>
                        <tp:taxon-name-part taxon-name-part-type="genus">Pratima</tp:taxon-name-part>
                    <object-id xmlns:xlink="http://www.w3.org/1999/xlink" xlink:type="simple">http://species-id.net/wiki/Pratima</object-id>
								</tp:taxon-name><tp:taxon-authority>Maulik, 1931</tp:taxon-authority><xref ref-type="fig" rid="F11">Figs 88</xref><xref ref-type="fig" rid="F36">242</xref><xref ref-type="fig" rid="F55">357</xref></tp:nomenclature><tp:treatment-sec sec-type="References"><title>References.</title><p><xref ref-type="bibr" rid="B201">Maulik 1931</xref>: 253; <xref ref-type="bibr" rid="B30">Bechyné 1958a</xref>: 84; <xref ref-type="bibr" rid="B59">Biondi and D’Alessandro 2010a</xref>: 413.</p></tp:treatment-sec><tp:treatment-sec sec-type="Type species"><title>Type species.</title><p><italic><tp:taxon-name>Pratima variabilis</tp:taxon-name></italic> Maulik, 1931: 253 (Seychelles: Silhouette and Mahe), by original designation.</p></tp:treatment-sec><tp:treatment-sec sec-type="Distribution"><title>Distribution.</title><p>Indian Ocean (Seychelles and Mascarene Islands) (<xref ref-type="fig" rid="F55">Fig. 357</xref>).</p></tp:treatment-sec><tp:treatment-sec sec-type="Ecology"><title>Ecology.</title><p>The species of this genus live in forests (300–700 m) (<xref ref-type="bibr" rid="B201">Maulik 1931</xref>).</p></tp:treatment-sec><tp:treatment-sec sec-type="Notes"><title>Notes.</title><p>There are eight known species.</p></tp:treatment-sec><tp:treatment-sec><!--Section generated to contain objects referenced in tp:taxon-treatment.--><fig id="F11" position="float" orientation="portrait"><label>Figures 83–91.</label><caption><p>Habitus. <bold>83</bold> <italic><tp:taxon-name>Physomandroya melanarthra</tp:taxon-name></italic> (Fairmaire) <bold>84</bold> <italic><tp:taxon-name>Physonychis violaceipennis</tp:taxon-name></italic> (Baly) <bold>85</bold> <italic><tp:taxon-name>Podagrica oneili</tp:taxon-name></italic> (Jacoby) <bold>86</bold> <italic><tp:taxon-name>Podagrica</tp:taxon-name></italic> (ex <italic><tp:taxon-name>Podagricina</tp:taxon-name></italic> Csiki) <italic>aethiopica</italic> (Chapuis) <bold>87</bold> <italic><tp:taxon-name>Polyclada bohemani</tp:taxon-name></italic> (Baly) <bold>88</bold> <italic><tp:taxon-name>Pratima variabilis</tp:taxon-name></italic> Maulik <bold>89</bold> <italic><tp:taxon-name>Pseudadorium amplum</tp:taxon-name></italic> (Weise) <bold>90</bold> <italic><tp:taxon-name>Pseudophygasia analis</tp:taxon-name></italic> (Harold) <bold>91</bold> <italic><tp:taxon-name>Psylliodes calcarata</tp:taxon-name></italic> (Bryant).</p></caption><graphic xmlns:xlink="http://www.w3.org/1999/xlink" xlink:href="ZooKeys-253-001-g011.jpg" position="float" orientation="portrait" xlink:type="simple"/></fig><fig id="F36" position="float" orientation="portrait"><label>Figures 242–247.</label><caption><p>Morphological characters <bold>242</bold> <italic><tp:taxon-name>Pratima vinsoni</tp:taxon-name></italic> Bechyné, head in frontal view <bold>243 </bold><italic><tp:taxon-name>Pseudadorium balyanum</tp:taxon-name></italic> (Csiki), head and pronotum in dorsal view <bold>244</bold> Ditto, head in frontal view <bold>245</bold> Ditto, hind leg in sublateral view <bold>246</bold> <italic><tp:taxon-name>Pseudophygasia analis</tp:taxon-name></italic> (Harold), head and pronotum in dorsal view <bold>247</bold> Ditto, elytral punctation.</p></caption><graphic xmlns:xlink="http://www.w3.org/1999/xlink" xlink:href="ZooKeys-253-001-g036.jpg" position="float" orientation="portrait" xlink:type="simple"/></fig><fig id="F55" position="float" orientation="portrait"><label>Figures 356–361.</label><caption><p>Maps of distribution. <bold>356</bold> <italic><tp:taxon-name>Polyclada</tp:taxon-name></italic> Chevrolat <bold>357</bold> <italic><tp:taxon-name>Pratima</tp:taxon-name></italic> Maulik <bold>358</bold> <italic><tp:taxon-name>Pseudadorium</tp:taxon-name></italic> Fairmaire <bold>359</bold> <italic><tp:taxon-name>Pseudophygasia</tp:taxon-name></italic> Biondi &amp; D’Alessandro, in press <bold>360</bold> <italic><tp:taxon-name>Psylliodes</tp:taxon-name></italic> Berthold <bold>361</bold> <italic><tp:taxon-name>Sanckia</tp:taxon-name></italic> Duvivier.</p></caption><graphic xmlns:xlink="http://www.w3.org/1999/xlink" xlink:href="ZooKeys-253-001-g055.jpg" position="float" orientation="portrait" xlink:type="simple"/></fig></tp:treatment-sec><ref-list><ref id="B201"><mixed-citation xmlns:xlink="http://www.w3.org/1999/xlink" xlink:type="simple"><person-group><name name-style="western"><surname>Maulik</surname><given-names>S</given-names></name></person-group> (<year>1931</year>)<source> Coleoptera, Chrysomelidae, Eumolpinae, Galerucinae and Halticinae. Percy Sladen Trust Expedition,1905. Transactions of the Linnean Society of London (series 2), Zoology 19: 241−260.</source></mixed-citation></ref><ref id="B30"><mixed-citation xmlns:xlink="http://www.w3.org/1999/xlink" xlink:type="simple"><person-group><name name-style="western"><surname>Bechyné</surname><given-names>J</given-names></name></person-group> (<year>1958a</year>)<source> Contribution a l’étude des Chrysomeloidea des Iles Mascareignes. II. Alticidae. Mauritius Institute Bulletin 5:83−93.</source></mixed-citation></ref><ref id="B59"><mixed-citation xmlns:xlink="http://www.w3.org/1999/xlink" xlink:type="simple"><person-group><name name-style="western"><surname>Biondi</surname><given-names>M</given-names></name><name name-style="western"><surname>D’Alessandro</surname><given-names>P</given-names></name></person-group> (<year>2010a</year>)<article-title> Genus-group names of Afrotropical flea beetles (Coleoptera: Chrysomelidae: Alticinae): Annotated catalogue and biogeographical notes. Eur. J. Entomol.</article-title><volume>107</volume>: <fpage>401</fpage>-<lpage>424</lpage>.</mixed-citation></ref></ref-list></tp:taxon-treatment>
