# Supplementary material for: Afrotropical flea beetle genera: a key to their identification, updated catalogue and biogeographical analysis (Coleoptera, Chrysomelidae, Galerucinae, Alticini)
Source: Zookeys. 2012 Dec 20;(253):1–158. doi: 10.3897/zookeys.253.3414 (PMC3560840; doi:10.3897/zookeys.253.3414)
Supplement: XML Treatment for Pseudadorium [file zookeys.253.3414-treatment81.xml]

<!DOCTYPE tp:taxon-treatment
  PUBLIC "-//TaxonX//DTD Taxonomic Treatment Publishing DTD v0 20100105//EN" "tax-treatment-NSO.dtd">
<tp:taxon-treatment xmlns:tp="http://www.plazi.org/taxpub"><tp:treatment-meta><mixed-citation publication-type="journal"><person-group><name><surname>Biondi</surname><given-names>Maurizio</given-names></name><name><surname>D’Alessandro</surname><given-names>Paola</given-names></name></person-group><article-title>Afrotropical flea beetle genera: a key to their identification, updated catalogue and biogeographical analysis (Coleoptera, Chrysomelidae, Galerucinae, Alticini)</article-title><source>Zookeys</source><day>20</day><month>12</month><year>2012</year><volume>2012</volume><issue>253</issue><fpage>1</fpage><lpage>158</lpage><pub-id pub-id-type="doi">10.3897/zookeys.253.3414</pub-id></mixed-citation></tp:treatment-meta><tp:nomenclature><tp:taxon-name>
                        <tp:taxon-name-part taxon-name-part-type="genus">Pseudadorium</tp:taxon-name-part>
                    <object-id xmlns:xlink="http://www.w3.org/1999/xlink" xlink:type="simple">http://species-id.net/wiki/Pseudadorium</object-id>
								</tp:taxon-name><tp:taxon-authority>Fairmaire, 1885</tp:taxon-authority><xref ref-type="fig" rid="F11">Figs 89</xref><xref ref-type="fig" rid="F36">243–245</xref><xref ref-type="fig" rid="F55">358</xref><tp:nomenclature-citation-list><tp:nomenclature-citation><tp:taxon-name>Asphaera</tp:taxon-name><comment> Chevrolat, 1843 (pars)</comment></tp:nomenclature-citation><tp:nomenclature-citation><tp:taxon-name>Hemipyxis</tp:taxon-name><comment> Chevrolat, 1836 (pars)</comment></tp:nomenclature-citation></tp:nomenclature-citation-list></tp:nomenclature><tp:treatment-sec sec-type="References"><title>References.</title><p><xref ref-type="bibr" rid="B118">Fairmaire 1885</xref>: 239; <xref ref-type="bibr" rid="B31">Bechyné 1958b</xref>: 193.</p></tp:treatment-sec><tp:treatment-sec sec-type="Type species"><title>Type species.</title><p><italic><tp:taxon-name>Pseudadorium vernicatum</tp:taxon-name></italic> Fairmaire, 1885: 239 (Madagascar), designation by monotypy.</p></tp:treatment-sec><tp:treatment-sec sec-type="Distribution"><title>Distribution.</title><p>Only found onMadagascar (<xref ref-type="fig" rid="F55">Fig. 358</xref>).</p></tp:treatment-sec><tp:treatment-sec sec-type="Ecology"><title>Ecology.</title><p>No information.</p></tp:treatment-sec><tp:treatment-sec sec-type="Notes"><title>Notes.</title><p>About twenty described species. We define this genus in a broader sense than <xref ref-type="bibr" rid="B31">Bechyné (1958b)</xref> did. He separated <italic><tp:taxon-name>Pseudadorium</tp:taxon-name></italic> from <italic><tp:taxon-name>Hemipyxis</tp:taxon-name></italic> Chevrolat on the basis of the distinctly vertically orientated elytral epipleura alone; not visible laterally in dorsal view (horizontally orientated and visible in lateral view in <italic><tp:taxon-name>Hemipyxis</tp:taxon-name></italic>). However, the elytral epipleural configuration is variable. Other diagnostic characters are more useful for separating these two genera, such as: frontal carina not extended towards the clypeus (<xref ref-type="fig" rid="F36">Fig. 244</xref>) in <italic><tp:taxon-name>Pseudadorium</tp:taxon-name></italic> [extended in <italic><tp:taxon-name>Hemipyxis</tp:taxon-name></italic> (<xref ref-type="fig" rid="F27">Fig. 193</xref>)]; frons distinctly raised distally (<xref ref-type="fig" rid="F36">Fig. 244</xref>) in <italic><tp:taxon-name>Pseudadorium</tp:taxon-name></italic> [not raised in <italic><tp:taxon-name>Hemipyxis</tp:taxon-name></italic> (<xref ref-type="fig" rid="F27">Fig. 193</xref>)]; elytra with distinct basal calli in <italic><tp:taxon-name>Pseudadorium</tp:taxon-name></italic> (absent in <italic><tp:taxon-name>Hemipyxis</tp:taxon-name></italic>); pronotum with anterior angles distinctly thickened and produced towards anterior (<xref ref-type="fig" rid="F36">Fig. 243</xref>) in <italic><tp:taxon-name>Pseudadorium</tp:taxon-name></italic> [slightly thickened and not distinctly produced towards the anterior in <italic><tp:taxon-name>Hemipyxis</tp:taxon-name></italic> (<xref ref-type="fig" rid="F27">Fig. 192</xref>)]; hind tibiae narrowly and less deeply channeled dorsally in <italic><tp:taxon-name>Pseudadorium</tp:taxon-name></italic> (<xref ref-type="fig" rid="F36">Fig. 245</xref>) [broadly and more deeply channeled in <italic><tp:taxon-name>Hemipyxis</tp:taxon-name></italic> (<xref ref-type="fig" rid="F28">Fig. 194</xref>)]. The following species from Madagascar, previously attributed to <italic><tp:taxon-name>Hemipyxis</tp:taxon-name></italic>, are here transferred to <italic><tp:taxon-name>Pseudadorium</tp:taxon-name></italic>: <italic><tp:taxon-name>Hemipyxis balyana</tp:taxon-name></italic> (Csiki in <xref ref-type="bibr" rid="B151">Heikertinger and Csiki 1940</xref>: 461) = <italic><tp:taxon-name>Pseudadorium balyanum</tp:taxon-name></italic> (Csiki in <xref ref-type="bibr" rid="B151">Heikertinger and Csiki 1940</xref>) comb. n.; <italic><tp:taxon-name>Hemipyxis brevicornis</tp:taxon-name></italic> (Jacoby, 1892a: 573) = <italic><tp:taxon-name>Pseudadorium brevicornis</tp:taxon-name></italic> (Jacoby, 1892a) comb. n.; <italic><tp:taxon-name>Hemipyxis cyanea</tp:taxon-name></italic> (Weise, 1910b: 439) = <italic><tp:taxon-name>Pseudadorium cyaneum</tp:taxon-name></italic> (Weise, 1910b) comb. n.; <italic><tp:taxon-name>Hemipyxis gynandromorpha</tp:taxon-name></italic> Bechyné, 1958c: 195 = <italic><tp:taxon-name>Pseudadorium gynandromorphum</tp:taxon-name></italic> (Bechyné, 1958c) comb. n.; <italic><tp:taxon-name>Hemipyxis latiuscula</tp:taxon-name></italic> Bechyné, 1958c: 195 = <italic><tp:taxon-name>Pseudadorium latiusculum</tp:taxon-name></italic> (Bechyné, 1958c) comb. n.; <italic><tp:taxon-name>Hemipyxis soror</tp:taxon-name></italic> (Weise, 1910b: 469) = <italic><tp:taxon-name>Pseudadorium soror</tp:taxon-name></italic> (Weise, 1910b) comb. n.</p></tp:treatment-sec><tp:treatment-sec><!--Section generated to contain objects referenced in tp:taxon-treatment.--><fig id="F11" position="float" orientation="portrait"><label>Figures 83–91.</label><caption><p>Habitus. <bold>83</bold> <italic><tp:taxon-name>Physomandroya melanarthra</tp:taxon-name></italic> (Fairmaire) <bold>84</bold> <italic><tp:taxon-name>Physonychis violaceipennis</tp:taxon-name></italic> (Baly) <bold>85</bold> <italic><tp:taxon-name>Podagrica oneili</tp:taxon-name></italic> (Jacoby) <bold>86</bold> <italic><tp:taxon-name>Podagrica</tp:taxon-name></italic> (ex <italic><tp:taxon-name>Podagricina</tp:taxon-name></italic> Csiki) <italic>aethiopica</italic> (Chapuis) <bold>87</bold> <italic><tp:taxon-name>Polyclada bohemani</tp:taxon-name></italic> (Baly) <bold>88</bold> <italic><tp:taxon-name>Pratima variabilis</tp:taxon-name></italic> Maulik <bold>89</bold> <italic><tp:taxon-name>Pseudadorium amplum</tp:taxon-name></italic> (Weise) <bold>90</bold> <italic><tp:taxon-name>Pseudophygasia analis</tp:taxon-name></italic> (Harold) <bold>91</bold> <italic><tp:taxon-name>Psylliodes calcarata</tp:taxon-name></italic> (Bryant).</p></caption><graphic xmlns:xlink="http://www.w3.org/1999/xlink" xlink:href="ZooKeys-253-001-g011.jpg" position="float" orientation="portrait" xlink:type="simple"/></fig><fig id="F36" position="float" orientation="portrait"><label>Figures 242–247.</label><caption><p>Morphological characters <bold>242</bold> <italic><tp:taxon-name>Pratima vinsoni</tp:taxon-name></italic> Bechyné, head in frontal view <bold>243 </bold><italic><tp:taxon-name>Pseudadorium balyanum</tp:taxon-name></italic> (Csiki), head and pronotum in dorsal view <bold>244</bold> Ditto, head in frontal view <bold>245</bold> Ditto, hind leg in sublateral view <bold>246</bold> <italic><tp:taxon-name>Pseudophygasia analis</tp:taxon-name></italic> (Harold), head and pronotum in dorsal view <bold>247</bold> Ditto, elytral punctation.</p></caption><graphic xmlns:xlink="http://www.w3.org/1999/xlink" xlink:href="ZooKeys-253-001-g036.jpg" position="float" orientation="portrait" xlink:type="simple"/></fig><fig id="F55" position="float" orientation="portrait"><label>Figures 356–361.</label><caption><p>Maps of distribution. <bold>356</bold> <italic><tp:taxon-name>Polyclada</tp:taxon-name></italic> Chevrolat <bold>357</bold> <italic><tp:taxon-name>Pratima</tp:taxon-name></italic> Maulik <bold>358</bold> <italic><tp:taxon-name>Pseudadorium</tp:taxon-name></italic> Fairmaire <bold>359</bold> <italic><tp:taxon-name>Pseudophygasia</tp:taxon-name></italic> Biondi &amp; D’Alessandro, in press <bold>360</bold> <italic><tp:taxon-name>Psylliodes</tp:taxon-name></italic> Berthold <bold>361</bold> <italic><tp:taxon-name>Sanckia</tp:taxon-name></italic> Duvivier.</p></caption><graphic xmlns:xlink="http://www.w3.org/1999/xlink" xlink:href="ZooKeys-253-001-g055.jpg" position="float" orientation="portrait" xlink:type="simple"/></fig><fig id="F27" position="float" orientation="portrait"><label>Figures 188–193.</label><caption><p>Morphological characters. <bold>188</bold> <italic><tp:taxon-name>Guinerestia rubra</tp:taxon-name></italic> Scherer, longitudinal hollow in distal half of anterior tibiae <bold>189</bold> <italic><tp:taxon-name>Halticotropis costipennis</tp:taxon-name></italic> Bechyné, head and pronotum in dorsal view <bold>190 </bold>Ditto, head in frontal view <bold>191</bold> Ditto, hind leg and elytral surface <bold>192</bold> <italic><tp:taxon-name>Hemipyxis burgeoni</tp:taxon-name></italic> (Laboissière), head and pronotum in dorsal view <bold>193</bold> Ditto, head in frontal view.</p></caption><graphic xmlns:xlink="http://www.w3.org/1999/xlink" xlink:href="ZooKeys-253-001-g027.jpg" position="float" orientation="portrait" xlink:type="simple"/></fig><fig id="F28" position="float" orientation="portrait"><label>Figures 194–199.</label><caption><p>Morphological characters. <bold>194</bold> <italic><tp:taxon-name>Hemipyxis obscuretestaceum</tp:taxon-name></italic> (Thomson), hind tibia and metatarsus <bold>195</bold> <italic><tp:taxon-name>Hespera maculicollis</tp:taxon-name></italic> Jacoby, head and pronotum in dorsal view <bold>196</bold> <italic><tp:taxon-name>Hildebrandtina obscura</tp:taxon-name></italic> Bechyné, head and pronotum in dorsal view <bold>197</bold> <italic><tp:taxon-name>Hildebrandtina similis</tp:taxon-name></italic> Bechyné, head and pronotum in dorsal view <bold>198</bold> <italic><tp:taxon-name>Homichloda barkeri</tp:taxon-name></italic> (Jacoby), hind tibia and metatarsus and elytral surface <bold>199 </bold><italic><tp:taxon-name>Hyphasis sita</tp:taxon-name></italic> (Maulik), head and pronotum in dorsal view.</p></caption><graphic xmlns:xlink="http://www.w3.org/1999/xlink" xlink:href="ZooKeys-253-001-g028.jpg" position="float" orientation="portrait" xlink:type="simple"/></fig></tp:treatment-sec><ref-list><ref id="B118"><mixed-citation xmlns:xlink="http://www.w3.org/1999/xlink" xlink:type="simple"><person-group><name name-style="western"><surname>Fairmaire</surname><given-names>L</given-names></name></person-group> (<year>1885</year>)<source> Note sur les Coléoptères recueillis par M. Ach. Raffray à Madagascar et descriptions des espèces nouvelles. 1re Pàrtie. Annales de la Société Entomologique de France 4: 225−242.</source></mixed-citation></ref><ref id="B31"><mixed-citation xmlns:xlink="http://www.w3.org/1999/xlink" xlink:type="simple"><person-group><name name-style="western"><surname>Bechyné</surname><given-names>J</given-names></name></person-group> (<year>1958b</year>)<source> Notes sur quelques Oedionychini de Madagascar. Bulletin Mensuel de la Société Linnéenne de Lyon 28: 318−323.</source></mixed-citation></ref><ref id="B151"><mixed-citation xmlns:xlink="http://www.w3.org/1999/xlink" xlink:type="simple"><person-group><name name-style="western"><surname>Heikertinger</surname><given-names>F</given-names></name><name name-style="western"><surname>Csiki</surname><given-names>C</given-names></name></person-group> (<year>1940</year>)<source> Coleopterorum Catalogus auspiciis et auxilio W. Junk editus a S. Schenkling. Partes 160 et 169. Chrysomelidae: Halticinae, vol. 25. Uitgeverij Dr. Junk, Gravenhage, pp. 337−635.</source></mixed-citation></ref></ref-list></tp:taxon-treatment>
