# Supplementary material for: Afrotropical flea beetle genera: a key to their identification, updated catalogue and biogeographical analysis (Coleoptera, Chrysomelidae, Galerucinae, Alticini)
Source: Zookeys. 2012 Dec 20;(253):1–158. doi: 10.3897/zookeys.253.3414 (PMC3560840; doi:10.3897/zookeys.253.3414)
Supplement: XML Treatment for Psylliodes [file zookeys.253.3414-treatment83.xml]

<!DOCTYPE tp:taxon-treatment
  PUBLIC "-//TaxonX//DTD Taxonomic Treatment Publishing DTD v0 20100105//EN" "tax-treatment-NSO.dtd">
<tp:taxon-treatment xmlns:tp="http://www.plazi.org/taxpub"><tp:treatment-meta><mixed-citation publication-type="journal"><person-group><name><surname>Biondi</surname><given-names>Maurizio</given-names></name><name><surname>D’Alessandro</surname><given-names>Paola</given-names></name></person-group><article-title>Afrotropical flea beetle genera: a key to their identification, updated catalogue and biogeographical analysis (Coleoptera, Chrysomelidae, Galerucinae, Alticini)</article-title><source>Zookeys</source><day>20</day><month>12</month><year>2012</year><volume>2012</volume><issue>253</issue><fpage>1</fpage><lpage>158</lpage><pub-id pub-id-type="doi">10.3897/zookeys.253.3414</pub-id></mixed-citation></tp:treatment-meta><tp:nomenclature><tp:taxon-name>
                        <tp:taxon-name-part taxon-name-part-type="genus">Psylliodes</tp:taxon-name-part>
                    <object-id xmlns:xlink="http://www.w3.org/1999/xlink" xlink:type="simple">http://species-id.net/wiki/Psylliodes</object-id>
								</tp:taxon-name><tp:taxon-authority>Berthold, 1827</tp:taxon-authority><xref ref-type="fig" rid="F11">Figs 91</xref><xref ref-type="fig" rid="F37">248</xref><xref ref-type="fig" rid="F55">360</xref></tp:nomenclature><tp:treatment-sec sec-type="References"><title>References.</title><p><xref ref-type="bibr" rid="B42">Berthold 1827</xref>: 401; <xref ref-type="bibr" rid="B44">Biondi 1996</xref>: 257; <xref ref-type="bibr" rid="B210">Nadein 2007</xref>: 317; <xref ref-type="bibr" rid="B59">Biondi and D’Alessandro 2010a</xref>: 413; <xref ref-type="bibr" rid="B101">Döberl 2012</xref>: 444.</p></tp:treatment-sec><tp:treatment-sec sec-type="Type species"><title>Type species.</title><p><italic><tp:taxon-name>Chrysomela chrysocephala</tp:taxon-name></italic> Linnaeus, 1758: 372 (Europe), by subsequent designation by Maulik (1926: 144).</p></tp:treatment-sec><tp:treatment-sec sec-type="Distribution"><title>Distribution.</title><p>Found inall the zoogeographical regions. In the Afrotropical region this genus is known from Ethiopia, Kenya, Republic of South Africa, Tanzania and Socotra Island (Yemen) (<xref ref-type="fig" rid="F55">Fig. 360</xref>).</p></tp:treatment-sec><tp:treatment-sec sec-type="Ecology"><title>Ecology.</title><p>Known host plants for this genus fall in the plant families Cruciferae (= Brassicaeae), <tp:taxon-name>Solanaceae</tp:taxon-name> and <tp:taxon-name>Poaceae</tp:taxon-name> (also known as <tp:taxon-name>Gramineae</tp:taxon-name>) (cf. <xref ref-type="bibr" rid="B175">Jolivet and Hawkeswood 1995</xref>).</p></tp:treatment-sec><tp:treatment-sec sec-type="Notes"><title>Notes.</title><p>There are seven described species.</p></tp:treatment-sec><tp:treatment-sec><!--Section generated to contain objects referenced in tp:taxon-treatment.--><fig id="F11" position="float" orientation="portrait"><label>Figures 83–91.</label><caption><p>Habitus. <bold>83</bold> <italic><tp:taxon-name>Physomandroya melanarthra</tp:taxon-name></italic> (Fairmaire) <bold>84</bold> <italic><tp:taxon-name>Physonychis violaceipennis</tp:taxon-name></italic> (Baly) <bold>85</bold> <italic><tp:taxon-name>Podagrica oneili</tp:taxon-name></italic> (Jacoby) <bold>86</bold> <italic><tp:taxon-name>Podagrica</tp:taxon-name></italic> (ex <italic><tp:taxon-name>Podagricina</tp:taxon-name></italic> Csiki) <italic>aethiopica</italic> (Chapuis) <bold>87</bold> <italic><tp:taxon-name>Polyclada bohemani</tp:taxon-name></italic> (Baly) <bold>88</bold> <italic><tp:taxon-name>Pratima variabilis</tp:taxon-name></italic> Maulik <bold>89</bold> <italic><tp:taxon-name>Pseudadorium amplum</tp:taxon-name></italic> (Weise) <bold>90</bold> <italic><tp:taxon-name>Pseudophygasia analis</tp:taxon-name></italic> (Harold) <bold>91</bold> <italic><tp:taxon-name>Psylliodes calcarata</tp:taxon-name></italic> (Bryant).</p></caption><graphic xmlns:xlink="http://www.w3.org/1999/xlink" xlink:href="ZooKeys-253-001-g011.jpg" position="float" orientation="portrait" xlink:type="simple"/></fig><fig id="F37" position="float" orientation="portrait"><label>Figures 248–253.</label><caption><p>Morphological characters. <bold>248</bold> <italic><tp:taxon-name>Psylliodes teresae</tp:taxon-name></italic> Biondi, apical part of hind tibia and preapical insertion of metatarsus <bold>249</bold> <italic><tp:taxon-name>Sanckia</tp:taxon-name></italic> sp., head in frontal view <bold>250</bold> <italic><tp:taxon-name>Sanckia longicornis</tp:taxon-name></italic> (Jacoby), hind leg <bold>251</bold> <italic><tp:taxon-name>Serraphula grobbelaariae</tp:taxon-name></italic> Biondi &amp; D’Alessandro, hind leg and elytral punctation <bold>252</bold> <italic><tp:taxon-name>Serraphula elongata</tp:taxon-name></italic> Jacoby, hind leg <bold>253</bold> <italic><tp:taxon-name>Serraphula audisiana</tp:taxon-name></italic> Biondi &amp; D’Alessandro, serrate apical spur of hind tibiae.</p></caption><graphic xmlns:xlink="http://www.w3.org/1999/xlink" xlink:href="ZooKeys-253-001-g037.jpg" position="float" orientation="portrait" xlink:type="simple"/></fig><fig id="F55" position="float" orientation="portrait"><label>Figures 356–361.</label><caption><p>Maps of distribution. <bold>356</bold> <italic><tp:taxon-name>Polyclada</tp:taxon-name></italic> Chevrolat <bold>357</bold> <italic><tp:taxon-name>Pratima</tp:taxon-name></italic> Maulik <bold>358</bold> <italic><tp:taxon-name>Pseudadorium</tp:taxon-name></italic> Fairmaire <bold>359</bold> <italic><tp:taxon-name>Pseudophygasia</tp:taxon-name></italic> Biondi &amp; D’Alessandro, in press <bold>360</bold> <italic><tp:taxon-name>Psylliodes</tp:taxon-name></italic> Berthold <bold>361</bold> <italic><tp:taxon-name>Sanckia</tp:taxon-name></italic> Duvivier.</p></caption><graphic xmlns:xlink="http://www.w3.org/1999/xlink" xlink:href="ZooKeys-253-001-g055.jpg" position="float" orientation="portrait" xlink:type="simple"/></fig></tp:treatment-sec><ref-list><ref id="B42"><mixed-citation xmlns:xlink="http://www.w3.org/1999/xlink" xlink:type="simple"><person-group><name name-style="western"><surname>Berthold</surname><given-names>AA</given-names></name></person-group> (<year>1827</year>)<source> In: Latreille’s Naturliche Familien des Thierreichs.</source><publisher-name>Aus dem Französischen. Mit Ammerkungen und Zusätzen. Landes-Industrie-Comptoir</publisher-name>, <publisher-loc>Weimar</publisher-loc>, <lpage>606</lpage> pp.</mixed-citation></ref><ref id="B44"><mixed-citation xmlns:xlink="http://www.w3.org/1999/xlink" xlink:type="simple"><person-group><name name-style="western"><surname>Biondi</surname><given-names>M</given-names></name></person-group> (<year>1996</year>)<source> The genus <italic>Psylliodes</italic> in the Afrotropical Region with description of four new species from Kenya, Tanzania and South Africa (Coleoptera, Chrysomelidae). Fragmenta entomologica 28: 257−276.</source></mixed-citation></ref><ref id="B210"><mixed-citation xmlns:xlink="http://www.w3.org/1999/xlink" xlink:type="simple"><person-group><name name-style="western"><surname>Nadein</surname><given-names>KS</given-names></name></person-group> (<year>2007</year>)<source> On the taxonomy and classification of the genus <italic>Psylliodes</italic> Latreille, 1825 (Coleoptera, Chrysomelidae, Galerucinae). Entomologica Basiliensia et Collectionis Frey 29: 307−332.</source></mixed-citation></ref><ref id="B59"><mixed-citation xmlns:xlink="http://www.w3.org/1999/xlink" xlink:type="simple"><person-group><name name-style="western"><surname>Biondi</surname><given-names>M</given-names></name><name name-style="western"><surname>D’Alessandro</surname><given-names>P</given-names></name></person-group> (<year>2010a</year>)<article-title> Genus-group names of Afrotropical flea beetles (Coleoptera: Chrysomelidae: Alticinae): Annotated catalogue and biogeographical notes. Eur. J. Entomol.</article-title><volume>107</volume>: <fpage>401</fpage>-<lpage>424</lpage>.</mixed-citation></ref><ref id="B101"><mixed-citation xmlns:xlink="http://www.w3.org/1999/xlink" xlink:type="simple"><person-group><name name-style="western"><surname>Döberl</surname><given-names>M</given-names></name></person-group> (<year>2012</year>)<source> Alticinae (Coleoptera: Chrysomelidae) of Socotra Island. In: Hájek J, Bezděk J (Eds) Insect biodiversity of Socotra Archipelago. Acta Entomologica Musei Nationalis Pragae 52 (Supplementum 2): 429–447.</source></mixed-citation></ref><ref id="B175"><mixed-citation xmlns:xlink="http://www.w3.org/1999/xlink" xlink:type="simple"><person-group><name name-style="western"><surname>Jolivet</surname><given-names>P</given-names></name><name name-style="western"><surname>Hawkeswood</surname><given-names>TJ</given-names></name></person-group> (<year>1995</year>)<source> Host-plants of Chrysomelidae of the World.</source><publisher-name>An essay about the relationships between the leaf-beetles and their food-plants. Backhuys Publishers</publisher-name>, <publisher-loc>Leiden</publisher-loc>, <lpage>281</lpage> pp.</mixed-citation></ref></ref-list></tp:taxon-treatment>
