# Supplementary material for: Afrotropical flea beetle genera: a key to their identification, updated catalogue and biogeographical analysis (Coleoptera, Chrysomelidae, Galerucinae, Alticini)
Source: Zookeys. 2012 Dec 20;(253):1–158. doi: 10.3897/zookeys.253.3414 (PMC3560840; doi:10.3897/zookeys.253.3414)
Supplement: XML Treatment for Sanckia [file zookeys.253.3414-treatment85.xml]

<!DOCTYPE tp:taxon-treatment
  PUBLIC "-//TaxonX//DTD Taxonomic Treatment Publishing DTD v0 20100105//EN" "tax-treatment-NSO.dtd">
<tp:taxon-treatment xmlns:tp="http://www.plazi.org/taxpub"><tp:treatment-meta><mixed-citation publication-type="journal"><person-group><name><surname>Biondi</surname><given-names>Maurizio</given-names></name><name><surname>D’Alessandro</surname><given-names>Paola</given-names></name></person-group><article-title>Afrotropical flea beetle genera: a key to their identification, updated catalogue and biogeographical analysis (Coleoptera, Chrysomelidae, Galerucinae, Alticini)</article-title><source>Zookeys</source><day>20</day><month>12</month><year>2012</year><volume>2012</volume><issue>253</issue><fpage>1</fpage><lpage>158</lpage><pub-id pub-id-type="doi">10.3897/zookeys.253.3414</pub-id></mixed-citation></tp:treatment-meta><tp:nomenclature><tp:taxon-name>
                        <tp:taxon-name-part taxon-name-part-type="genus">Sanckia</tp:taxon-name-part>
                    <object-id xmlns:xlink="http://www.w3.org/1999/xlink" xlink:type="simple">http://species-id.net/wiki/Sanckia</object-id>
								</tp:taxon-name><tp:taxon-authority>Duvivier, 1891</tp:taxon-authority><xref ref-type="fig" rid="F12">Figs 92, 93</xref><xref ref-type="fig" rid="F37">249–250</xref><xref ref-type="fig" rid="F55">361</xref><tp:nomenclature-citation-list><tp:nomenclature-citation><tp:taxon-name>=Eugonotes</tp:taxon-name><comment> Jacoby, 1897 syn. n.</comment></tp:nomenclature-citation></tp:nomenclature-citation-list></tp:nomenclature><tp:treatment-sec sec-type="References"><title>References.</title><p><xref ref-type="bibr" rid="B107">Duvivier 1891</xref>: 316; <xref ref-type="bibr" rid="B165">Jacoby 1897</xref>: 558; <xref ref-type="bibr" rid="B28">Bechyné 1956</xref>: 173; <xref ref-type="bibr" rid="B202">Medvedev 1995</xref>: 479; <xref ref-type="bibr" rid="B59">Biondi and D’Alessandro 2010a</xref>: 413.</p></tp:treatment-sec><tp:treatment-sec sec-type="Type species"><title>Type species.</title><p><italic><tp:taxon-name>Sanckia</tp:taxon-name></italic>: <italic><tp:taxon-name>Sanckia johanna</tp:taxon-name></italic> Duvivier, 1891: 316 (Madagascar: Antsianaka Forest), by original designation; <italic><tp:taxon-name>Eugonotes</tp:taxon-name></italic>: <italic><tp:taxon-name>Eugonotes longicornis</tp:taxon-name></italic> Jacoby, 1897: 559 (Madagascar: Diego-Suarez), designation by monotypy.</p></tp:treatment-sec><tp:treatment-sec sec-type="Distribution"><title>Distribution.</title><p>Burundi (!) [Bururi (ZSM)], Democratic Republic of the Congo, Ethiopia, Guinea, Kenya, Madagascar, Rwanda, Senegal, Uganda, and the Oriental region (<xref ref-type="fig" rid="F55">Fig. 361</xref>).</p></tp:treatment-sec><tp:treatment-sec sec-type="Ecology"><title>Ecology.</title><p>No information.</p></tp:treatment-sec><tp:treatment-sec sec-type="Notes"><title>Notes.</title><p>About twenty species are known from the Afrotropical region, most of these are from Madagascar. There are no significant diagnostic characters distinguishing <italic><tp:taxon-name>Eugonotes</tp:taxon-name></italic> Jacoby from <italic><tp:taxon-name>Sanckia</tp:taxon-name></italic>. The following new synonymy is therefore proposed: <italic><tp:taxon-name>Sanckia</tp:taxon-name></italic> Duvivier, 1891 = <italic><tp:taxon-name>Eugonotes</tp:taxon-name></italic> Jacoby, 1897 syn. n. Type material examined: <italic><tp:taxon-name>Eugonotes longicornis</tp:taxon-name></italic> Jacoby, “Madagascar, Diego Suarez”, syntype ♀ (BMNH).</p></tp:treatment-sec><tp:treatment-sec><!--Section generated to contain objects referenced in tp:taxon-treatment.--><fig id="F12" position="float" orientation="portrait"><label>Figures 92–100.</label><caption><p>Habitus. <bold>92</bold> <italic><tp:taxon-name>Sanckia lebisi</tp:taxon-name></italic> Bechyné <bold>93</bold> <italic><tp:taxon-name>Sanckia</tp:taxon-name></italic> (ex <italic><tp:taxon-name>Eugonotes</tp:taxon-name></italic> Jacoby) <italic>longicornis</italic> (Jacoby) <bold>94</bold> <italic><tp:taxon-name>Serraphula elongata</tp:taxon-name></italic> Jacoby <bold>95</bold> <italic><tp:taxon-name>Sesquiphaera mashonana</tp:taxon-name></italic> (Jacoby) <bold>96</bold> <italic><tp:taxon-name>Sesquiphaera</tp:taxon-name></italic> (ex <italic><tp:taxon-name>Paropsiderma</tp:taxon-name></italic> Bechyné) near <italic>vadoni</italic> (Bechyné) <bold>97</bold> <italic><tp:taxon-name>Seychellaltica mahensis</tp:taxon-name></italic> (Maulik) <bold>98</bold> <italic><tp:taxon-name>Sjostedtinia montivaga</tp:taxon-name></italic> Weise <bold>99 </bold><italic><tp:taxon-name>Sphaeroderma femoratum</tp:taxon-name></italic> Jacoby <bold>100</bold> <italic><tp:taxon-name>Stegnaspea trimeni</tp:taxon-name></italic> Baly.</p></caption><graphic xmlns:xlink="http://www.w3.org/1999/xlink" xlink:href="ZooKeys-253-001-g012.jpg" position="float" orientation="portrait" xlink:type="simple"/></fig><fig id="F37" position="float" orientation="portrait"><label>Figures 248–253.</label><caption><p>Morphological characters. <bold>248</bold> <italic><tp:taxon-name>Psylliodes teresae</tp:taxon-name></italic> Biondi, apical part of hind tibia and preapical insertion of metatarsus <bold>249</bold> <italic><tp:taxon-name>Sanckia</tp:taxon-name></italic> sp., head in frontal view <bold>250</bold> <italic><tp:taxon-name>Sanckia longicornis</tp:taxon-name></italic> (Jacoby), hind leg <bold>251</bold> <italic><tp:taxon-name>Serraphula grobbelaariae</tp:taxon-name></italic> Biondi &amp; D’Alessandro, hind leg and elytral punctation <bold>252</bold> <italic><tp:taxon-name>Serraphula elongata</tp:taxon-name></italic> Jacoby, hind leg <bold>253</bold> <italic><tp:taxon-name>Serraphula audisiana</tp:taxon-name></italic> Biondi &amp; D’Alessandro, serrate apical spur of hind tibiae.</p></caption><graphic xmlns:xlink="http://www.w3.org/1999/xlink" xlink:href="ZooKeys-253-001-g037.jpg" position="float" orientation="portrait" xlink:type="simple"/></fig><fig id="F55" position="float" orientation="portrait"><label>Figures 356–361.</label><caption><p>Maps of distribution. <bold>356</bold> <italic><tp:taxon-name>Polyclada</tp:taxon-name></italic> Chevrolat <bold>357</bold> <italic><tp:taxon-name>Pratima</tp:taxon-name></italic> Maulik <bold>358</bold> <italic><tp:taxon-name>Pseudadorium</tp:taxon-name></italic> Fairmaire <bold>359</bold> <italic><tp:taxon-name>Pseudophygasia</tp:taxon-name></italic> Biondi &amp; D’Alessandro, in press <bold>360</bold> <italic><tp:taxon-name>Psylliodes</tp:taxon-name></italic> Berthold <bold>361</bold> <italic><tp:taxon-name>Sanckia</tp:taxon-name></italic> Duvivier.</p></caption><graphic xmlns:xlink="http://www.w3.org/1999/xlink" xlink:href="ZooKeys-253-001-g055.jpg" position="float" orientation="portrait" xlink:type="simple"/></fig></tp:treatment-sec><ref-list><ref id="B107"><mixed-citation xmlns:xlink="http://www.w3.org/1999/xlink" xlink:type="simple"><person-group><name name-style="western"><surname>Duvivier</surname><given-names>A</given-names></name></person-group> (<year>1891</year>)<source> Diagnoses de Phytophages madégasses. Annales de la Société Entomologique de Belgique 35: 238−245; 313−321; 423−424.</source></mixed-citation></ref><ref id="B165"><mixed-citation xmlns:xlink="http://www.w3.org/1999/xlink" xlink:type="simple"><person-group><name name-style="western"><surname>Jacoby</surname><given-names>M</given-names></name></person-group> (<year>1897</year>)<source> Further contributions to the knowledge of the phytophagous Coleoptera of Africa, including Madagascar. Proceedings of the Royal Entomological Society of London 1897: 527−577.</source></mixed-citation></ref><ref id="B28"><mixed-citation xmlns:xlink="http://www.w3.org/1999/xlink" xlink:type="simple"><person-group><name name-style="western"><surname>Bechyné</surname><given-names>J</given-names></name></person-group> (<year>1956</year>)<article-title> Tableau analytique de espèces malgaches du genre <italic>Sanckia</italic> Duvivier.</article-title><source>Bulletin Mensuel de la Société Linnéenne de Lyon </source><volume>25</volume>: <fpage>173</fpage>-<lpage>176</lpage>.</mixed-citation></ref><ref id="B202"><mixed-citation xmlns:xlink="http://www.w3.org/1999/xlink" xlink:type="simple"><person-group><name name-style="western"><surname>Medvedev</surname><given-names>LN</given-names></name></person-group> (<year>1995</year>)<source> New species of Alticinae (Coleoptera, Chrysomelidae) from South Asia. Entomologica Basiliensia 18: 479−488.</source></mixed-citation></ref><ref id="B59"><mixed-citation xmlns:xlink="http://www.w3.org/1999/xlink" xlink:type="simple"><person-group><name name-style="western"><surname>Biondi</surname><given-names>M</given-names></name><name name-style="western"><surname>D’Alessandro</surname><given-names>P</given-names></name></person-group> (<year>2010a</year>)<article-title> Genus-group names of Afrotropical flea beetles (Coleoptera: Chrysomelidae: Alticinae): Annotated catalogue and biogeographical notes. Eur. J. Entomol.</article-title><volume>107</volume>: <fpage>401</fpage>-<lpage>424</lpage>.</mixed-citation></ref></ref-list></tp:taxon-treatment>
