# Supplementary material for: Afrotropical flea beetle genera: a key to their identification, updated catalogue and biogeographical analysis (Coleoptera, Chrysomelidae, Galerucinae, Alticini)
Source: Zookeys. 2012 Dec 20;(253):1–158. doi: 10.3897/zookeys.253.3414 (PMC3560840; doi:10.3897/zookeys.253.3414)
Supplement: XML Treatment for Sesquiphaera [file zookeys.253.3414-treatment87.xml]

<!DOCTYPE tp:taxon-treatment
  PUBLIC "-//TaxonX//DTD Taxonomic Treatment Publishing DTD v0 20100105//EN" "tax-treatment-NSO.dtd">
<tp:taxon-treatment xmlns:tp="http://www.plazi.org/taxpub"><tp:treatment-meta><mixed-citation publication-type="journal"><person-group><name><surname>Biondi</surname><given-names>Maurizio</given-names></name><name><surname>D’Alessandro</surname><given-names>Paola</given-names></name></person-group><article-title>Afrotropical flea beetle genera: a key to their identification, updated catalogue and biogeographical analysis (Coleoptera, Chrysomelidae, Galerucinae, Alticini)</article-title><source>Zookeys</source><day>20</day><month>12</month><year>2012</year><volume>2012</volume><issue>253</issue><fpage>1</fpage><lpage>158</lpage><pub-id pub-id-type="doi">10.3897/zookeys.253.3414</pub-id></mixed-citation></tp:treatment-meta><tp:nomenclature><tp:taxon-name>
                        <tp:taxon-name-part taxon-name-part-type="genus">Sesquiphaera</tp:taxon-name-part>
                    <object-id xmlns:xlink="http://www.w3.org/1999/xlink" xlink:type="simple">http://species-id.net/wiki/Sesquiphaera</object-id>
								</tp:taxon-name><tp:taxon-authority>Bechyné, 1958a</tp:taxon-authority><xref ref-type="fig" rid="F12">Figs 95, 96</xref><xref ref-type="fig" rid="F38">254–256</xref><xref ref-type="fig" rid="F56">363</xref><tp:nomenclature-citation-list><tp:nomenclature-citation><tp:taxon-name>=Paropsiderma</tp:taxon-name><comment> Bechyné, 1958a syn. n.</comment></tp:nomenclature-citation></tp:nomenclature-citation-list></tp:nomenclature><tp:treatment-sec sec-type="References"><title>References.</title><p><xref ref-type="bibr" rid="B30">Bechyné 1958a</xref>: 92; <xref ref-type="bibr" rid="B222">Scherer 1961</xref>: 275; <xref ref-type="bibr" rid="B59">Biondi and D’Alessandro 2010a</xref>: 411, 413.</p></tp:treatment-sec><tp:treatment-sec sec-type="Type species"><title>Type species.</title><p><italic><tp:taxon-name>Sesquiphaera</tp:taxon-name></italic>: <italic><tp:taxon-name>Sphaeroderma mashonanum</tp:taxon-name></italic> Jacoby, 1900: 252 (Mashonaland: Salisbury), by original designation; <italic><tp:taxon-name>Paropsiderma</tp:taxon-name></italic>: <italic><tp:taxon-name>Sphaeroderma anthrax</tp:taxon-name></italic> Brancsik, 1910: 185 (Madagascar), designation by monotypy.</p></tp:treatment-sec><tp:treatment-sec sec-type="Distribution"><title>Distribution.</title><p>Democratic Republic of the Congo, Guinea, Guinea Bissau, Madagascar, Namibia, Republic of South Africa (Gauteng, Mpumalanga, and KwaZulu-Natal), Rwanda, Tanzania, and Zimbabwe (<xref ref-type="fig" rid="F56">Fig. 363</xref>).</p></tp:treatment-sec><tp:treatment-sec sec-type="Ecology"><title>Ecology.</title><p>No information.</p></tp:treatment-sec><tp:treatment-sec sec-type="Notes"><title>Notes.</title><p>There are about ten described species. No significant diagnostic characters distinguish <italic><tp:taxon-name>Paropsiderma</tp:taxon-name></italic> Bechyné from <italic><tp:taxon-name>Sesquiphaera</tp:taxon-name></italic>. The following new synonymy is therefore proposed: <italic><tp:taxon-name>Sesquiphaera</tp:taxon-name></italic> Bechyné, 1958 = <italic><tp:taxon-name>Paropsiderma</tp:taxon-name></italic> Bechyné, 1958 syn. n. Material examined: <italic><tp:taxon-name>Paropsiderma anthrax</tp:taxon-name></italic> (Brancsik) (det. J. Bechyné), “Madagascar, Joffreville, 13.V.1953, F. Kaiser”, 1 specimen (NHMB).</p></tp:treatment-sec><tp:treatment-sec><!--Section generated to contain objects referenced in tp:taxon-treatment.--><fig id="F12" position="float" orientation="portrait"><label>Figures 92–100.</label><caption><p>Habitus. <bold>92</bold> <italic><tp:taxon-name>Sanckia lebisi</tp:taxon-name></italic> Bechyné <bold>93</bold> <italic><tp:taxon-name>Sanckia</tp:taxon-name></italic> (ex <italic><tp:taxon-name>Eugonotes</tp:taxon-name></italic> Jacoby) <italic>longicornis</italic> (Jacoby) <bold>94</bold> <italic><tp:taxon-name>Serraphula elongata</tp:taxon-name></italic> Jacoby <bold>95</bold> <italic><tp:taxon-name>Sesquiphaera mashonana</tp:taxon-name></italic> (Jacoby) <bold>96</bold> <italic><tp:taxon-name>Sesquiphaera</tp:taxon-name></italic> (ex <italic><tp:taxon-name>Paropsiderma</tp:taxon-name></italic> Bechyné) near <italic>vadoni</italic> (Bechyné) <bold>97</bold> <italic><tp:taxon-name>Seychellaltica mahensis</tp:taxon-name></italic> (Maulik) <bold>98</bold> <italic><tp:taxon-name>Sjostedtinia montivaga</tp:taxon-name></italic> Weise <bold>99 </bold><italic><tp:taxon-name>Sphaeroderma femoratum</tp:taxon-name></italic> Jacoby <bold>100</bold> <italic><tp:taxon-name>Stegnaspea trimeni</tp:taxon-name></italic> Baly.</p></caption><graphic xmlns:xlink="http://www.w3.org/1999/xlink" xlink:href="ZooKeys-253-001-g012.jpg" position="float" orientation="portrait" xlink:type="simple"/></fig><fig id="F38" position="float" orientation="portrait"><label>Figures 254–259.</label><caption><p>Morphological characters. <bold>254</bold> <italic><tp:taxon-name>Sesquiphaera mashonana</tp:taxon-name></italic> (Jacoby), head and pronotum in dorsal view <bold>255</bold> Ditto, head and anterior margin of pronotum in subfrontal view <bold>256</bold> <italic><tp:taxon-name>Sesquiphaera nigrosignata</tp:taxon-name></italic> (Bryant), elytra in lateral view <bold>257</bold> <italic><tp:taxon-name>Seychellaltica krishna</tp:taxon-name></italic> (Maulik), head and pronotum in dorsal view <bold>258</bold> Ditto, hind tibia and metatarsus <bold>259</bold> Ditto, protarsus in dorsal view.</p></caption><graphic xmlns:xlink="http://www.w3.org/1999/xlink" xlink:href="ZooKeys-253-001-g038.jpg" position="float" orientation="portrait" xlink:type="simple"/></fig><fig id="F56" position="float" orientation="portrait"><label>Figures 362–367.</label><caption><p>Maps of distribution. <bold>362</bold> <italic><tp:taxon-name>Serraphula</tp:taxon-name></italic> Jacoby <bold>363</bold> <italic><tp:taxon-name>Sesquiphaera</tp:taxon-name></italic> Bechyné <bold>364</bold> <italic><tp:taxon-name>Seychellaltica</tp:taxon-name></italic> Biondi <bold>365</bold> <italic><tp:taxon-name>Sjostedtinia</tp:taxon-name></italic> Weise <bold>366</bold> <italic><tp:taxon-name>Sphaeroderma</tp:taxon-name></italic> Stephens <bold>367</bold> <italic><tp:taxon-name>Stegnaspea</tp:taxon-name></italic> Baly.</p></caption><graphic xmlns:xlink="http://www.w3.org/1999/xlink" xlink:href="ZooKeys-253-001-g056.jpg" position="float" orientation="portrait" xlink:type="simple"/></fig></tp:treatment-sec><ref-list><ref id="B30"><mixed-citation xmlns:xlink="http://www.w3.org/1999/xlink" xlink:type="simple"><person-group><name name-style="western"><surname>Bechyné</surname><given-names>J</given-names></name></person-group> (<year>1958a</year>)<source> Contribution a l’étude des Chrysomeloidea des Iles Mascareignes. II. Alticidae. Mauritius Institute Bulletin 5:83−93.</source></mixed-citation></ref><ref id="B222"><mixed-citation xmlns:xlink="http://www.w3.org/1999/xlink" xlink:type="simple"><person-group><name name-style="western"><surname>Scherer</surname><given-names>G</given-names></name></person-group> (<year>1961</year>)<source> Bestimmungsschlussel der Alticinen-Genera Afrikas. Entomologische Arbeiten aus dem Museum Georg Frey 12: 251−288.</source></mixed-citation></ref><ref id="B59"><mixed-citation xmlns:xlink="http://www.w3.org/1999/xlink" xlink:type="simple"><person-group><name name-style="western"><surname>Biondi</surname><given-names>M</given-names></name><name name-style="western"><surname>D’Alessandro</surname><given-names>P</given-names></name></person-group> (<year>2010a</year>)<article-title> Genus-group names of Afrotropical flea beetles (Coleoptera: Chrysomelidae: Alticinae): Annotated catalogue and biogeographical notes. Eur. J. Entomol.</article-title><volume>107</volume>: <fpage>401</fpage>-<lpage>424</lpage>.</mixed-citation></ref></ref-list></tp:taxon-treatment>
