# Supplementary material for: Afrotropical flea beetle genera: a key to their identification, updated catalogue and biogeographical analysis (Coleoptera, Chrysomelidae, Galerucinae, Alticini)
Source: Zookeys. 2012 Dec 20;(253):1–158. doi: 10.3897/zookeys.253.3414 (PMC3560840; doi:10.3897/zookeys.253.3414)
Supplement: XML Treatment for Sjostedtinia [file zookeys.253.3414-treatment89.xml]

<!DOCTYPE tp:taxon-treatment
  PUBLIC "-//TaxonX//DTD Taxonomic Treatment Publishing DTD v0 20100105//EN" "tax-treatment-NSO.dtd">
<tp:taxon-treatment xmlns:tp="http://www.plazi.org/taxpub"><tp:treatment-meta><mixed-citation publication-type="journal"><person-group><name><surname>Biondi</surname><given-names>Maurizio</given-names></name><name><surname>D’Alessandro</surname><given-names>Paola</given-names></name></person-group><article-title>Afrotropical flea beetle genera: a key to their identification, updated catalogue and biogeographical analysis (Coleoptera, Chrysomelidae, Galerucinae, Alticini)</article-title><source>Zookeys</source><day>20</day><month>12</month><year>2012</year><volume>2012</volume><issue>253</issue><fpage>1</fpage><lpage>158</lpage><pub-id pub-id-type="doi">10.3897/zookeys.253.3414</pub-id></mixed-citation></tp:treatment-meta><tp:nomenclature><tp:taxon-name>
                        <tp:taxon-name-part taxon-name-part-type="genus">Sjostedtinia</tp:taxon-name-part>
                    <object-id xmlns:xlink="http://www.w3.org/1999/xlink" xlink:type="simple">http://species-id.net/wiki/Sjostedtinia</object-id>
								</tp:taxon-name><tp:taxon-authority>Weise, 1910a</tp:taxon-authority><xref ref-type="fig" rid="F12">Figs 98</xref><xref ref-type="fig" rid="F39">261–262</xref><xref ref-type="fig" rid="F56">365</xref></tp:nomenclature><tp:treatment-sec sec-type="References"><title>References.</title><p><xref ref-type="bibr" rid="B254">Weise 1910a</xref>: 205; <xref ref-type="bibr" rid="B82">Bryant 1953</xref>: 162; <xref ref-type="bibr" rid="B225">Scherer 1963</xref>: 648; <xref ref-type="bibr" rid="B59">Biondi and D’Alessandro 2010a</xref>: 413.</p></tp:treatment-sec><tp:treatment-sec sec-type="Type species"><title>Type species.</title><p><italic><tp:taxon-name>Sjostedtinia montivaga</tp:taxon-name></italic> Weise, 1910a: 206 (Kilimanjaro: Kibocho), by original designation.<!--PageBreak--></p></tp:treatment-sec><tp:treatment-sec sec-type="Distribution"><title>Distribution.</title><p>Kenya, Tanzania, and Uganda, (<xref ref-type="fig" rid="F56">Fig. 365</xref>).</p></tp:treatment-sec><tp:treatment-sec sec-type="Ecology"><title>Ecology.</title><p>This genus lives at high altitudes on Kilimanjaro and Mount Elgon. <italic><tp:taxon-name>Sjostedtinia montivaga</tp:taxon-name></italic> has been collected from <italic><tp:taxon-name>Lobelia deckeni</tp:taxon-name></italic> (Asch.) Hemsl. (<tp:taxon-name>Lobeliaceae</tp:taxon-name>) (Weise, 1910a), and <italic><tp:taxon-name>Sjostedtinia fordi</tp:taxon-name></italic> Bryant, 1953 from a <italic><tp:taxon-name>Senecio</tp:taxon-name></italic> sp. (<tp:taxon-name>Asteraceae</tp:taxon-name>) in Uganda (Bryant, 1953), and from a <italic><tp:taxon-name>Lobelia</tp:taxon-name></italic> sp. in Kenya (S. Zoia 2009, pers. comm.).</p></tp:treatment-sec><tp:treatment-sec sec-type="Notes"><title>Notes.</title><p>Two species are known.</p></tp:treatment-sec><tp:treatment-sec><!--Section generated to contain objects referenced in tp:taxon-treatment.--><fig id="F12" position="float" orientation="portrait"><label>Figures 92–100.</label><caption><p>Habitus. <bold>92</bold> <italic><tp:taxon-name>Sanckia lebisi</tp:taxon-name></italic> Bechyné <bold>93</bold> <italic><tp:taxon-name>Sanckia</tp:taxon-name></italic> (ex <italic><tp:taxon-name>Eugonotes</tp:taxon-name></italic> Jacoby) <italic>longicornis</italic> (Jacoby) <bold>94</bold> <italic><tp:taxon-name>Serraphula elongata</tp:taxon-name></italic> Jacoby <bold>95</bold> <italic><tp:taxon-name>Sesquiphaera mashonana</tp:taxon-name></italic> (Jacoby) <bold>96</bold> <italic><tp:taxon-name>Sesquiphaera</tp:taxon-name></italic> (ex <italic><tp:taxon-name>Paropsiderma</tp:taxon-name></italic> Bechyné) near <italic>vadoni</italic> (Bechyné) <bold>97</bold> <italic><tp:taxon-name>Seychellaltica mahensis</tp:taxon-name></italic> (Maulik) <bold>98</bold> <italic><tp:taxon-name>Sjostedtinia montivaga</tp:taxon-name></italic> Weise <bold>99 </bold><italic><tp:taxon-name>Sphaeroderma femoratum</tp:taxon-name></italic> Jacoby <bold>100</bold> <italic><tp:taxon-name>Stegnaspea trimeni</tp:taxon-name></italic> Baly.</p></caption><graphic xmlns:xlink="http://www.w3.org/1999/xlink" xlink:href="ZooKeys-253-001-g012.jpg" position="float" orientation="portrait" xlink:type="simple"/></fig><fig id="F39" position="float" orientation="portrait"><label>Figures 260–265.</label><caption><p>Morphological characters. <bold>260</bold> <italic><tp:taxon-name>Seychellaltica mahensis</tp:taxon-name></italic> (Maulik), pro-, meso- and metasternum <bold>261</bold> <italic><tp:taxon-name>Sjostedtinia fordi</tp:taxon-name></italic> Bryant, head and pronotum in dorsal view <bold>262</bold> Ditto, hind leg and elytra in dorsal view <bold>263</bold> <italic><tp:taxon-name>Sphaeroderma nigripennis</tp:taxon-name></italic> Bryant, head and pronotum in dorsal view <bold>264 </bold><italic><tp:taxon-name>Sphaeroderma iyengari</tp:taxon-name></italic> Bechyné, elytra in lateral view <bold>265</bold> <italic><tp:taxon-name>Stegnaspea trimeni</tp:taxon-name></italic> Baly, basal part of elytra.</p></caption><graphic xmlns:xlink="http://www.w3.org/1999/xlink" xlink:href="ZooKeys-253-001-g039.jpg" position="float" orientation="portrait" xlink:type="simple"/></fig><fig id="F56" position="float" orientation="portrait"><label>Figures 362–367.</label><caption><p>Maps of distribution. <bold>362</bold> <italic><tp:taxon-name>Serraphula</tp:taxon-name></italic> Jacoby <bold>363</bold> <italic><tp:taxon-name>Sesquiphaera</tp:taxon-name></italic> Bechyné <bold>364</bold> <italic><tp:taxon-name>Seychellaltica</tp:taxon-name></italic> Biondi <bold>365</bold> <italic><tp:taxon-name>Sjostedtinia</tp:taxon-name></italic> Weise <bold>366</bold> <italic><tp:taxon-name>Sphaeroderma</tp:taxon-name></italic> Stephens <bold>367</bold> <italic><tp:taxon-name>Stegnaspea</tp:taxon-name></italic> Baly.</p></caption><graphic xmlns:xlink="http://www.w3.org/1999/xlink" xlink:href="ZooKeys-253-001-g056.jpg" position="float" orientation="portrait" xlink:type="simple"/></fig></tp:treatment-sec><ref-list><ref id="B254"><mixed-citation xmlns:xlink="http://www.w3.org/1999/xlink" xlink:type="simple"><person-group><name name-style="western"><surname>Weise</surname><given-names>J</given-names></name></person-group> (<year>1910a</year>)<source> Chrysomelidae und Coccinellidae. In Sjostedt Y. (ed): Ergebnisse der schwedischen Expedition nach Kilimandjaro. Vol. 7. P. Palmquists Aktiebolag, Stockholm, pp. 153−266.</source></mixed-citation></ref><ref id="B82"><mixed-citation xmlns:xlink="http://www.w3.org/1999/xlink" xlink:type="simple"><person-group><name name-style="western"><surname>Bryant</surname><given-names>GE</given-names></name></person-group> (<year>1953</year>)<source> Chrysomelidae. In: Ruwenzori Expedition 1934–35 3 (11): 151–164.</source></mixed-citation></ref><ref id="B225"><mixed-citation xmlns:xlink="http://www.w3.org/1999/xlink" xlink:type="simple"><person-group><name name-style="western"><surname>Scherer</surname><given-names>G</given-names></name></person-group> (<year>1963</year>)<source> Beitrag zur Kenntnis der Alticidenfauna Afrikas (Coleoptera, Chrysomelidae, Alticinae). Entomologische Arbeiten aus dem Museum Georg Frey 14: 648−684.</source></mixed-citation></ref><ref id="B59"><mixed-citation xmlns:xlink="http://www.w3.org/1999/xlink" xlink:type="simple"><person-group><name name-style="western"><surname>Biondi</surname><given-names>M</given-names></name><name name-style="western"><surname>D’Alessandro</surname><given-names>P</given-names></name></person-group> (<year>2010a</year>)<article-title> Genus-group names of Afrotropical flea beetles (Coleoptera: Chrysomelidae: Alticinae): Annotated catalogue and biogeographical notes. Eur. J. Entomol.</article-title><volume>107</volume>: <fpage>401</fpage>-<lpage>424</lpage>.</mixed-citation></ref></ref-list></tp:taxon-treatment>
