# Supplementary material for: Afrotropical flea beetle genera: a key to their identification, updated catalogue and biogeographical analysis (Coleoptera, Chrysomelidae, Galerucinae, Alticini)
Source: Zookeys. 2012 Dec 20;(253):1–158. doi: 10.3897/zookeys.253.3414 (PMC3560840; doi:10.3897/zookeys.253.3414)
Supplement: XML Treatment for Sphaeroderma [file zookeys.253.3414-treatment90.xml]

<!DOCTYPE tp:taxon-treatment
  PUBLIC "-//TaxonX//DTD Taxonomic Treatment Publishing DTD v0 20100105//EN" "tax-treatment-NSO.dtd">
<tp:taxon-treatment xmlns:tp="http://www.plazi.org/taxpub"><tp:treatment-meta><mixed-citation publication-type="journal"><person-group><name><surname>Biondi</surname><given-names>Maurizio</given-names></name><name><surname>D’Alessandro</surname><given-names>Paola</given-names></name></person-group><article-title>Afrotropical flea beetle genera: a key to their identification, updated catalogue and biogeographical analysis (Coleoptera, Chrysomelidae, Galerucinae, Alticini)</article-title><source>Zookeys</source><day>20</day><month>12</month><year>2012</year><volume>2012</volume><issue>253</issue><fpage>1</fpage><lpage>158</lpage><pub-id pub-id-type="doi">10.3897/zookeys.253.3414</pub-id></mixed-citation></tp:treatment-meta><tp:nomenclature><tp:taxon-name>
                        <tp:taxon-name-part taxon-name-part-type="genus">Sphaeroderma</tp:taxon-name-part>
                    <object-id xmlns:xlink="http://www.w3.org/1999/xlink" xlink:type="simple">http://species-id.net/wiki/Sphaeroderma</object-id>
								</tp:taxon-name><tp:taxon-authority>Stephens, 1831</tp:taxon-authority><xref ref-type="fig" rid="F12">Figs 99</xref><xref ref-type="fig" rid="F39">263–264</xref><xref ref-type="fig" rid="F56">366</xref><tp:nomenclature-citation-list><tp:nomenclature-citation><tp:taxon-name>=Argosomus</tp:taxon-name><comment> Wollaston, 1867 (synonymized by <xref ref-type="bibr" rid="B222">Scherer 1961</xref>)</comment></tp:nomenclature-citation><tp:nomenclature-citation><tp:taxon-name>=Musaka</tp:taxon-name><comment> Bechyné, 1958a (synonymized by <xref ref-type="bibr" rid="B222">Scherer 1961</xref>)</comment></tp:nomenclature-citation></tp:nomenclature-citation-list></tp:nomenclature><tp:treatment-sec sec-type="References"><title>References.</title><p><xref ref-type="bibr" rid="B240">Stephens 1831</xref>: 328; <xref ref-type="bibr" rid="B266">Wollaston 1867</xref>: 152; <xref ref-type="bibr" rid="B79">Bryant 1943</xref>: 487; <xref ref-type="bibr" rid="B30">Bechyné 1958a</xref>: 89; 1968: 1702; <xref ref-type="bibr" rid="B222">Scherer 1961</xref>: 252; <xref ref-type="bibr" rid="B59">Biondi and D’Alessandro 2010a</xref>: 414.</p></tp:treatment-sec><tp:treatment-sec sec-type="Type species"><title>Type species.</title><p><italic><tp:taxon-name>Sphaeroderma</tp:taxon-name></italic>: <italic><tp:taxon-name>Altica testacea</tp:taxon-name></italic> Fabricius, 1775: 114 (Europe), by subsequent designation by Maulik, (1926: 316); <italic><tp:taxon-name>Argosomus</tp:taxon-name></italic>: <italic><tp:taxon-name>Argosomus epilachnoides</tp:taxon-name></italic> Wollaston, 1867: 152 (Cape Verde Islands: Brava), by subsequent designation by <xref ref-type="bibr" rid="B186">Konstantinov and Vanderberg (1996</xref>: 351); <italic><tp:taxon-name>Musaka</tp:taxon-name></italic>: <italic><tp:taxon-name>Sphaeroderma freyi</tp:taxon-name></italic> Bechyné, 1955b: 563 (Cameroon), by original designation.</p></tp:treatment-sec><tp:treatment-sec sec-type="Distribution"><title>Distribution.</title><p>Afrotropical (including Madagascar) and Australian, Oriental, and Palaearctic regions. The species of <italic><tp:taxon-name>Sphaeroderma</tp:taxon-name></italic> reported from the Neotropical and Nearctic regions should be attributed to different genera (cf. <xref ref-type="bibr" rid="B218">Savini and Furth 2001</xref>) (<xref ref-type="fig" rid="F56">Fig. 366</xref>).</p></tp:treatment-sec><tp:treatment-sec sec-type="Ecology"><title>Ecology.</title><p>Species in this genus are mainly associated with plants in the families <tp:taxon-name>Asteraceae</tp:taxon-name> and <tp:taxon-name>Ranunculaceae</tp:taxon-name> (cf. <xref ref-type="bibr" rid="B175">Jolivet and Hawkeswood 1995</xref>).</p></tp:treatment-sec><tp:treatment-sec sec-type="Notes"><title>Notes.</title><p>Over fifty species have been recorded from Sub-Saharan African and about ten from Madagascar.</p></tp:treatment-sec><tp:treatment-sec><!--Section generated to contain objects referenced in tp:taxon-treatment.--><fig id="F12" position="float" orientation="portrait"><label>Figures 92–100.</label><caption><p>Habitus. <bold>92</bold> <italic><tp:taxon-name>Sanckia lebisi</tp:taxon-name></italic> Bechyné <bold>93</bold> <italic><tp:taxon-name>Sanckia</tp:taxon-name></italic> (ex <italic><tp:taxon-name>Eugonotes</tp:taxon-name></italic> Jacoby) <italic>longicornis</italic> (Jacoby) <bold>94</bold> <italic><tp:taxon-name>Serraphula elongata</tp:taxon-name></italic> Jacoby <bold>95</bold> <italic><tp:taxon-name>Sesquiphaera mashonana</tp:taxon-name></italic> (Jacoby) <bold>96</bold> <italic><tp:taxon-name>Sesquiphaera</tp:taxon-name></italic> (ex <italic><tp:taxon-name>Paropsiderma</tp:taxon-name></italic> Bechyné) near <italic>vadoni</italic> (Bechyné) <bold>97</bold> <italic><tp:taxon-name>Seychellaltica mahensis</tp:taxon-name></italic> (Maulik) <bold>98</bold> <italic><tp:taxon-name>Sjostedtinia montivaga</tp:taxon-name></italic> Weise <bold>99 </bold><italic><tp:taxon-name>Sphaeroderma femoratum</tp:taxon-name></italic> Jacoby <bold>100</bold> <italic><tp:taxon-name>Stegnaspea trimeni</tp:taxon-name></italic> Baly.</p></caption><graphic xmlns:xlink="http://www.w3.org/1999/xlink" xlink:href="ZooKeys-253-001-g012.jpg" position="float" orientation="portrait" xlink:type="simple"/></fig><fig id="F39" position="float" orientation="portrait"><label>Figures 260–265.</label><caption><p>Morphological characters. <bold>260</bold> <italic><tp:taxon-name>Seychellaltica mahensis</tp:taxon-name></italic> (Maulik), pro-, meso- and metasternum <bold>261</bold> <italic><tp:taxon-name>Sjostedtinia fordi</tp:taxon-name></italic> Bryant, head and pronotum in dorsal view <bold>262</bold> Ditto, hind leg and elytra in dorsal view <bold>263</bold> <italic><tp:taxon-name>Sphaeroderma nigripennis</tp:taxon-name></italic> Bryant, head and pronotum in dorsal view <bold>264 </bold><italic><tp:taxon-name>Sphaeroderma iyengari</tp:taxon-name></italic> Bechyné, elytra in lateral view <bold>265</bold> <italic><tp:taxon-name>Stegnaspea trimeni</tp:taxon-name></italic> Baly, basal part of elytra.</p></caption><graphic xmlns:xlink="http://www.w3.org/1999/xlink" xlink:href="ZooKeys-253-001-g039.jpg" position="float" orientation="portrait" xlink:type="simple"/></fig><fig id="F56" position="float" orientation="portrait"><label>Figures 362–367.</label><caption><p>Maps of distribution. <bold>362</bold> <italic><tp:taxon-name>Serraphula</tp:taxon-name></italic> Jacoby <bold>363</bold> <italic><tp:taxon-name>Sesquiphaera</tp:taxon-name></italic> Bechyné <bold>364</bold> <italic><tp:taxon-name>Seychellaltica</tp:taxon-name></italic> Biondi <bold>365</bold> <italic><tp:taxon-name>Sjostedtinia</tp:taxon-name></italic> Weise <bold>366</bold> <italic><tp:taxon-name>Sphaeroderma</tp:taxon-name></italic> Stephens <bold>367</bold> <italic><tp:taxon-name>Stegnaspea</tp:taxon-name></italic> Baly.</p></caption><graphic xmlns:xlink="http://www.w3.org/1999/xlink" xlink:href="ZooKeys-253-001-g056.jpg" position="float" orientation="portrait" xlink:type="simple"/></fig></tp:treatment-sec><ref-list><ref id="B222"><mixed-citation xmlns:xlink="http://www.w3.org/1999/xlink" xlink:type="simple"><person-group><name name-style="western"><surname>Scherer</surname><given-names>G</given-names></name></person-group> (<year>1961</year>)<source> Bestimmungsschlussel der Alticinen-Genera Afrikas. Entomologische Arbeiten aus dem Museum Georg Frey 12: 251−288.</source></mixed-citation></ref><ref id="B240"><mixed-citation xmlns:xlink="http://www.w3.org/1999/xlink" xlink:type="simple"><person-group><name name-style="western"><surname>Stephens</surname><given-names>JF</given-names></name></person-group> (<year>1831</year>)<source> Illustrations of British Entomology; or, a Synopsis of Indigenous Insects: containing their generic and specific distinctions; with an account of their metamorphoses, times of appearance, localities, food, and economy, as far as practicable.</source><publisher-name>Mandibulata. Vol. IV. Baldwin &amp; Craddock</publisher-name>, <publisher-loc>London</publisher-loc>, <lpage>366</lpage> pp.</mixed-citation></ref><ref id="B266"><mixed-citation xmlns:xlink="http://www.w3.org/1999/xlink" xlink:type="simple"><person-group><name name-style="western"><surname>Wollaston</surname><given-names>TV</given-names></name></person-group> (<year>1867</year>) <source>Coleoptera Hesperidium, being an enumeration of the Coleopterous Insects of the Cape Verde Archipelago. Van Voorst, London, 285 pp.</source> doi: <ext-link ext-link-type="uri" xlink:href="http://dx.doi.org/10.5962/bhl.title.48651" xlink:type="simple">10.5962/bhl.title.48651</ext-link></mixed-citation></ref><ref id="B79"><mixed-citation xmlns:xlink="http://www.w3.org/1999/xlink" xlink:type="simple"><person-group><name name-style="western"><surname>Bryant</surname><given-names>GE</given-names></name></person-group> (<year>1943</year>)<source> New species of African <italic>Sphaeroderma</italic> (Halticinae, Col.). Annals and Magazine of Natural History (eleventh series) 10: 486−494.</source></mixed-citation></ref><ref id="B30"><mixed-citation xmlns:xlink="http://www.w3.org/1999/xlink" xlink:type="simple"><person-group><name name-style="western"><surname>Bechyné</surname><given-names>J</given-names></name></person-group> (<year>1958a</year>)<source> Contribution a l’étude des Chrysomeloidea des Iles Mascareignes. II. Alticidae. Mauritius Institute Bulletin 5:83−93.</source></mixed-citation></ref><ref id="B59"><mixed-citation xmlns:xlink="http://www.w3.org/1999/xlink" xlink:type="simple"><person-group><name name-style="western"><surname>Biondi</surname><given-names>M</given-names></name><name name-style="western"><surname>D’Alessandro</surname><given-names>P</given-names></name></person-group> (<year>2010a</year>)<article-title> Genus-group names of Afrotropical flea beetles (Coleoptera: Chrysomelidae: Alticinae): Annotated catalogue and biogeographical notes. Eur. J. Entomol.</article-title><volume>107</volume>: <fpage>401</fpage>-<lpage>424</lpage>.</mixed-citation></ref><ref id="B186"><mixed-citation xmlns:xlink="http://www.w3.org/1999/xlink" xlink:type="simple"><person-group><name name-style="western"><surname>Konstantinov</surname><given-names>AS</given-names></name><name name-style="western"><surname>Vanderberg</surname><given-names>NJ</given-names></name></person-group> (<year>1996</year>)<article-title> Handbook of Palearctic Flea Beetle (Coleoptera: Chrysomelidae: Alticinae).</article-title><source>Contribution on Entomology </source><volume>1</volume>: <fpage>237</fpage>-<lpage>439</lpage>.</mixed-citation></ref><ref id="B218"><mixed-citation xmlns:xlink="http://www.w3.org/1999/xlink" xlink:type="simple"><person-group><name name-style="western"><surname>Savini</surname><given-names>V</given-names></name><name name-style="western"><surname>Furth</surname><given-names>DG</given-names></name></person-group> (<year>2001</year>)<source> The status of <italic>Heikertingerella</italic>, <italic>Monotalla</italic>, <italic>Pseudodibolia</italic>, and <italic>Sphaeroderma</italic> (Coleoptera: Chrysomelidae: Alticinae) in the New World. Proc. Entomol. Soc. Wash. 103: 903−912.</source></mixed-citation></ref><ref id="B175"><mixed-citation xmlns:xlink="http://www.w3.org/1999/xlink" xlink:type="simple"><person-group><name name-style="western"><surname>Jolivet</surname><given-names>P</given-names></name><name name-style="western"><surname>Hawkeswood</surname><given-names>TJ</given-names></name></person-group> (<year>1995</year>)<source> Host-plants of Chrysomelidae of the World.</source><publisher-name>An essay about the relationships between the leaf-beetles and their food-plants. Backhuys Publishers</publisher-name>, <publisher-loc>Leiden</publisher-loc>, <lpage>281</lpage> pp.</mixed-citation></ref></ref-list></tp:taxon-treatment>
