# Supplementary material for: Afrotropical flea beetle genera: a key to their identification, updated catalogue and biogeographical analysis (Coleoptera, Chrysomelidae, Galerucinae, Alticini)
Source: Zookeys. 2012 Dec 20;(253):1–158. doi: 10.3897/zookeys.253.3414 (PMC3560840; doi:10.3897/zookeys.253.3414)
Supplement: XML Treatment for Terpnochlorus [file zookeys.253.3414-treatment93.xml]

<!DOCTYPE tp:taxon-treatment
  PUBLIC "-//TaxonX//DTD Taxonomic Treatment Publishing DTD v0 20100105//EN" "tax-treatment-NSO.dtd">
<tp:taxon-treatment xmlns:tp="http://www.plazi.org/taxpub"><tp:treatment-meta><mixed-citation publication-type="journal"><person-group><name><surname>Biondi</surname><given-names>Maurizio</given-names></name><name><surname>D’Alessandro</surname><given-names>Paola</given-names></name></person-group><article-title>Afrotropical flea beetle genera: a key to their identification, updated catalogue and biogeographical analysis (Coleoptera, Chrysomelidae, Galerucinae, Alticini)</article-title><source>Zookeys</source><day>20</day><month>12</month><year>2012</year><volume>2012</volume><issue>253</issue><fpage>1</fpage><lpage>158</lpage><pub-id pub-id-type="doi">10.3897/zookeys.253.3414</pub-id></mixed-citation></tp:treatment-meta><tp:nomenclature><tp:taxon-name>
                        <tp:taxon-name-part taxon-name-part-type="genus">Terpnochlorus</tp:taxon-name-part>
                    <object-id xmlns:xlink="http://www.w3.org/1999/xlink" xlink:type="simple">http://species-id.net/wiki/Terpnochlorus</object-id>
								</tp:taxon-name><tp:taxon-authority>Fairmaire, 1904</tp:taxon-authority><xref ref-type="fig" rid="F13">Figs 102</xref><xref ref-type="fig" rid="F40">266–267</xref><xref ref-type="fig" rid="F57">369</xref><tp:nomenclature-citation-list><tp:nomenclature-citation><tp:taxon-name>Chaloenus</tp:taxon-name><comment> Westwood, 1862 (pars)</comment></tp:nomenclature-citation></tp:nomenclature-citation-list></tp:nomenclature><tp:treatment-sec sec-type="References"><title>References.</title><p><xref ref-type="bibr" rid="B124">Fairmaire 1904</xref>: 269; <xref ref-type="bibr" rid="B188">Laboissière 1932</xref>: 575; <xref ref-type="bibr" rid="B72">Bryant 1927</xref>: 615 (as <italic><tp:taxon-name>Chaloenus</tp:taxon-name></italic>); <xref ref-type="bibr" rid="B25">Bechyné 1955b</xref>: 543; 1960b: 101; <xref ref-type="bibr" rid="B132">Furth and Suzuki 1994</xref>: 130; <xref ref-type="bibr" rid="B51">Biondi 2002b</xref>: 364; <xref ref-type="bibr" rid="B59">Biondi and D’Alessandro 2010a</xref>: 414.</p></tp:treatment-sec><tp:treatment-sec sec-type="Type species"><title>Type species.</title><p><italic><tp:taxon-name>Terpnochlorus perrieri</tp:taxon-name></italic> Fairmaire, 1904: 269 (Madagascar: Soalala), designation by monotypy.</p></tp:treatment-sec><tp:treatment-sec sec-type="Distribution"><title>Distribution.</title><p>Botswana, Democratic Republic of the Congo, Gambia, Guinea Bissau, Madagascar, Mali, Namibia, Sierra Leone, and South America (Venezuela and Mexico) (<xref ref-type="fig" rid="F57">Fig. 369</xref>).</p></tp:treatment-sec><tp:treatment-sec sec-type="Ecology"><title>Ecology.</title><p>This genus lives in moist habitats generally associated with plans from the family <tp:taxon-name>Juncaceae</tp:taxon-name> (<xref ref-type="bibr" rid="B51">Biondi 2002b</xref>).</p></tp:treatment-sec><tp:treatment-sec sec-type="Notes"><title>Notes.</title><p>Two species have been described from the Afrotropical region. Bechynè (1955b) synonymised <italic><tp:taxon-name>Chaloenus viridis</tp:taxon-name></italic> Bryant (<xref ref-type="bibr" rid="B72">Bryant 1927</xref>) with <italic><tp:taxon-name>Terpnochlorus perrieri</tp:taxon-name></italic> Fairmaire [<italic><tp:taxon-name>Terpnochlorus perrieri</tp:taxon-name></italic> Fairmaire = <italic><tp:taxon-name>Chaloenus viridis</tp:taxon-name></italic> Bryant (<xref ref-type="bibr" rid="B72">Bryant 1927</xref>)].<!--PageBreak--></p></tp:treatment-sec><tp:treatment-sec><!--Section generated to contain objects referenced in tp:taxon-treatment.--><fig id="F13" position="float" orientation="portrait"><label>Figures 101–109.</label><caption><p>Habitus. <bold>101</bold> <italic><tp:taxon-name>Stuckenbergiana glabrata</tp:taxon-name></italic> (Jacoby) <bold>102</bold> <italic><tp:taxon-name>Terpnochlorus perrieri</tp:taxon-name></italic> Fairmaire <bold>103</bold> <italic><tp:taxon-name>Toxaria indica</tp:taxon-name></italic> (Fabricius) <bold>104</bold> <italic><tp:taxon-name>Trachytetra guineensis</tp:taxon-name></italic> (Bechyné) <bold>105</bold> <italic><tp:taxon-name>Tritonaphthona longicornis</tp:taxon-name></italic> (Laboissière) <bold>106</bold> <italic><tp:taxon-name>Upembaltica scolytina</tp:taxon-name></italic> Bechyné <bold>107</bold> <italic><tp:taxon-name>Xanthophysca perrieri</tp:taxon-name></italic> Fairmaire <bold>108</bold> <italic><tp:taxon-name>Yemenaltica scorteccii</tp:taxon-name></italic> Scherer <bold>109</bold> <italic><tp:taxon-name>Zomba gossypii</tp:taxon-name></italic> Bryant.</p></caption><graphic xmlns:xlink="http://www.w3.org/1999/xlink" xlink:href="ZooKeys-253-001-g013.jpg" position="float" orientation="portrait" xlink:type="simple"/></fig><fig id="F40" position="float" orientation="portrait"><label>Figures 266–271.</label><caption><p>Morphological characters. <bold>266</bold> <italic><tp:taxon-name>Terpnochlorus perrieri</tp:taxon-name></italic> Fairmaire, head in subfrontal view <bold>267</bold> Ditto, metatarsus in dorsal view <bold>268</bold> <italic><tp:taxon-name>Trachytetra guineensis</tp:taxon-name></italic> (Bechyné), head and pronotum in lateral view <bold>269</bold> Ditto, hind tibia, metatarsus and apical spur <bold>270</bold> <italic><tp:taxon-name>Tritonaphthona longicornis</tp:taxon-name></italic> (Laboissière), trifid apical spur of hind tibiae <bold>271</bold> <italic><tp:taxon-name>Upembaltica scolytina</tp:taxon-name></italic> Bechyné, head and right antenna in dorsal view.</p></caption><graphic xmlns:xlink="http://www.w3.org/1999/xlink" xlink:href="ZooKeys-253-001-g040.jpg" position="float" orientation="portrait" xlink:type="simple"/></fig><fig id="F57" position="float" orientation="portrait"><label>Figures 368–373.</label><caption><p>Maps of distribution. <bold>368</bold> <italic><tp:taxon-name>Stuckenbergiana</tp:taxon-name></italic> Scherer <bold>369</bold> <italic><tp:taxon-name>Terpnochlorus</tp:taxon-name></italic> Fairmaire <bold>370</bold> <italic><tp:taxon-name>Toxaria</tp:taxon-name></italic> Weise <bold>371</bold> <italic><tp:taxon-name>Trachytetra</tp:taxon-name></italic> Sharp <bold>372</bold> <italic><tp:taxon-name>Tritonaphthona</tp:taxon-name></italic> Bechyné <bold>373</bold> <italic><tp:taxon-name>Upembaltica</tp:taxon-name></italic> Bechyné.</p></caption><graphic xmlns:xlink="http://www.w3.org/1999/xlink" xlink:href="ZooKeys-253-001-g057.jpg" position="float" orientation="portrait" xlink:type="simple"/></fig></tp:treatment-sec><ref-list><ref id="B124"><mixed-citation xmlns:xlink="http://www.w3.org/1999/xlink" xlink:type="simple"><person-group><name name-style="western"><surname>Fairmaire</surname><given-names>L</given-names></name></person-group> (<year>1904</year>)<source> Materiaux pour la faune coleopterique malgache 18° note. Annales de la Société Entomologique de Belgique 48: 225−276.</source></mixed-citation></ref><ref id="B188"><mixed-citation xmlns:xlink="http://www.w3.org/1999/xlink" xlink:type="simple"><person-group><name name-style="western"><surname>Laboissière</surname><given-names>V</given-names></name></person-group> (<year>1932</year>)<source> Synopsis des genres de Galerucini de Madagascar. Société Entomologique de France, Livre du Centenaire. Paris, 575−592.</source></mixed-citation></ref><ref id="B72"><mixed-citation xmlns:xlink="http://www.w3.org/1999/xlink" xlink:type="simple"><person-group><name name-style="western"><surname>Bryant</surname><given-names>GE</given-names></name></person-group> (<year>1927</year>)<source> New Halticidae (Col.) from Africa and Haiti. Annals and Magazine of Natural History (ninth series) 19: 615−622. </source>doi: <ext-link ext-link-type="uri" xlink:href="http://dx.doi.org/10.1080/00222932708655548" xlink:type="simple">10.1080/00222932708655548</ext-link></mixed-citation></ref><ref id="B25"><mixed-citation xmlns:xlink="http://www.w3.org/1999/xlink" xlink:type="simple"><person-group><name name-style="western"><surname>Bechyné</surname><given-names>J</given-names></name></person-group> (<year>1955b</year>)<source> Über die Westafrikanischen Alticiden (Col. Phytophaga). Entomologische Arbeiten aus dem Museum Georg Frey 6: 486−568.</source></mixed-citation></ref><ref id="B132"><mixed-citation xmlns:xlink="http://www.w3.org/1999/xlink" xlink:type="simple"><person-group><name name-style="western"><surname>Furth</surname><given-names>DG</given-names></name><name name-style="western"><surname>Suzuki</surname><given-names>K</given-names></name></person-group> (<year>1994</year>)<source> Character correlation studies of problematic genera of Alticinae in relation to Galerucinae (Coleoptera: Chrysomelidae). In: Furth DG (Ed) Proceedings of the Third International Symposium on the Chrysomelidae, Beijing 1992. Backhuys Publishers, Leiden, 116−135.</source></mixed-citation></ref><ref id="B51"><mixed-citation xmlns:xlink="http://www.w3.org/1999/xlink" xlink:type="simple"><person-group><name name-style="western"><surname>Biondi</surname><given-names>M</given-names></name></person-group> (<year>2002b</year>)<article-title> Comparative analysis of <italic>Chaetocnema</italic> Stephens and its kindred genera, with description of a new genus from the Indian Ocean (Seychelles) (Coleoptera, Chrysomelidae, Alticinae).</article-title><source>Italian Journal of Zoology </source><volume>69</volume>: <fpage>355</fpage>-<lpage>366</lpage>. doi: <ext-link ext-link-type="uri" xlink:href="http://dx.doi.org/10.1080/11250000209356481" xlink:type="simple">10.1080/11250000209356481</ext-link></mixed-citation></ref><ref id="B59"><mixed-citation xmlns:xlink="http://www.w3.org/1999/xlink" xlink:type="simple"><person-group><name name-style="western"><surname>Biondi</surname><given-names>M</given-names></name><name name-style="western"><surname>D’Alessandro</surname><given-names>P</given-names></name></person-group> (<year>2010a</year>)<article-title> Genus-group names of Afrotropical flea beetles (Coleoptera: Chrysomelidae: Alticinae): Annotated catalogue and biogeographical notes. Eur. J. Entomol.</article-title><volume>107</volume>: <fpage>401</fpage>-<lpage>424</lpage>.</mixed-citation></ref></ref-list></tp:taxon-treatment>
