# Supplementary material for: Afrotropical flea beetle genera: a key to their identification, updated catalogue and biogeographical analysis (Coleoptera, Chrysomelidae, Galerucinae, Alticini)
Source: Zookeys. 2012 Dec 20;(253):1–158. doi: 10.3897/zookeys.253.3414 (PMC3560840; doi:10.3897/zookeys.253.3414)
Supplement: XML Treatment for Toxaria [file zookeys.253.3414-treatment94.xml]

<!DOCTYPE tp:taxon-treatment
  PUBLIC "-//TaxonX//DTD Taxonomic Treatment Publishing DTD v0 20100105//EN" "tax-treatment-NSO.dtd">
<tp:taxon-treatment xmlns:tp="http://www.plazi.org/taxpub"><tp:treatment-meta><mixed-citation publication-type="journal"><person-group><name><surname>Biondi</surname><given-names>Maurizio</given-names></name><name><surname>D’Alessandro</surname><given-names>Paola</given-names></name></person-group><article-title>Afrotropical flea beetle genera: a key to their identification, updated catalogue and biogeographical analysis (Coleoptera, Chrysomelidae, Galerucinae, Alticini)</article-title><source>Zookeys</source><day>20</day><month>12</month><year>2012</year><volume>2012</volume><issue>253</issue><fpage>1</fpage><lpage>158</lpage><pub-id pub-id-type="doi">10.3897/zookeys.253.3414</pub-id></mixed-citation></tp:treatment-meta><tp:nomenclature><tp:taxon-name>
                        <tp:taxon-name-part taxon-name-part-type="genus">Toxaria</tp:taxon-name-part>
                    <object-id xmlns:xlink="http://www.w3.org/1999/xlink" xlink:type="simple">http://species-id.net/wiki/Toxaria</object-id>
								</tp:taxon-name><tp:taxon-authority>Weise, 1903</tp:taxon-authority><xref ref-type="fig" rid="F13">Figs 103</xref><xref ref-type="fig" rid="F57">370</xref></tp:nomenclature><tp:treatment-sec sec-type="References"><title>References.</title><p><xref ref-type="bibr" rid="B251">Weise 1903</xref>: 215; 1912: 157; <xref ref-type="bibr" rid="B190">Laboissière 1941</xref>: 318; <xref ref-type="bibr" rid="B79">Bryant 1943</xref>: 488; <xref ref-type="bibr" rid="B59">Biondi and D’Alessandro 2010a</xref>: 414.</p></tp:treatment-sec><tp:treatment-sec sec-type="Type species"><title>Type species.</title><p><italic><tp:taxon-name>Galleruca indica</tp:taxon-name></italic> Fabricius, 1798: 98 (Western Cape), by original designation.</p></tp:treatment-sec><tp:treatment-sec sec-type="Distribution"><title>Distribution.</title><p>Democratic Republic of the Congo, Kenya, the Republic of South Africa, and Uganda (<xref ref-type="fig" rid="F57">Fig. 370</xref>).</p></tp:treatment-sec><tp:treatment-sec sec-type="Ecology"><title>Ecology.</title><p>No information.</p></tp:treatment-sec><tp:treatment-sec sec-type="Notes"><title>Notes.</title><p>Five species are known.</p></tp:treatment-sec><tp:treatment-sec><!--Section generated to contain objects referenced in tp:taxon-treatment.--><fig id="F13" position="float" orientation="portrait"><label>Figures 101–109.</label><caption><p>Habitus. <bold>101</bold> <italic><tp:taxon-name>Stuckenbergiana glabrata</tp:taxon-name></italic> (Jacoby) <bold>102</bold> <italic><tp:taxon-name>Terpnochlorus perrieri</tp:taxon-name></italic> Fairmaire <bold>103</bold> <italic><tp:taxon-name>Toxaria indica</tp:taxon-name></italic> (Fabricius) <bold>104</bold> <italic><tp:taxon-name>Trachytetra guineensis</tp:taxon-name></italic> (Bechyné) <bold>105</bold> <italic><tp:taxon-name>Tritonaphthona longicornis</tp:taxon-name></italic> (Laboissière) <bold>106</bold> <italic><tp:taxon-name>Upembaltica scolytina</tp:taxon-name></italic> Bechyné <bold>107</bold> <italic><tp:taxon-name>Xanthophysca perrieri</tp:taxon-name></italic> Fairmaire <bold>108</bold> <italic><tp:taxon-name>Yemenaltica scorteccii</tp:taxon-name></italic> Scherer <bold>109</bold> <italic><tp:taxon-name>Zomba gossypii</tp:taxon-name></italic> Bryant.</p></caption><graphic xmlns:xlink="http://www.w3.org/1999/xlink" xlink:href="ZooKeys-253-001-g013.jpg" position="float" orientation="portrait" xlink:type="simple"/></fig><fig id="F57" position="float" orientation="portrait"><label>Figures 368–373.</label><caption><p>Maps of distribution. <bold>368</bold> <italic><tp:taxon-name>Stuckenbergiana</tp:taxon-name></italic> Scherer <bold>369</bold> <italic><tp:taxon-name>Terpnochlorus</tp:taxon-name></italic> Fairmaire <bold>370</bold> <italic><tp:taxon-name>Toxaria</tp:taxon-name></italic> Weise <bold>371</bold> <italic><tp:taxon-name>Trachytetra</tp:taxon-name></italic> Sharp <bold>372</bold> <italic><tp:taxon-name>Tritonaphthona</tp:taxon-name></italic> Bechyné <bold>373</bold> <italic><tp:taxon-name>Upembaltica</tp:taxon-name></italic> Bechyné.</p></caption><graphic xmlns:xlink="http://www.w3.org/1999/xlink" xlink:href="ZooKeys-253-001-g057.jpg" position="float" orientation="portrait" xlink:type="simple"/></fig></tp:treatment-sec><ref-list><ref id="B251"><mixed-citation xmlns:xlink="http://www.w3.org/1999/xlink" xlink:type="simple"><person-group><name name-style="western"><surname>Weise</surname><given-names>J</given-names></name></person-group> (<year>1903</year>)<source> Afrikanische Chrysomeliden. Archiv für Naturgeschichte 69: 197−226.</source></mixed-citation></ref><ref id="B190"><mixed-citation xmlns:xlink="http://www.w3.org/1999/xlink" xlink:type="simple"><person-group><name name-style="western"><surname>Laboissière</surname><given-names>V</given-names></name></person-group> (<year>1941</year>)<source> Nouveaux Halticinae et Galerucinae de la Collection du Musée du Congo. Revue de Zoologie et de Botanique africaines 34: 316−321.</source></mixed-citation></ref><ref id="B79"><mixed-citation xmlns:xlink="http://www.w3.org/1999/xlink" xlink:type="simple"><person-group><name name-style="western"><surname>Bryant</surname><given-names>GE</given-names></name></person-group> (<year>1943</year>)<source> New species of African <italic>Sphaeroderma</italic> (Halticinae, Col.). Annals and Magazine of Natural History (eleventh series) 10: 486−494.</source></mixed-citation></ref><ref id="B59"><mixed-citation xmlns:xlink="http://www.w3.org/1999/xlink" xlink:type="simple"><person-group><name name-style="western"><surname>Biondi</surname><given-names>M</given-names></name><name name-style="western"><surname>D’Alessandro</surname><given-names>P</given-names></name></person-group> (<year>2010a</year>)<article-title> Genus-group names of Afrotropical flea beetles (Coleoptera: Chrysomelidae: Alticinae): Annotated catalogue and biogeographical notes. Eur. J. Entomol.</article-title><volume>107</volume>: <fpage>401</fpage>-<lpage>424</lpage>.</mixed-citation></ref></ref-list></tp:taxon-treatment>
