# Supplementary material for: Afrotropical flea beetle genera: a key to their identification, updated catalogue and biogeographical analysis (Coleoptera, Chrysomelidae, Galerucinae, Alticini)
Source: Zookeys. 2012 Dec 20;(253):1–158. doi: 10.3897/zookeys.253.3414 (PMC3560840; doi:10.3897/zookeys.253.3414)
Supplement: XML Treatment for Zomba [file zookeys.253.3414-treatment100.xml]

<!DOCTYPE tp:taxon-treatment
  PUBLIC "-//TaxonX//DTD Taxonomic Treatment Publishing DTD v0 20100105//EN" "tax-treatment-NSO.dtd">
<tp:taxon-treatment xmlns:tp="http://www.plazi.org/taxpub"><tp:treatment-meta><mixed-citation publication-type="journal"><person-group><name><surname>Biondi</surname><given-names>Maurizio</given-names></name><name><surname>D’Alessandro</surname><given-names>Paola</given-names></name></person-group><article-title>Afrotropical flea beetle genera: a key to their identification, updated catalogue and biogeographical analysis (Coleoptera, Chrysomelidae, Galerucinae, Alticini)</article-title><source>Zookeys</source><day>20</day><month>12</month><year>2012</year><volume>2012</volume><issue>253</issue><fpage>1</fpage><lpage>158</lpage><pub-id pub-id-type="doi">10.3897/zookeys.253.3414</pub-id></mixed-citation></tp:treatment-meta><tp:nomenclature><tp:taxon-name>
                        <tp:taxon-name-part taxon-name-part-type="genus">Zomba</tp:taxon-name-part>
                    <object-id xmlns:xlink="http://www.w3.org/1999/xlink" xlink:type="simple">http://species-id.net/wiki/Zomba</object-id>
								</tp:taxon-name><tp:taxon-authority>Bryant, 1922b</tp:taxon-authority><xref ref-type="fig" rid="F13">Figs 109</xref><xref ref-type="fig" rid="F58">376</xref></tp:nomenclature><tp:treatment-sec sec-type="References"><title>References.</title><p><xref ref-type="bibr" rid="B70">Bryant 1922a</xref>: 263; <xref ref-type="bibr" rid="B59">Biondi and D’Alessandro 2010a</xref>: 417.</p></tp:treatment-sec><tp:treatment-sec sec-type="Type species"><title>Type species.</title><p><italic><tp:taxon-name>Zomba gossypii</tp:taxon-name></italic> Bryant, 1922a: 264 (Nyasaland: Luchenza; N.W. Rhodesia: Livingstone), designation by monotypy.</p></tp:treatment-sec><tp:treatment-sec sec-type="Distribution"><title>Distribution.</title><p>Malawi and Zimbabwe (<xref ref-type="fig" rid="F58">Fig. 370</xref>).</p></tp:treatment-sec><tp:treatment-sec sec-type="Ecology"><title>Ecology.</title><p>The only species in this genus was collected from Cotton plants, <italic><tp:taxon-name>Gossypium</tp:taxon-name></italic> sp. (<tp:taxon-name>Malvaceae</tp:taxon-name>) (<xref ref-type="bibr" rid="B70">Bryant 1922a</xref>).</p></tp:treatment-sec><tp:treatment-sec sec-type="Notes"><title>Notes.</title><p>Only one species is known. This genus is particularly interesting because it is the only representative of the tribe <tp:taxon-name>Monoplatini</tp:taxon-name> in the Afrotropical region. This tribe occurs almost exclusively in the Neotropical and southern part of the Nearctic regions. The only exceptions are the genera <italic><tp:taxon-name>Zomba</tp:taxon-name></italic> and <italic><tp:taxon-name>Opisthopygme</tp:taxon-name></italic> Blackburn (1896: 41); this last genus is occurring with two species in the Australian region.</p></tp:treatment-sec><tp:treatment-sec><!--Section generated to contain objects referenced in tp:taxon-treatment.--><fig id="F13" position="float" orientation="portrait"><label>Figures 101–109.</label><caption><p>Habitus. <bold>101</bold> <italic><tp:taxon-name>Stuckenbergiana glabrata</tp:taxon-name></italic> (Jacoby) <bold>102</bold> <italic><tp:taxon-name>Terpnochlorus perrieri</tp:taxon-name></italic> Fairmaire <bold>103</bold> <italic><tp:taxon-name>Toxaria indica</tp:taxon-name></italic> (Fabricius) <bold>104</bold> <italic><tp:taxon-name>Trachytetra guineensis</tp:taxon-name></italic> (Bechyné) <bold>105</bold> <italic><tp:taxon-name>Tritonaphthona longicornis</tp:taxon-name></italic> (Laboissière) <bold>106</bold> <italic><tp:taxon-name>Upembaltica scolytina</tp:taxon-name></italic> Bechyné <bold>107</bold> <italic><tp:taxon-name>Xanthophysca perrieri</tp:taxon-name></italic> Fairmaire <bold>108</bold> <italic><tp:taxon-name>Yemenaltica scorteccii</tp:taxon-name></italic> Scherer <bold>109</bold> <italic><tp:taxon-name>Zomba gossypii</tp:taxon-name></italic> Bryant.</p></caption><graphic xmlns:xlink="http://www.w3.org/1999/xlink" xlink:href="ZooKeys-253-001-g013.jpg" position="float" orientation="portrait" xlink:type="simple"/></fig><fig id="F58" position="float" orientation="portrait"><label>Figures 374–376.</label><caption><p>Maps of distribution. <bold>374</bold> <italic><tp:taxon-name>Xanthophysca</tp:taxon-name></italic> Fairmaire <bold>375</bold> <italic><tp:taxon-name>Yemenaltica</tp:taxon-name></italic> Scherer <bold>376 </bold><italic><tp:taxon-name>Zomba</tp:taxon-name></italic> Bryant.</p></caption><graphic xmlns:xlink="http://www.w3.org/1999/xlink" xlink:href="ZooKeys-253-001-g058.jpg" position="float" orientation="portrait" xlink:type="simple"/></fig></tp:treatment-sec><ref-list><ref id="B70"><mixed-citation xmlns:xlink="http://www.w3.org/1999/xlink" xlink:type="simple"><person-group><name name-style="western"><surname>Bryant</surname><given-names>GE</given-names></name></person-group> (<year>1922a</year>)<source> Some new injurious Phytophaga from Africa. Bull. Entomol. Res. 12: 473−475. </source>doi: <ext-link ext-link-type="uri" xlink:href="http://dx.doi.org/10.1017/S0007485300045144" xlink:type="simple">10.1017/S0007485300045144</ext-link></mixed-citation></ref><ref id="B59"><mixed-citation xmlns:xlink="http://www.w3.org/1999/xlink" xlink:type="simple"><person-group><name name-style="western"><surname>Biondi</surname><given-names>M</given-names></name><name name-style="western"><surname>D’Alessandro</surname><given-names>P</given-names></name></person-group> (<year>2010a</year>)<article-title> Genus-group names of Afrotropical flea beetles (Coleoptera: Chrysomelidae: Alticinae): Annotated catalogue and biogeographical notes. Eur. J. Entomol.</article-title><volume>107</volume>: <fpage>401</fpage>-<lpage>424</lpage>.</mixed-citation></ref></ref-list></tp:taxon-treatment>
